# Supplementary material for: A novel, essential trans-splicing protein connects the nematode SL1 snRNP to the CBC-ARS2 complex
Source: Nucleic Acids Res. 2022 Jun 23;50(13):7591–607. doi: 10.1093/nar/gkac534 (PMC9303266; doi:10.1093/nar/gkac534)
Supplement: gkac534_Supplemental_Files [file gkac534_supplemental_files.zip]

Archive with 6 entries (6 files):
- Captions for supplemental files and movie.docx
- Fasimoye et al Supplemental Figures.pdf
- Fasimoye et al Supplemental File 1.xlsx
- Fasimoye et al Supplemental File 2.xlsx
- Fasimoye et al Supplemental File 3.xlsx
- Fasimoye_Supplemental_Movie_1.mp4
