# Supplementary material for: A novel, essential trans-splicing protein connects the nematode SL1 snRNP to the CBC-ARS2 complex
Source: Nucleic Acids Res. 2022 Jun 23;50(13):7591–607. doi: 10.1093/nar/gkac534 (PMC9303266; doi:10.1093/nar/gkac534)
Supplement: gkac534_Supplemental_Files [file gkac534_supplemental_files.zip › Fasimoye et al Supplemental File 1.xlsx]

## Sheet:  RNAi constructs 
Plasmid	Gene Targeted	Restriction sites used for insertion	Primer Sequence (5’ to 3’)
L4440	aagr-2	EagI and HincII	accgcggtggcggccgATCAAGGAGCGTGTGAAGCAAG
	aagr-2		ccccccctcgaggtcgacAAGTGGCTTCAATGGCTGGATC
L4440	asp-4	EagI and HincII	accgcggtggcggccgTGCTTCATCACCGTTACGACAG
	asp-4		ccccccctcgaggtcgacTCTCCAAGAATCCAGAGCTCTC
L4440	dnj-27	EagI and HincII	accgcggtggcggccgGTTGAACGAGATGCAGACGATC
	dnj-27		ccccccctcgaggtcgacGTTGTTACAAGAGCCGGAAGAC
L4440	E01A2.2	BamHI	tagaactagtggatccATGGTGGACTCTGATGATGATGGC
	E01A2.2		gcagcccgggggatccCTCGCAGACGATGTGCGTTG
L4440	F29B9.11	BamHI	tagaactagtggatccATGCTGAACCGTGCTGTGC
	F29B9.11		gcagcccgggggatccTCAATCTCTTCTTGGACTTCTGGGG
L4440	F54C8.4	EagI and HincII	accgcggtggcggccgGAGTAGTCCCTAAAGACTGGTC
	F54C8.4		ccccccctcgaggtcgacTAGAAGAACGAAGCACTGCCTC
L4440	gfat-1	BamHI	tagaactagtggatccATGTGCGGAATTTTCGCCTACC
	gfat-1		gcagcccgggggatccCAAATGAGTAGCGTGGTTGG
L4440	H28G03.2	BamHI	tagaactagtggatccATGCAACGTGACAACGTCATCG
	H28G03.2		gcagcccgggggatccGCATTGGTGGCATGGGGG
L4440	hsp-3	BamHI	tagaactagtggatccATGAAGACCTTATTCTTGTTGGGC
	hsp-3		gcagcccgggggatccCAAAACTTCGAAGACTCCGTTGTC
L4440	hsp-4	BamHI	tagaactagtggatccATGAAAGTTTTCTCGTTGATTTTGA
	hsp-4		gcagcccgggggatccATTAGTGGCAAGAACCTCGA
L4440	hsp-6	EagI and HincII	accgcggtggcggccgAAAGACAGGCCGTTACCAACAG
	hsp-6		ccccccctcgaggtcgacTTCTGCTCATTCCTCCTACGTC
L4440	kin-10	EagI and HincII	accgcggtggcggccgTGAGTAGTTCGGAGGAGGTATC
	kin-10		ccccccctcgaggtcgacGGGGGACATTCTGAATGGAAAC
L4440	kin-3	EagI and HincII	accgcggtggcggccgGACTATGAGGCTCACATGATCG
	kin-3		ccccccctcgaggtcgacATCGGAGGATTGAGAAGAAGCG
L4440	ncbp-1	BamHI	tagaactagtggatccATGTCGCGGAGAAGGCAA
	ncbp-1		gcagcccgggggatccTCTTCTGCGAAAGCGAGAAGT
L4440	prdx-2	EagI and HincII	accgcggtggcggccgTGATGGCGAGTTCGTTGATGAG
	prdx-2		ccccccctcgaggtcgacTCCTGGAGTCCATCCAGCTGTC
L4440	prp-19	EagI and HincII	accgcggtggcggccgTGTCTTTCGTGTGCGGAATCAG
	prp-19		ccccccctcgaggtcgacGCGATTTTCCGGAACGAATGTC
L4440	prp-8	EagI and HincII	accgcggtggcggccgAACTGAACCACATGCTATCCCG
	prp-8		ccccccctcgaggtcgacGTTATCGGTGTAGAGTGGAACG
L4440	rpn-1	BamHI	tagaactagtggatccACAAGCCATCACTGGAGAC
	rpn-1		gcagcccgggggatccTGTAGAACCATCTGGAGGCTTC
L4440	sna-3	EagI and HincII	accgcggtggcggccgCACTTAGAGCTGGCGGAAAAAG
	sna-3		ccccccctcgaggtcgacTTTTGTGAGAAGGTGCTGCAGC
L4440	tba-1	EagI and HincII	accgcggtggcggccgCTACTGTCTCGAGCATGGAATC
	tba-1		ccccccctcgaggtcgacCCTCTTCGTAGTCCTTTTCGAG
L4440	tba-7	BamHI	tagaactagtggatccATGAGAGAAGTAATCTCAATCCACG
	tba-7		gcagcccgggggatccGTTTAAATCCACGTTGAGAGCACCG
L4440	tbb-1	EagI and HincII	accgcggtggcggccgCCAAGTTCTGGGAAGTCATCTC
	tbb-1		ccccccctcgaggtcgacCCAATGAAGGAAGGCCTTTCTG
L4440	tbb-2	BamHI	tagaactagtggatccATGAGAGAGATCGTCCACGTGC
	tbb-2		gcagcccgggggatccGAACGTTGAGCATTTGCTCG
L4440	tbh-1	EagI and HincII	accgcggtggcggccgTTCATACGTGATTCTCGGCGAG
	tbh-1		ccccccctcgaggtcgacGTGCAGTTGACTGGCGAAAATG
L4440	tiar-2	BamHI	tagaactagtggatccATGGCCACTTCGTTCTACACGG
	tiar-2		gcagcccgggggatccATGGCTTTCCAGAATCTCCACT
L4440	Y37D8A.2	EagI and HincII	accgcggtggcggccgAGACAGGAGAGAACGTACACAG
	Y37D8A.2		ccccccctcgaggtcgacTAGCCTGGCCAATAGGTTTCAC

## Sheet: Y2H constructs 
Plasmid	Gene Inserted	Primer Sequence (5’ to 3’)
pGADT7	sna-1	ggaggccagtgaattcATGGCCGACAAGAAGGACTACGCA
	sna-1	cgagctcgatggatccTTACACGCTGAAATCTCGGAATGG
pGADT7	sna-2	ggaggccagtgaattcATGATCGAACTGAACCCGGTGAAG
	sna-2	cgagctcgatggatccTTATTTGAATCCTGACATCATTGT
pGADT7	sut-1	ggaggccagtgaattcATGTCGGGAGCCTCGAAAAAAGTA
	sut-1	cgagctcgatggatccTCAAATTTGATGTCCACCGATTTG
pGADT7	sna-3	ggaggccagtgaattcATGGATGAAGAGAAAATTGTGTT
	sna-3	cgagctcgatggatccTTAATTATCCTCCTCGTCAGTTGA
pGBKT7	sna-1	catggaggccgaattcATGGCCGACAAGAAGGACTACGCA
	sna-1	gcaggtcgacggatccTTACACGCTGAAATCTCGGAATGG
pGBKT7	sna-2	catggaggccgaattcATGATCGAACTGAACCCGGTGAAG
	sna-2	gcaggtcgacggatccTTATTTGAATCCTGACATCATTGT
pGBKT7	sut-1	catggaggccgaattcATGTCGGGAGCCTCGAAAAAAGTA
	sut-1	gcaggtcgacggatccTCAAATTTGATGTCCACCGATTTG
pGBKT7	sna-3	catggaggccgaattcATGGATGAAGAGAAAATTGTGTT
	sna-3	gcaggtcgacggatccTTAATTATCCTCCTCGTCAGTTGA
Q5 site-directed mutagenesis
Deletion of SNA-1 aa 16-50		GATCGTGATCTACGAACAAG
		CTTTTCGATTTCGGCGATAG
Deletion of SUT-1 aa 16-50		GAGAAAGAAGTGGAGGCG
		CTTCTGCAACTCTTCCTC

## Sheet: Fluorescent protein tagging 
Gene targeted	Guide RNA Construct			Homology Repair Template
	Plasmid Name	Primer Names	Primer Sequence (5’ to 3’)	Plasmid Name	Primer Names	Primer Sequence (5’ to 3’)
sna-1	pVMS1	sna1gRNA1A	TCTTGTCTGAAAATGGCCGACAAGA	pVM4	sna1-5'ARM-F	ACGTTGTAAAACGACGGCCAGTCGCCGGCATAACTTTGCTGAAACTTGACCG
		sna1gRNA1B	AAACTCTTGTCGGCCATTTTCAGAC		sna1-5'ARM-R	TCCAGTGAACAATTCTTCTCCTTTACTCATTTTCAGAACGAAAAATTGAAAAAT
					sna1-3'ARM-F	CGTGATTACAAGGATGACGATGACAAGAGAATGGCTGACAAGAAAGTAGGTAGG
					sna1-3'ARM-R	TCACACAGGAAACAGCTATGACCATTTATTGTAGGATCAGCGGAGTTTGC
sna-2	pPE8	sna2CgRNA1A	TCTTGGTAATAAACACAATGATGTC	pPE11	sna2-5-ARM-CF	ACGTTGTAAAACGACGGCCAGTCGCCGGCATCTTGCAGCTGTTAAACGTATTC
		sna2CgRNA1B	AAACGACATCATTGTGTTTATTACC		sna2-5-ARM-CR2	CATCGATGCTCCTGAGGCTCCCGATGCTCCTTTGAATGCTGACATCATTGTGTTTATTAC
					sna2-3-ARM-CF	CGTGATTACAAGGATGACGATGACAAGAGATAACTTTGTGCATATTTCGTTGTTC
					sna2-3-ARM-CR	GGAAACAGCTATGACCATTTATCGATTTCAAAGGTAGGTCCTCTCTACATTC
sna-31	pHM2	sna3gRNA1A	TCTTGGATTCTATCAACTGACGAGG	pHM1	sna3-5-ARM-F1	ACGTTGTAAAACGACGGCCAGTCGCCGGCACAATCCGTCGAAGTTTGGCA
		sna3gRNA1B	AAACCCTCGTCAGTTGATAGAATCC		sna3-5-ARM-R4	CATCGATGCTCCTGAGGCTCCCGATGCTCCATTATCTTCCTCGTCAGTTGATAGAATCTC
					sna3-3-ARM-F	CGTGATTACAAGGATGACGATGACAAGAGATAAATTAATTTTTTACTTCACGTTTTCGTT
					sna3-3-ARM-R	GGAAACAGCTATGACCATTTATCGATTTCCCAGAAAAGGACACGAAGCC
snr-2	pGRNA2.2	snr2gRNA2A	TCTTGTCACAACCAACGCCTCAAGA	pOJ1	snr2-5-282-F	ACGTTGTAAAACGACGGCCAGTCGCCGGCATCTCACTTGATCCAACACGACA
		snr2gRNA2B	AAACTCTTGAGGCGTTGGTTGTGAC		snr2-5-282-R	TCCAGTGAACAATTCTTCTCCTTTACTCATCTTGAGGCGTTGGTTGTGATTTTTTG
					snr2-3-282-F	CGTGATTACAAGGATGACGATGACAAGAGAATGGTAAGTTTTTCTACAGTTCTCATG
					snr2-3-282-R	TCACACAGGAAACAGCTATGACCATGTTATGGATAGCAAAATTTTAGAATGGACG
sut-1	pVMT1	sut1gRNA3A	TCTTGTGTCCTCCTCCACAAATCGG	pVM1	sut1-5-ARM-F	ACGTTGTAAAACGACGGCCAGTCGCCGGCAGATGTTCGGAGCCGTAGGAC
		sut1gRNA3B	AAACCCGATTTGTGGAGGAGGACAC		sut1-5-ARM-R	CATCGATGCTCCTGAGGCTCCCGATGCTCCAATTTGATGTCTACCGATTTGTG
					sut1-3-ARM-F	CGTGATTACAAGGATGACGATGACAAGAGATGATAAATTTTGTACAATTAAATAAAAAT
					sut1-3-ARM-R	GGAAACAGCTATGACCATTTATCGATTTCTTGGCTCAACTGGTAAGAG
sna-32	pHM2	sna3gRNA1A	TCTTGGATTCTATCAACTGACGAGG	pESM_4.12	sna3-5-ARM-F1	ACGTTGTAAAACGACGGCCAGTCGCCGGCACAATCCGTCGAAGTTTGGCA
		sna3gRNA1B	AAACCCTCGTCAGTTGATAGAATCC		sna3-5-ARM-R4	CATCGATGCTCCTGAGGCTCCCGATGCTCCATTATCTTCCTCGTCAGTTGATAGAATCTC
					sna3-3-ARM-F	CGTGATTACAAGGATGACGATGACAAGAGATAAATTAATTTTTTACTTCACGTTTTCGTT
					sna3-3-ARM-R	GGAAACAGCTATGACCATTTATCGATTTCCCAGAAAAGGACACGAAGCC
1 constructs for tagging wild type SNA-3 protein with GFP
2 constructs for tagging wild type and mutant SNA-3 protein with mNeonGreen
