# Supplementary material for: A novel, essential trans-splicing protein connects the nematode SL1 snRNP to the CBC-ARS2 complex
Source: Nucleic Acids Res. 2022 Jun 23;50(13):7591–607. doi: 10.1093/nar/gkac534 (PMC9303266; doi:10.1093/nar/gkac534)
Supplement: gkac534_Supplemental_Files [file gkac534_supplemental_files.zip › Fasimoye et al Supplemental File 2.xlsx]

## Sheet: anti-GFP vs control
GeneId	baseMean	log2FoldChange	lfcSE	stat	pvalue	padj	Significance	Type	Comment
21ur-10	0.320005	-0.000617429	0.0838044	-0.00737022	0.994119	1	q > 0.05
21ur-100	0.635512	0.0258443	0.0915308	0.357424	0.720775	1	q > 0.05
21ur-1000	0.424297	0.0348508	0.0749729	0.538635	0.590139	1	q > 0.05
21ur-10012	0.424297	0.0348508	0.0749729	0.538635	0.590139	1	q > 0.05
21ur-10016	0.424297	0.0348508	0.0749729	0.538635	0.590139	1	q > 0.05
21ur-10037	0.212149	0.0171795	0.0749729	0.229139	0.818761	1	q > 0.05
21ur-10038	0.211215	-0.0181631	0.0749729	-0.242266	0.808574	1	q > 0.05
21ur-10059	0.212149	0.0171795	0.0749729	0.229139	0.818761	1	q > 0.05
21ur-10065	9.07219	-0.074051	0.278869	-0.264931	0.791063	0.999984	q > 0.05
21ur-10072	0.848594	0.0574363	0.0773567	0.803581	0.421639	1	q > 0.05
21ur-10073	0.212149	0.0171795	0.0749729	0.229139	0.818761	1	q > 0.05
21ur-10075	0.14335	0.0171795	0.0749729	0.229139	0.818761	1	q > 0.05
21ur-1008	0.144541	0.0171795	0.0749729	0.229139	0.818761	1	q > 0.05
21ur-10084	0.677887	0.0738127	0.124913	0.621139	0.534508	1	q > 0.05
21ur-10089	4.89263	-0.023545	0.26952	-0.0870096	0.930664	1	q > 0.05
21ur-10091	0.176655	-0.0181631	0.0749729	-0.242266	0.808574	1	q > 0.05
21ur-10094	2.37686	0.171699	0.193523	0.918408	0.358405	1	q > 0.05
21ur-10097	0.433624	0.0474383	0.0754343	0.562755	0.573602	1	q > 0.05
21ur-10099	1.05981	0.0561288	0.0984214	0.703731	0.4816	1	q > 0.05
21ur-1010	1.97348	0.279756	0.195964	1.47627	0.139871	1	q > 0.05
21ur-10101	0.124552	-0.0181631	0.0749729	-0.242266	0.808574	1	q > 0.05
21ur-10102	0.124552	-0.0181631	0.0749729	-0.242266	0.808574	1	q > 0.05
21ur-1011	0.289083	0.0348508	0.0749729	0.420145	0.674379	1	q > 0.05
21ur-10112	0.336701	-0.000633881	0.0848868	-0.00747004	0.99404	1	q > 0.05
21ur-10123	0.212149	0.0171795	0.0749729	0.229139	0.818761	1	q > 0.05
21ur-10128	6.63905	-0.00580762	0.276116	-0.0209588	0.983279	1	q > 0.05
21ur-10130	0.124552	-0.0181631	0.0749729	-0.242266	0.808574	1	q > 0.05
21ur-1014	0.212149	0.0171795	0.0749729	0.229139	0.818761	1	q > 0.05
21ur-10150	0.212149	0.0171795	0.0749729	0.229139	0.818761	1	q > 0.05
21ur-10153	31.5359	0.06179	0.238827	0.258528	0.795999	0.999984	q > 0.05
21ur-10154	0.211215	-0.0181631	0.0749729	-0.242266	0.808574	1	q > 0.05
21ur-10156	0.84766	0.0438791	0.0956038	0.557047	0.577495	1	q > 0.05
21ur-10160	1.27289	0.0597235	0.0787821	0.957398	0.338366	1	q > 0.05
21ur-10167	0.144541	0.0171795	0.0749729	0.229139	0.818761	1	q > 0.05
21ur-10169	0.212149	0.0171795	0.0749729	0.229139	0.818761	1	q > 0.05
21ur-10181	0.423363	-0.000703145	0.0892858	-0.00787775	0.993715	1	q > 0.05
21ur-10184	0.212149	0.0171795	0.0749729	0.229139	0.818761	1	q > 0.05
21ur-10186	0.212149	0.0171795	0.0749729	0.229139	0.818761	1	q > 0.05
21ur-10218	0.124552	-0.0181631	0.0749729	-0.242266	0.808574	1	q > 0.05
21ur-1023	0.710356	-0.0405189	0.0970753	-0.497744	0.618664	1	q > 0.05
21ur-10233	0.336701	-0.000633881	0.0848868	-0.00747004	0.99404	1	q > 0.05
21ur-1024	0.124552	-0.0181631	0.0749729	-0.242266	0.808574	1	q > 0.05
21ur-1025	0.336701	-0.000633881	0.0848868	-0.00747004	0.99404	1	q > 0.05
21ur-10264	0.124552	-0.0181631	0.0749729	-0.242266	0.808574	1	q > 0.05
21ur-10285	0.212149	0.0171795	0.0749729	0.229139	0.818761	1	q > 0.05
21ur-10293	0.212149	0.0171795	0.0749729	0.229139	0.818761	1	q > 0.05
21ur-10296	19.0958	0.489278	0.279107	1.74852	0.0803738	0.999984	q > 0.05
21ur-10302	1.0682	0.0380628	0.12752	0.309697	0.756791	1	q > 0.05
21ur-10306	0.335767	-0.0456872	0.0844367	-0.528812	0.596936	1	q > 0.05
21ur-10310	0.388804	-0.000682314	0.0879884	-0.00775716	0.993811	1	q > 0.05
21ur-10311	0.14335	0.0171795	0.0749729	0.229139	0.818761	1	q > 0.05
21ur-1033	0.336701	-0.000633881	0.0848868	-0.00747004	0.99404	1	q > 0.05
21ur-10332	0.636446	0.0535192	0.0759851	0.693894	0.487749	1	q > 0.05
21ur-10333	0.212149	0.0171795	0.0749729	0.229139	0.818761	1	q > 0.05
21ur-10345	0.211215	-0.0181631	0.0749729	-0.242266	0.808574	1	q > 0.05
21ur-10351	0.124552	-0.0181631	0.0749729	-0.242266	0.808574	1	q > 0.05
21ur-10358	0.212149	0.0171795	0.0749729	0.229139	0.818761	1	q > 0.05
21ur-10359	0.176655	-0.0181631	0.0749729	-0.242266	0.808574	1	q > 0.05
21ur-10375	0.645773	0.0908941	0.0968782	0.913874	0.360783	1	q > 0.05
21ur-10382	0.636446	0.0535192	0.0759851	0.693894	0.487749	1	q > 0.05
21ur-10384	0.14335	0.0171795	0.0749729	0.229139	0.818761	1	q > 0.05
21ur-10392	0.424297	0.0348508	0.0749729	0.538635	0.590139	1	q > 0.05
21ur-104	0.269093	-0.000563911	0.0801719	-0.00703662	0.994386	1	q > 0.05
21ur-10400	0.176655	-0.0181631	0.0749729	-0.242266	0.808574	1	q > 0.05
21ur-10403	0.124552	-0.0181631	0.0749729	-0.242266	0.808574	1	q > 0.05
21ur-10404	0.212149	0.0171795	0.0749729	0.229139	0.818761	1	q > 0.05
21ur-10413	0.212149	0.0171795	0.0749729	0.229139	0.818761	1	q > 0.05
21ur-10414	0.212149	0.0171795	0.0749729	0.229139	0.818761	1	q > 0.05
21ur-10418	0.144541	0.0171795	0.0749729	0.229139	0.818761	1	q > 0.05
21ur-10432	0.211215	-0.0181631	0.0749729	-0.242266	0.808574	1	q > 0.05
21ur-10437	0.124552	-0.0181631	0.0749729	-0.242266	0.808574	1	q > 0.05
21ur-10444	0.320005	-0.000617429	0.0838044	-0.00737022	0.994119	1	q > 0.05
21ur-10461	0.335767	-0.0456872	0.0844367	-0.528812	0.596936	1	q > 0.05
21ur-1047	0.568839	0.0762808	0.0927084	0.812345	0.416594	1	q > 0.05
21ur-10476	0.144541	0.0171795	0.0749729	0.229139	0.818761	1	q > 0.05
21ur-10479	0.212149	0.0171795	0.0749729	0.229139	0.818761	1	q > 0.05
21ur-10485	0.124552	-0.0181631	0.0749729	-0.242266	0.808574	1	q > 0.05
21ur-10490	0.289083	0.0348508	0.0749729	0.420145	0.674379	1	q > 0.05
21ur-10492	3.31375	-0.00685718	0.219269	-0.0319913	0.974479	1	q > 0.05
21ur-10494	0.212149	0.0171795	0.0749729	0.229139	0.818761	1	q > 0.05
21ur-10495	1.60369	0.0956269	0.199228	0.478587	0.632233	1	q > 0.05
21ur-1050	5.68268	0.0353235	0.211513	0.168329	0.866324	1	q > 0.05
21ur-10517	0.211215	-0.0181631	0.0749729	-0.242266	0.808574	1	q > 0.05
21ur-10524	0.211215	-0.0181631	0.0749729	-0.242266	0.808574	1	q > 0.05
21ur-10530	0.144541	0.0171795	0.0749729	0.229139	0.818761	1	q > 0.05
21ur-10542	0.287891	0.042203	0.0823399	0.463963	0.642674	1	q > 0.05
21ur-10543	0.14335	0.0171795	0.0749729	0.229139	0.818761	1	q > 0.05
21ur-1055	1.09676	0.0191744	0.125817	0.155599	0.876349	1	q > 0.05
21ur-10556	0.86792	-0.053937	0.163798	-0.334889	0.737709	1	q > 0.05
21ur-1056	0.600953	0.0262486	0.0908326	0.355274	0.722384	1	q > 0.05
21ur-10562	0.176655	-0.0181631	0.0749729	-0.242266	0.808574	1	q > 0.05
21ur-10571	0.992202	0.0967286	0.129541	0.881511	0.378041	1	q > 0.05
21ur-10584	0.14335	0.0171795	0.0749729	0.229139	0.818761	1	q > 0.05
21ur-10592	0.124552	-0.0181631	0.0749729	-0.242266	0.808574	1	q > 0.05
21ur-10597	0.211215	-0.0181631	0.0749729	-0.242266	0.808574	1	q > 0.05
21ur-1060	0.424297	0.0348508	0.0749729	0.538635	0.590139	1	q > 0.05
21ur-10601	0.35669	0.0446926	0.0846769	0.545163	0.585642	1	q > 0.05
21ur-10602	0.144541	0.0171795	0.0749729	0.229139	0.818761	1	q > 0.05
21ur-10605	11.6817	-0.259341	0.279004	-0.932787	0.35093	0.999984	q > 0.05
21ur-10619	0.212149	0.0171795	0.0749729	0.229139	0.818761	1	q > 0.05
21ur-1063	0.144541	0.0171795	0.0749729	0.229139	0.818761	1	q > 0.05
21ur-10633	0.211215	-0.0181631	0.0749729	-0.242266	0.808574	1	q > 0.05
21ur-10640	1.76133	0.258368	0.195196	1.35642	0.174965	1	q > 0.05
21ur-10648	1.48158	0.221562	0.191704	1.17001	0.241995	1	q > 0.05
21ur-1068	0.568839	0.0762808	0.0927084	0.812345	0.416594	1	q > 0.05
21ur-10684	0.14335	0.0171795	0.0749729	0.229139	0.818761	1	q > 0.05
21ur-10685	13.1505	-0.0683438	0.278176	-0.246033	0.805657	0.999984	q > 0.05
21ur-10687	4.7287	0.000360506	0.212906	0.00173116	0.998619	1	q > 0.05
21ur-1070	0.321197	-0.00061862	0.0838832	-0.00737749	0.994114	1	q > 0.05
21ur-10706	0.35669	0.0446926	0.0846769	0.545163	0.585642	1	q > 0.05
21ur-10718	0.286699	0.0348508	0.0749729	0.418099	0.675875	1	q > 0.05
21ur-10726	0.14335	0.0171795	0.0749729	0.229139	0.818761	1	q > 0.05
21ur-1073	0.176655	-0.0181631	0.0749729	-0.242266	0.808574	1	q > 0.05
21ur-10734	0.568839	0.0762808	0.0927084	0.812345	0.416594	1	q > 0.05
21ur-10735	0.964586	0.188677	0.16695	1.20234	0.229232	1	q > 0.05
21ur-10743	0.14335	0.0171795	0.0749729	0.229139	0.818761	1	q > 0.05
21ur-10747	0.124552	-0.0181631	0.0749729	-0.242266	0.808574	1	q > 0.05
21ur-10754	0.336701	-0.000633881	0.0848868	-0.00747004	0.99404	1	q > 0.05
21ur-10757	0.176655	-0.0181631	0.0749729	-0.242266	0.808574	1	q > 0.05
21ur-10759	0.212149	0.0171795	0.0749729	0.229139	0.818761	1	q > 0.05
21ur-10763	0.144541	0.0171795	0.0749729	0.229139	0.818761	1	q > 0.05
21ur-10764	0.84766	0.0438791	0.0956038	0.557047	0.577495	1	q > 0.05
21ur-10769	0.212149	0.0171795	0.0749729	0.229139	0.818761	1	q > 0.05
21ur-1077	0.988823	-0.0244948	0.124424	-0.205591	0.837111	1	q > 0.05
21ur-1078	0.760064	0.0113728	0.120568	0.0975077	0.922323	1	q > 0.05
21ur-10797	0.710996	0.0995175	0.100708	0.989407	0.322464	1	q > 0.05
21ur-10801	0.211215	-0.0181631	0.0749729	-0.242266	0.808574	1	q > 0.05
21ur-10811	0.14335	0.0171795	0.0749729	0.229139	0.818761	1	q > 0.05
21ur-10819	0.211215	-0.0181631	0.0749729	-0.242266	0.808574	1	q > 0.05
21ur-10824	9.10097	0.184194	0.268862	0.690805	0.489688	0.999984	q > 0.05
21ur-10835	4.74464	0.119829	0.1827	0.678983	0.497149	1	q > 0.05
21ur-10845	0.320005	-0.000617429	0.0838044	-0.00737022	0.994119	1	q > 0.05
21ur-10848	0.212149	0.0171795	0.0749729	0.229139	0.818761	1	q > 0.05
21ur-10850	0.289083	0.0348508	0.0749729	0.420145	0.674379	1	q > 0.05
21ur-10857	0.212149	0.0171795	0.0749729	0.229139	0.818761	1	q > 0.05
21ur-10869	0.355756	-0.000644079	0.0855502	-0.00753132	0.993991	1	q > 0.05
21ur-1087	0.14335	0.0171795	0.0749729	0.229139	0.818761	1	q > 0.05
21ur-10890	0.355498	0.0446656	0.0846519	0.543698	0.58665	1	q > 0.05
21ur-1091	0.501231	0.0724949	0.0918049	0.753883	0.45092	1	q > 0.05
21ur-10936	0.212149	0.0171795	0.0749729	0.229139	0.818761	1	q > 0.05
21ur-1094	0.14335	0.0171795	0.0749729	0.229139	0.818761	1	q > 0.05
21ur-10961	0.211215	-0.0181631	0.0749729	-0.242266	0.808574	1	q > 0.05
21ur-1097	1.64917	0.04111	0.183904	0.229653	0.818361	1	q > 0.05
21ur-10971	0.780053	0.072996	0.125595	0.675312	0.499478	1	q > 0.05
21ur-10972	2.67713	0.050833	0.217007	0.238673	0.811359	1	q > 0.05
21ur-10979	0.642197	0.0906867	0.0968253	0.911185	0.362198	1	q > 0.05
21ur-1098	0.176655	-0.0181631	0.0749729	-0.242266	0.808574	1	q > 0.05
21ur-10984	0.35669	0.0446926	0.0846769	0.545163	0.585642	1	q > 0.05
21ur-10994	0.14335	0.0171795	0.0749729	0.229139	0.818761	1	q > 0.05
21ur-10999	3.08998	0.34571	0.207684	1.74255	0.0814122	1	q > 0.05
21ur-11003	0.423363	-0.000703145	0.0892858	-0.00787775	0.993715	1	q > 0.05
21ur-1102	1.20528	0.112539	0.106498	1.27339	0.20288	1	q > 0.05
21ur-11059	5.31995	0.282571	0.271359	1.04187	0.297474	1	q > 0.05
21ur-11062	0.14335	0.0171795	0.0749729	0.229139	0.818761	1	q > 0.05
21ur-11064	0.355498	0.0446656	0.0846519	0.543698	0.58665	1	q > 0.05
21ur-1107	0.633644	-0.0536418	0.0759868	-0.699486	0.484249	1	q > 0.05
21ur-11077	0.480308	-0.0408296	0.116982	-0.361369	0.717824	1	q > 0.05
21ur-11089	0.336701	-0.000633881	0.0848868	-0.00747004	0.99404	1	q > 0.05
21ur-11112	0.176655	-0.0181631	0.0749729	-0.242266	0.808574	1	q > 0.05
21ur-11127	0.212149	0.0171795	0.0749729	0.229139	0.818761	1	q > 0.05
21ur-11130	0.267902	-0.000562591	0.08008	-0.0070282	0.994392	1	q > 0.05
21ur-11132	0.860098	0.0577963	0.0775834	0.817236	0.413794	1	q > 0.05
21ur-11137	1.16819	-0.250087	0.177401	-1.47303	0.140743	1	q > 0.05
21ur-11154	0.212149	0.0171795	0.0749729	0.229139	0.818761	1	q > 0.05
21ur-11157	1.54946	0.00277915	0.209555	0.0131426	0.989514	1	q > 0.05
21ur-11166	0.848594	0.0574363	0.0773567	0.803581	0.421639	1	q > 0.05
21ur-11183	0.423363	-0.000703145	0.0892858	-0.00787775	0.993715	1	q > 0.05
21ur-11188	0.636446	0.0535192	0.0759851	0.693894	0.487749	1	q > 0.05
21ur-11191	0.424297	0.0348508	0.0749729	0.538635	0.590139	1	q > 0.05
21ur-11197	0.354564	-0.000642979	0.085479	-0.00752473	0.993996	1	q > 0.05
21ur-11199	0.423363	-0.000703145	0.0892858	-0.00787775	0.993715	1	q > 0.05
21ur-11202	0.212149	0.0171795	0.0749729	0.229139	0.818761	1	q > 0.05
21ur-11206	0.212149	0.0171795	0.0749729	0.229139	0.818761	1	q > 0.05
21ur-1121	4.28367	0.350869	0.217861	1.68787	0.0914363	1	q > 0.05
21ur-11219	0.176655	-0.0181631	0.0749729	-0.242266	0.808574	1	q > 0.05
21ur-1122	0.481242	0.0436875	0.115604	0.370312	0.71115	1	q > 0.05
21ur-11227	0.481242	0.0436875	0.115604	0.370312	0.71115	1	q > 0.05
21ur-11231	0.124552	-0.0181631	0.0749729	-0.242266	0.808574	1	q > 0.05
21ur-11234	0.212149	0.0171795	0.0749729	0.229139	0.818761	1	q > 0.05
21ur-1124	0.972212	0.0413636	0.122315	0.351861	0.724943	1	q > 0.05
21ur-1125	0.212149	0.0171795	0.0749729	0.229139	0.818761	1	q > 0.05
21ur-11251	0.424297	0.0348508	0.0749729	0.538635	0.590139	1	q > 0.05
21ur-11257	0.124552	-0.0181631	0.0749729	-0.242266	0.808574	1	q > 0.05
21ur-1126	0.760998	0.0539257	0.0932819	0.548051	0.583657	1	q > 0.05
21ur-11266	0.176655	-0.0181631	0.0749729	-0.242266	0.808574	1	q > 0.05
21ur-11278	0.568839	0.0762808	0.0927084	0.812345	0.416594	1	q > 0.05
21ur-1128	0.567905	0.0387978	0.1186	0.378109	0.705349	1	q > 0.05
21ur-11285	0.212149	0.0171795	0.0749729	0.229139	0.818761	1	q > 0.05
21ur-11294	0.249104	-0.0358344	0.0749729	-0.390623	0.696076	1	q > 0.05
21ur-11296	0.211215	-0.0181631	0.0749729	-0.242266	0.808574	1	q > 0.05
21ur-113	0.633644	-0.0536418	0.0759868	-0.699486	0.484249	1	q > 0.05
21ur-1130	0.212149	0.0171795	0.0749729	0.229139	0.818761	1	q > 0.05
21ur-11315	0.249104	-0.0358344	0.0749729	-0.390623	0.696076	1	q > 0.05
21ur-11319	0.212149	0.0171795	0.0749729	0.229139	0.818761	1	q > 0.05
21ur-1132	0.35669	0.0446926	0.0846769	0.545163	0.585642	1	q > 0.05
21ur-11333	0.635512	0.0258443	0.0915308	0.357424	0.720775	1	q > 0.05
21ur-11336	0.124552	-0.0181631	0.0749729	-0.242266	0.808574	1	q > 0.05
21ur-1134	1.16979	0.119478	0.131649	1.03727	0.29961	1	q > 0.05
21ur-11347	0.991944	0.105378	0.103332	1.15269	0.249036	1	q > 0.05
21ur-1135	0.711254	0.0966441	0.145732	0.732327	0.463969	1	q > 0.05
21ur-11350	0.636446	0.0535192	0.0759851	0.693894	0.487749	1	q > 0.05
21ur-11359	0.747952	0.0456163	0.127356	0.34335	0.731335	1	q > 0.05
21ur-11360	0.211215	-0.0181631	0.0749729	-0.242266	0.808574	1	q > 0.05
21ur-11364	0.636446	0.0535192	0.0759851	0.693894	0.487749	1	q > 0.05
21ur-1137	1.04795	0.106979	0.172556	0.630455	0.528397	1	q > 0.05
21ur-11377	0.781257	-0.0333125	0.150034	-0.221717	0.824534	1	q > 0.05
21ur-11388	2.5513	-0.0172182	0.197471	-0.0890082	0.929075	1	q > 0.05
21ur-11406	0.481242	0.0436875	0.115604	0.370312	0.71115	1	q > 0.05
21ur-11407	0.14335	0.0171795	0.0749729	0.229139	0.818761	1	q > 0.05
21ur-11410	0.124552	-0.0181631	0.0749729	-0.242266	0.808574	1	q > 0.05
21ur-11414	1.69625	0.0786069	0.103553	0.998567	0.318004	1	q > 0.05
21ur-11432	0.600953	0.0262486	0.0908326	0.355274	0.722384	1	q > 0.05
21ur-11440	0.14335	0.0171795	0.0749729	0.229139	0.818761	1	q > 0.05
21ur-11451	0.35669	0.0446926	0.0846769	0.545163	0.585642	1	q > 0.05
21ur-11455	1.62865	0.13566	0.134376	1.26044	0.207512	1	q > 0.05
21ur-11464	0.144541	0.0171795	0.0749729	0.229139	0.818761	1	q > 0.05
21ur-11465	0.124552	-0.0181631	0.0749729	-0.242266	0.808574	1	q > 0.05
21ur-11468	0.176655	-0.0181631	0.0749729	-0.242266	0.808574	1	q > 0.05
21ur-11491	0.212149	0.0171795	0.0749729	0.229139	0.818761	1	q > 0.05
21ur-11506	0.548849	0.0288874	0.0885798	0.34872	0.727299	1	q > 0.05
21ur-11509	0.212149	0.0171795	0.0749729	0.229139	0.818761	1	q > 0.05
21ur-11510	0.212149	0.0171795	0.0749729	0.229139	0.818761	1	q > 0.05
21ur-11520	0.124552	-0.0181631	0.0749729	-0.242266	0.808574	1	q > 0.05
21ur-11521	0.424297	0.0348508	0.0749729	0.538635	0.590139	1	q > 0.05
21ur-11522	0.286699	0.0348508	0.0749729	0.418099	0.675875	1	q > 0.05
21ur-11529	0.144541	0.0171795	0.0749729	0.229139	0.818761	1	q > 0.05
21ur-11544	0.424297	0.0348508	0.0749729	0.538635	0.590139	1	q > 0.05
21ur-11551	0.144541	0.0171795	0.0749729	0.229139	0.818761	1	q > 0.05
21ur-11561	0.144541	0.0171795	0.0749729	0.229139	0.818761	1	q > 0.05
21ur-11585	0.38787	-0.0468914	0.0855152	-0.591926	0.5539	1	q > 0.05
21ur-11599	0.212149	0.0171795	0.0749729	0.229139	0.818761	1	q > 0.05
21ur-11604	0.212149	0.0171795	0.0749729	0.229139	0.818761	1	q > 0.05
21ur-11605	0.269093	-0.000563911	0.0801719	-0.00703662	0.994386	1	q > 0.05
21ur-1161	0.355756	-0.000644079	0.0855502	-0.00753132	0.993991	1	q > 0.05
21ur-11612	0.567647	0.0761354	0.0926893	0.811326	0.417178	1	q > 0.05
21ur-11617	0.535803	0.00428215	0.0921197	0.0376438	0.969972	1	q > 0.05
21ur-11621	0.424297	0.0348508	0.0749729	0.538635	0.590139	1	q > 0.05
21ur-11622	0.212149	0.0171795	0.0749729	0.229139	0.818761	1	q > 0.05
21ur-11623	0.353311	-0.0358344	0.0749729	-0.485771	0.627129	1	q > 0.05
21ur-11625	0.321197	-0.00061862	0.0838832	-0.00737749	0.994114	1	q > 0.05
21ur-11631	0.124552	-0.0181631	0.0749729	-0.242266	0.808574	1	q > 0.05
21ur-11634	0.801505	-0.0546974	0.14968	-0.362177	0.71722	1	q > 0.05
21ur-11640	1.63367	-0.102372	0.208941	-0.490592	0.623715	1	q > 0.05
21ur-1166	4.54533	0.0646831	0.242863	0.269793	0.78732	1	q > 0.05
21ur-11661	0.423363	-0.000703145	0.0892858	-0.00787775	0.993715	1	q > 0.05
21ur-1167	0.211215	-0.0181631	0.0749729	-0.242266	0.808574	1	q > 0.05
21ur-11671	0.212149	0.0171795	0.0749729	0.229139	0.818761	1	q > 0.05
21ur-11672	0.212149	0.0171795	0.0749729	0.229139	0.818761	1	q > 0.05
21ur-11676	1.83521	0.0848543	0.192341	0.448569	0.653743	1	q > 0.05
21ur-11679	0.211215	-0.0181631	0.0749729	-0.242266	0.808574	1	q > 0.05
21ur-11684	0.14335	0.0171795	0.0749729	0.229139	0.818761	1	q > 0.05
21ur-11687	0.212149	0.0171795	0.0749729	0.229139	0.818761	1	q > 0.05
21ur-11696	0.423363	-0.000703145	0.0892858	-0.00787775	0.993715	1	q > 0.05
21ur-1170	0.905539	0.111063	0.127206	0.874011	0.382112	1	q > 0.05
21ur-11700	0.144541	0.0171795	0.0749729	0.229139	0.818761	1	q > 0.05
21ur-11707	0.212149	0.0171795	0.0749729	0.229139	0.818761	1	q > 0.05
21ur-11713	0.636446	0.0535192	0.0759851	0.693894	0.487749	1	q > 0.05
21ur-11715	0.212149	0.0171795	0.0749729	0.229139	0.818761	1	q > 0.05
21ur-11731	0.269093	-0.000563911	0.0801719	-0.00703662	0.994386	1	q > 0.05
21ur-11734	0.144541	0.0171795	0.0749729	0.229139	0.818761	1	q > 0.05
21ur-11737	4.83495	0.033447	0.192909	0.175843	0.860417	1	q > 0.05
21ur-11744	0.144541	0.0171795	0.0749729	0.229139	0.818761	1	q > 0.05
21ur-11745	0.211215	-0.0181631	0.0749729	-0.242266	0.808574	1	q > 0.05
21ur-1175	0.212149	0.0171795	0.0749729	0.229139	0.818761	1	q > 0.05
21ur-11757	0.212149	0.0171795	0.0749729	0.229139	0.818761	1	q > 0.05
21ur-11760	0.212149	0.0171795	0.0749729	0.229139	0.818761	1	q > 0.05
21ur-11763	0.780053	0.072996	0.125595	0.675312	0.499478	1	q > 0.05
21ur-11766	0.567905	0.0387978	0.1186	0.378109	0.705349	1	q > 0.05
21ur-11787	0.212149	0.0171795	0.0749729	0.229139	0.818761	1	q > 0.05
21ur-11806	0.780053	0.072996	0.125595	0.675312	0.499478	1	q > 0.05
21ur-1181	0.212149	0.0171795	0.0749729	0.229139	0.818761	1	q > 0.05
21ur-11815	1.04823	-0.123897	0.164677	-0.747172	0.45496	1	q > 0.05
21ur-1182	0.144541	0.0171795	0.0749729	0.229139	0.818761	1	q > 0.05
21ur-11826	0.353311	-0.0358344	0.0749729	-0.485771	0.627129	1	q > 0.05
21ur-11827	1.14887	0.0152973	0.147158	0.107532	0.914367	1	q > 0.05
21ur-1183	2.39653	0.174167	0.167831	1.10923	0.267329	1	q > 0.05
21ur-11837	0.144541	0.0171795	0.0749729	0.229139	0.818761	1	q > 0.05
21ur-1185	0.625783	0.0819446	0.122342	0.612316	0.540328	1	q > 0.05
21ur-11853	0.14335	0.0171795	0.0749729	0.229139	0.818761	1	q > 0.05
21ur-11875	0.956709	0.0409018	0.147383	0.289203	0.772426	1	q > 0.05
21ur-1188	0.567905	0.0387978	0.1186	0.378109	0.705349	1	q > 0.05
21ur-11887	0.211215	-0.0181631	0.0749729	-0.242266	0.808574	1	q > 0.05
21ur-11897	34.431	-0.197471	0.235532	-0.837797	0.402145	0.999984	q > 0.05
21ur-11898	9.10097	0.184194	0.268862	0.690805	0.489688	0.999984	q > 0.05
21ur-11900	0.249104	-0.0358344	0.0749729	-0.390623	0.696076	1	q > 0.05
21ur-11906	0.14335	0.0171795	0.0749729	0.229139	0.818761	1	q > 0.05
21ur-11933	0.211215	-0.0181631	0.0749729	-0.242266	0.808574	1	q > 0.05
21ur-11949	0.124552	-0.0181631	0.0749729	-0.242266	0.808574	1	q > 0.05
21ur-1195	0.212149	0.0171795	0.0749729	0.229139	0.818761	1	q > 0.05
21ur-11953	0.144541	0.0171795	0.0749729	0.229139	0.818761	1	q > 0.05
21ur-11964	1.76133	0.258368	0.195196	1.35642	0.174965	1	q > 0.05
21ur-11968	0.124552	-0.0181631	0.0749729	-0.242266	0.808574	1	q > 0.05
21ur-11972	0.212149	0.0171795	0.0749729	0.229139	0.818761	1	q > 0.05
21ur-11983	0.211215	-0.0181631	0.0749729	-0.242266	0.808574	1	q > 0.05
21ur-11987	0.355756	-0.000644079	0.0855502	-0.00753132	0.993991	1	q > 0.05
21ur-11994	1.80828	0.00469546	0.167368	0.0286548	0.97714	1	q > 0.05
21ur-11995	0.212149	0.0171795	0.0749729	0.229139	0.818761	1	q > 0.05
21ur-1201	0.760064	0.0113728	0.120568	0.0975077	0.922323	1	q > 0.05
21ur-1202	0.904347	0.111005	0.127208	0.873256	0.382524	1	q > 0.05
21ur-12031	2.87863	-0.0642991	0.242603	-0.264678	0.791257	1	q > 0.05
21ur-12039	0.124552	-0.0181631	0.0749729	-0.242266	0.808574	1	q > 0.05
21ur-12047	1.54944	0.0848935	0.164174	0.532026	0.594708	1	q > 0.05
21ur-12054	0.212149	0.0171795	0.0749729	0.229139	0.818761	1	q > 0.05
21ur-12059	1.80855	-0.232683	0.212017	-1.10149	0.270682	1	q > 0.05
21ur-12063	0.212149	0.0171795	0.0749729	0.229139	0.818761	1	q > 0.05
21ur-12068	0.848594	0.0574363	0.0773567	0.803581	0.421639	1	q > 0.05
21ur-1207	0.636446	0.0535192	0.0759851	0.693894	0.487749	1	q > 0.05
21ur-12070	1.62865	0.13566	0.134376	1.26044	0.207512	1	q > 0.05
21ur-12095	0.212149	0.0171795	0.0749729	0.229139	0.818761	1	q > 0.05
21ur-12098	0.211215	-0.0181631	0.0749729	-0.242266	0.808574	1	q > 0.05
21ur-12099	0.211215	-0.0181631	0.0749729	-0.242266	0.808574	1	q > 0.05
21ur-1210	0.124552	-0.0181631	0.0749729	-0.242266	0.808574	1	q > 0.05
21ur-12109	0.124552	-0.0181631	0.0749729	-0.242266	0.808574	1	q > 0.05
21ur-12124	0.144541	0.0171795	0.0749729	0.229139	0.818761	1	q > 0.05
21ur-12132	0.14335	0.0171795	0.0749729	0.229139	0.818761	1	q > 0.05
21ur-12133	0.423363	-0.000703145	0.0892858	-0.00787775	0.993715	1	q > 0.05
21ur-12143	0.320005	-0.000617429	0.0838044	-0.00737022	0.994119	1	q > 0.05
21ur-1217	2.03069	0.107299	0.174208	0.630741	0.52821	1	q > 0.05
21ur-12172	0.14335	0.0171795	0.0749729	0.229139	0.818761	1	q > 0.05
21ur-12186	0.124552	-0.0181631	0.0749729	-0.242266	0.808574	1	q > 0.05
21ur-12190	1.43915	-0.0240864	0.189738	-0.126891	0.899026	1	q > 0.05
21ur-12198	0.144541	0.0171795	0.0749729	0.229139	0.818761	1	q > 0.05
21ur-12205	1.61817	-0.0987741	0.190321	-0.517544	0.604776	1	q > 0.05
21ur-12243	0.267902	-0.000562591	0.08008	-0.0070282	0.994392	1	q > 0.05
21ur-12247	0.14335	0.0171795	0.0749729	0.229139	0.818761	1	q > 0.05
21ur-12248	0.124552	-0.0181631	0.0749729	-0.242266	0.808574	1	q > 0.05
21ur-12250	0.335767	-0.0456872	0.0844367	-0.528812	0.596936	1	q > 0.05
21ur-12260	0.14335	0.0171795	0.0749729	0.229139	0.818761	1	q > 0.05
21ur-12267	0.212149	0.0171795	0.0749729	0.229139	0.818761	1	q > 0.05
21ur-12268	0.212149	0.0171795	0.0749729	0.229139	0.818761	1	q > 0.05
21ur-12271	0.431241	0.0690218	0.0906262	0.686826	0.492192	1	q > 0.05
21ur-12272	0.176655	-0.0181631	0.0749729	-0.242266	0.808574	1	q > 0.05
21ur-12277	0.86792	-0.053937	0.163798	-0.334889	0.737709	1	q > 0.05
21ur-12279	31.4276	-0.0838325	0.238489	-0.351604	0.725135	0.999984	q > 0.05
21ur-12284	0.569109	-0.0734237	0.123916	-0.565471	0.571753	1	q > 0.05
21ur-12286	0.336701	-0.000633881	0.0848868	-0.00747004	0.99404	1	q > 0.05
21ur-1229	1.06074	0.0587897	0.0782045	0.888345	0.374355	1	q > 0.05
21ur-123	0.124552	-0.0181631	0.0749729	-0.242266	0.808574	1	q > 0.05
21ur-12300	0.14335	0.0171795	0.0749729	0.229139	0.818761	1	q > 0.05
21ur-12302	0.432432	0.0691354	0.0906521	0.688076	0.491405	1	q > 0.05
21ur-12303	0.992472	-0.0987698	0.17339	-0.575533	0.564931	1	q > 0.05
21ur-12306	0.636446	0.0535192	0.0759851	0.693894	0.487749	1	q > 0.05
21ur-12307	0.212149	0.0171795	0.0749729	0.229139	0.818761	1	q > 0.05
21ur-1231	0.712188	0.170112	0.129753	1.31266	0.189298	1	q > 0.05
21ur-12311	0.477863	-0.0745639	0.0916655	-0.744223	0.456742	1	q > 0.05
21ur-12313	0.423363	-0.000703145	0.0892858	-0.00787775	0.993715	1	q > 0.05
21ur-12314	0.14335	0.0171795	0.0749729	0.229139	0.818761	1	q > 0.05
21ur-12324	0.904605	0.0516872	0.148703	0.356708	0.721311	1	q > 0.05
21ur-1233	2.46471	0.104311	0.162221	0.676402	0.498786	1	q > 0.05
21ur-12334	0.633644	-0.0536418	0.0759868	-0.699486	0.484249	1	q > 0.05
21ur-12337	0.14335	0.0171795	0.0749729	0.229139	0.818761	1	q > 0.05
21ur-12346	0.144541	0.0171795	0.0749729	0.229139	0.818761	1	q > 0.05
21ur-12348	0.176655	-0.0181631	0.0749729	-0.242266	0.808574	1	q > 0.05
21ur-1235	0.547915	-0.0395137	0.119729	-0.36973	0.711584	1	q > 0.05
21ur-12350	1.15821	-0.0758594	0.169953	-0.437771	0.661552	1	q > 0.05
21ur-12354	1.58461	0.0655408	0.185407	0.353136	0.723986	1	q > 0.05
21ur-1236	11.0266	0.29691	0.221597	1.41295	0.157669	0.999984	q > 0.05
21ur-12367	0.393645	-0.0189464	0.0872513	-0.183317	0.854549	1	q > 0.05
21ur-12373	2.141	0.0710607	0.211075	0.33325	0.738945	1	q > 0.05
21ur-12379	0.422429	-0.0358344	0.0749729	-0.544492	0.586103	1	q > 0.05
21ur-12388	0.355756	-0.000644079	0.0855502	-0.00753132	0.993991	1	q > 0.05
21ur-12398	0.212149	0.0171795	0.0749729	0.229139	0.818761	1	q > 0.05
21ur-1240	0.424297	0.0348508	0.0749729	0.538635	0.590139	1	q > 0.05
21ur-12416	0.211215	-0.0181631	0.0749729	-0.242266	0.808574	1	q > 0.05
21ur-12418	0.14335	0.0171795	0.0749729	0.229139	0.818761	1	q > 0.05
21ur-12427	0.212149	0.0171795	0.0749729	0.229139	0.818761	1	q > 0.05
21ur-12428	0.124552	-0.0181631	0.0749729	-0.242266	0.808574	1	q > 0.05
21ur-12429	0.176655	-0.0181631	0.0749729	-0.242266	0.808574	1	q > 0.05
21ur-12431	1.53157	-0.0137647	0.191077	-0.0711493	0.943279	1	q > 0.05
21ur-12432	0.212149	0.0171795	0.0749729	0.229139	0.818761	1	q > 0.05
21ur-12434	0.355498	0.0446656	0.0846519	0.543698	0.58665	1	q > 0.05
21ur-12436	0.212149	0.0171795	0.0749729	0.229139	0.818761	1	q > 0.05
21ur-12438	2.30623	-0.0197544	0.187828	-0.10595	0.915622	1	q > 0.05
21ur-12452	0.568839	0.0762808	0.0927084	0.812345	0.416594	1	q > 0.05
21ur-12454	0.124552	-0.0181631	0.0749729	-0.242266	0.808574	1	q > 0.05
21ur-1246	0.124552	-0.0181631	0.0749729	-0.242266	0.808574	1	q > 0.05
21ur-12463	0.212149	0.0171795	0.0749729	0.229139	0.818761	1	q > 0.05
21ur-12468	0.336701	-0.000633881	0.0848868	-0.00747004	0.99404	1	q > 0.05
21ur-12472	1.66076	0.0793372	0.123533	0.704641	0.481034	1	q > 0.05
21ur-12476	0.424297	0.0348508	0.0749729	0.538635	0.590139	1	q > 0.05
21ur-12490	0.212149	0.0171795	0.0749729	0.229139	0.818761	1	q > 0.05
21ur-12499	0.144541	0.0171795	0.0749729	0.229139	0.818761	1	q > 0.05
21ur-12510	0.124552	-0.0181631	0.0749729	-0.242266	0.808574	1	q > 0.05
21ur-12512	0.212149	0.0171795	0.0749729	0.229139	0.818761	1	q > 0.05
21ur-12521	0.289083	0.0348508	0.0749729	0.420145	0.674379	1	q > 0.05
21ur-12525	6.7903	0.120798	0.273033	0.439009	0.660655	0.999984	q > 0.05
21ur-12528	1.45439	0.111003	0.132868	0.886407	0.375398	1	q > 0.05
21ur-12557	0.501231	0.0724949	0.0918049	0.753883	0.45092	1	q > 0.05
21ur-12563	0.656963	-0.109802	0.143766	-0.75544	0.449985	1	q > 0.05
21ur-12567	1.0782	-0.187763	0.159368	-1.24319	0.213798	1	q > 0.05
21ur-1257	0.69339	0.0872359	0.122337	0.666486	0.5051	1	q > 0.05
21ur-12575	4.00891	0.153758	0.258613	0.594567	0.552133	1	q > 0.05
21ur-12599	0.212149	0.0171795	0.0749729	0.229139	0.818761	1	q > 0.05
21ur-126	0.212149	0.0171795	0.0749729	0.229139	0.818761	1	q > 0.05
21ur-1260	0.355756	-0.000644079	0.0855502	-0.00753132	0.993991	1	q > 0.05
21ur-1261	0.124552	-0.0181631	0.0749729	-0.242266	0.808574	1	q > 0.05
21ur-12613	0.124552	-0.0181631	0.0749729	-0.242266	0.808574	1	q > 0.05
21ur-1262	0.212149	0.0171795	0.0749729	0.229139	0.818761	1	q > 0.05
21ur-12646	0.599085	-0.0807205	0.093477	-0.84926	0.395737	1	q > 0.05
21ur-12647	0.710356	-0.0405189	0.0970753	-0.497744	0.618664	1	q > 0.05
21ur-12658	0.211215	-0.0181631	0.0749729	-0.242266	0.808574	1	q > 0.05
21ur-12662	0.124552	-0.0181631	0.0749729	-0.242266	0.808574	1	q > 0.05
21ur-12697	0.212149	0.0171795	0.0749729	0.229139	0.818761	1	q > 0.05
21ur-1270	3.86479	0.152501	0.228892	0.683569	0.494248	1	q > 0.05
21ur-12713	0.512422	-0.131365	0.120077	-1.04883	0.294255	1	q > 0.05
21ur-12721	0.14335	0.0171795	0.0749729	0.229139	0.818761	1	q > 0.05
21ur-12729	0.144541	0.0171795	0.0749729	0.229139	0.818761	1	q > 0.05
21ur-1273	1.72348	0.104918	0.139514	0.785149	0.432366	1	q > 0.05
21ur-12733	0.817009	-0.0365487	0.149833	-0.24585	0.805799	1	q > 0.05
21ur-12745	0.144541	0.0171795	0.0749729	0.229139	0.818761	1	q > 0.05
21ur-12748	0.903413	0.0515428	0.148724	0.355579	0.722156	1	q > 0.05
21ur-12749	0.212149	0.0171795	0.0749729	0.229139	0.818761	1	q > 0.05
21ur-1275	1.11582	0.00254393	0.152417	0.017208	0.986271	1	q > 0.05
21ur-12756	0.725504	0.0158023	0.120642	0.132197	0.894829	1	q > 0.05
21ur-12762	0.124552	-0.0181631	0.0749729	-0.242266	0.808574	1	q > 0.05
21ur-12789	0.124552	-0.0181631	0.0749729	-0.242266	0.808574	1	q > 0.05
21ur-12797	0.424297	0.0348508	0.0749729	0.538635	0.590139	1	q > 0.05
21ur-12798	0.845793	-0.0447724	0.0964082	-0.569395	0.569088	1	q > 0.05
21ur-128	0.144541	0.0171795	0.0749729	0.229139	0.818761	1	q > 0.05
21ur-1280	0.212149	0.0171795	0.0749729	0.229139	0.818761	1	q > 0.05
21ur-12828	0.249104	-0.0358344	0.0749729	-0.390623	0.696076	1	q > 0.05
21ur-12830	5.54569	0.0124806	0.27232	0.0458752	0.96341	1	q > 0.05
21ur-12841	0.212149	0.0171795	0.0749729	0.229139	0.818761	1	q > 0.05
21ur-12851	0.212149	0.0171795	0.0749729	0.229139	0.818761	1	q > 0.05
21ur-12864	0.144541	0.0171795	0.0749729	0.229139	0.818761	1	q > 0.05
21ur-1287	0.605794	0.0147446	0.120614	0.114792	0.90861	1	q > 0.05
21ur-12878	0.212149	0.0171795	0.0749729	0.229139	0.818761	1	q > 0.05
21ur-12885	0.144541	0.0171795	0.0749729	0.229139	0.818761	1	q > 0.05
21ur-12895	0.212149	0.0171795	0.0749729	0.229139	0.818761	1	q > 0.05
21ur-12903	0.212149	0.0171795	0.0749729	0.229139	0.818761	1	q > 0.05
21ur-12908	4.0384	0.0190879	0.201735	0.0963256	0.923262	1	q > 0.05
21ur-12913	0.267902	-0.000562591	0.08008	-0.0070282	0.994392	1	q > 0.05
21ur-1292	0.211215	-0.0181631	0.0749729	-0.242266	0.808574	1	q > 0.05
21ur-12923	0.513356	-0.039732	0.120017	-0.335623	0.737155	1	q > 0.05
21ur-12944	0.14335	0.0171795	0.0749729	0.229139	0.818761	1	q > 0.05
21ur-12945	0.124552	-0.0181631	0.0749729	-0.242266	0.808574	1	q > 0.05
21ur-12947	11.9997	0.180848	0.234535	0.785735	0.432023	0.999984	q > 0.05
21ur-12959	0.535803	0.00428215	0.0921197	0.0376438	0.969972	1	q > 0.05
21ur-1296	0.423363	-0.000703145	0.0892858	-0.00787775	0.993715	1	q > 0.05
21ur-12960	4.38521	-0.380868	0.252481	-1.50069	0.133436	1	q > 0.05
21ur-1297	0.424297	0.0348508	0.0749729	0.538635	0.590139	1	q > 0.05
21ur-12977	0.603668	-0.0761935	0.123868	-0.593692	0.552718	1	q > 0.05
21ur-1298	0.433624	0.0474383	0.0754343	0.562755	0.573602	1	q > 0.05
21ur-12981	0.144541	0.0171795	0.0749729	0.229139	0.818761	1	q > 0.05
21ur-12983	0.211215	-0.0181631	0.0749729	-0.242266	0.808574	1	q > 0.05
21ur-12994	0.124552	-0.0181631	0.0749729	-0.242266	0.808574	1	q > 0.05
21ur-130	0.431241	0.0690218	0.0906262	0.686826	0.492192	1	q > 0.05
21ur-1300	0.424297	0.0348508	0.0749729	0.538635	0.590139	1	q > 0.05
21ur-13009	0.424297	0.0348508	0.0749729	0.538635	0.590139	1	q > 0.05
21ur-13014	0.124552	-0.0181631	0.0749729	-0.242266	0.808574	1	q > 0.05
21ur-13017	0.287891	0.042203	0.0823399	0.463963	0.642674	1	q > 0.05
21ur-13025	0.548849	0.0288874	0.0885798	0.34872	0.727299	1	q > 0.05
21ur-13032	0.249104	-0.0358344	0.0749729	-0.390623	0.696076	1	q > 0.05
21ur-13038	1.83013	0.185048	0.167573	1.18125	0.237505	1	q > 0.05
21ur-13039	2.46471	0.104311	0.162221	0.676402	0.498786	1	q > 0.05
21ur-13064	0.423363	-0.000703145	0.0892858	-0.00787775	0.993715	1	q > 0.05
21ur-1309	0.176655	-0.0181631	0.0749729	-0.242266	0.808574	1	q > 0.05
21ur-13098	0.176655	-0.0181631	0.0749729	-0.242266	0.808574	1	q > 0.05
21ur-1310	0.212149	0.0171795	0.0749729	0.229139	0.818761	1	q > 0.05
21ur-13103	0.212149	0.0171795	0.0749729	0.229139	0.818761	1	q > 0.05
21ur-13105	0.287891	0.042203	0.0823399	0.463963	0.642674	1	q > 0.05
21ur-1311	0.211215	-0.0181631	0.0749729	-0.242266	0.808574	1	q > 0.05
21ur-13114	0.84766	0.0438791	0.0956038	0.557047	0.577495	1	q > 0.05
21ur-13120	0.124552	-0.0181631	0.0749729	-0.242266	0.808574	1	q > 0.05
21ur-13126	0.212149	0.0171795	0.0749729	0.229139	0.818761	1	q > 0.05
21ur-13135	0.422429	-0.0358344	0.0749729	-0.544492	0.586103	1	q > 0.05
21ur-13137	0.14335	0.0171795	0.0749729	0.229139	0.818761	1	q > 0.05
21ur-13146	1.30494	0.124313	0.175035	0.695535	0.48672	1	q > 0.05
21ur-1315	0.212149	0.0171795	0.0749729	0.229139	0.818761	1	q > 0.05
21ur-13152	0.480308	-0.0408296	0.116982	-0.361369	0.717824	1	q > 0.05
21ur-13158	5.0021	0.125003	0.240991	0.515375	0.606291	1	q > 0.05
21ur-13165	1.06821	-0.05656	0.180365	-0.309269	0.757117	1	q > 0.05
21ur-1317	0.904605	0.0516872	0.148703	0.356708	0.721311	1	q > 0.05
21ur-1318	0.249104	-0.0358344	0.0749729	-0.390623	0.696076	1	q > 0.05
21ur-13180	0.144541	0.0171795	0.0749729	0.229139	0.818761	1	q > 0.05
21ur-13194	1.35188	-0.105972	0.170861	-0.61622	0.537749	1	q > 0.05
21ur-13195	0.144541	0.0171795	0.0749729	0.229139	0.818761	1	q > 0.05
21ur-13197	0.711512	-0.0127351	0.0933022	-0.132574	0.89453	1	q > 0.05
21ur-13209	0.336701	-0.000633881	0.0848868	-0.00747004	0.99404	1	q > 0.05
21ur-13215	6.62741	0.117351	0.21899	0.545966	0.58509	1	q > 0.05
21ur-13216	0.529966	-0.0519252	0.0757365	-0.638009	0.523468	1	q > 0.05
21ur-13221	0.336701	-0.000633881	0.0848868	-0.00747004	0.99404	1	q > 0.05
21ur-13225	0.388804	-0.000682314	0.0879884	-0.00775716	0.993811	1	q > 0.05
21ur-13226	3.75282	-0.209122	0.242378	-0.856129	0.391926	1	q > 0.05
21ur-13234	1.20342	0.0474945	0.126259	0.397959	0.69066	1	q > 0.05
21ur-13244	0.124552	-0.0181631	0.0749729	-0.242266	0.808574	1	q > 0.05
21ur-13246	0.567905	0.0387978	0.1186	0.378109	0.705349	1	q > 0.05
21ur-13257	0.423363	-0.000703145	0.0892858	-0.00787775	0.993715	1	q > 0.05
21ur-13266	0.890035	0.106811	0.133812	0.871246	0.38362	1	q > 0.05
21ur-1327	3.39846	0.140694	0.158436	0.968985	0.332553	1	q > 0.05
21ur-13288	13.4209	0.536995	0.276529	1.92684	0.054	0.999984	q > 0.05
21ur-133	0.211215	-0.0181631	0.0749729	-0.242266	0.808574	1	q > 0.05
21ur-1331	0.212149	0.0171795	0.0749729	0.229139	0.818761	1	q > 0.05
21ur-13311	0.301207	-0.0443344	0.0832068	-0.488092	0.625485	1	q > 0.05
21ur-13314	0.422429	-0.0358344	0.0749729	-0.544492	0.586103	1	q > 0.05
21ur-13318	0.124552	-0.0181631	0.0749729	-0.242266	0.808574	1	q > 0.05
21ur-13328	0.423363	-0.000703145	0.0892858	-0.00787775	0.993715	1	q > 0.05
21ur-1333	0.211215	-0.0181631	0.0749729	-0.242266	0.808574	1	q > 0.05
21ur-1334	0.212149	0.0171795	0.0749729	0.229139	0.818761	1	q > 0.05
21ur-1337	0.212149	0.0171795	0.0749729	0.229139	0.818761	1	q > 0.05
21ur-13379	1.17581	-0.0034325	0.134203	-0.0251258	0.979955	1	q > 0.05
21ur-13381	0.373656	-0.0471679	0.0751569	-0.520355	0.602816	1	q > 0.05
21ur-13385	1.44853	-0.165132	0.14242	-1.30763	0.190998	1	q > 0.05
21ur-1339	0.423363	-0.000703145	0.0892858	-0.00787775	0.993715	1	q > 0.05
21ur-13393	0.701526	0.100889	0.127253	0.743588	0.457126	1	q > 0.05
21ur-134	0.423363	-0.000703145	0.0892858	-0.00787775	0.993715	1	q > 0.05
21ur-13403	0.212149	0.0171795	0.0749729	0.229139	0.818761	1	q > 0.05
21ur-13410	0.176655	-0.0181631	0.0749729	-0.242266	0.808574	1	q > 0.05
21ur-13419	1.78531	0.0875232	0.146069	0.631133	0.527953	1	q > 0.05
21ur-13424	0.249104	-0.0358344	0.0749729	-0.390623	0.696076	1	q > 0.05
21ur-13425	0.124552	-0.0181631	0.0749729	-0.242266	0.808574	1	q > 0.05
21ur-1343	0.393645	-0.0189464	0.0872513	-0.183317	0.854549	1	q > 0.05
21ur-1344	0.212149	0.0171795	0.0749729	0.229139	0.818761	1	q > 0.05
21ur-13441	0.336701	-0.000633881	0.0848868	-0.00747004	0.99404	1	q > 0.05
21ur-13444	0.642393	-0.00683047	0.0930609	-0.0673979	0.946265	1	q > 0.05
21ur-13456	0.211215	-0.0181631	0.0749729	-0.242266	0.808574	1	q > 0.05
21ur-13461	0.636446	0.0535192	0.0759851	0.693894	0.487749	1	q > 0.05
21ur-13463	0.513356	-0.039732	0.120017	-0.335623	0.737155	1	q > 0.05
21ur-1347	1.04728	-0.0698866	0.129993	-0.549497	0.582665	1	q > 0.05
21ur-13479	0.212149	0.0171795	0.0749729	0.229139	0.818761	1	q > 0.05
21ur-13490	0.124552	-0.0181631	0.0749729	-0.242266	0.808574	1	q > 0.05
21ur-13498	0.321197	-0.00061862	0.0838832	-0.00737749	0.994114	1	q > 0.05
21ur-135	0.212149	0.0171795	0.0749729	0.229139	0.818761	1	q > 0.05
21ur-13507	0.269093	-0.000563911	0.0801719	-0.00703662	0.994386	1	q > 0.05
21ur-13512	0.355498	0.0446656	0.0846519	0.543698	0.58665	1	q > 0.05
21ur-13515	0.320005	-0.000617429	0.0838044	-0.00737022	0.994119	1	q > 0.05
21ur-1352	0.636446	0.0535192	0.0759851	0.693894	0.487749	1	q > 0.05
21ur-13520	0.565779	-0.0286867	0.089565	-0.359718	0.719058	1	q > 0.05
21ur-13525	0.412443	0.0407973	0.11562	0.297365	0.766188	1	q > 0.05
21ur-1353	1.20409	0.112506	0.106484	1.2728	0.20309	1	q > 0.05
21ur-13532	0.212149	0.0171795	0.0749729	0.229139	0.818761	1	q > 0.05
21ur-13533	0.424297	0.0348508	0.0749729	0.538635	0.590139	1	q > 0.05
21ur-13538	0.14335	0.0171795	0.0749729	0.229139	0.818761	1	q > 0.05
21ur-13555	0.674863	-0.0982892	0.0998767	-0.980276	0.32695	1	q > 0.05
21ur-13560	0.144541	0.0171795	0.0749729	0.229139	0.818761	1	q > 0.05
21ur-13572	0.211215	-0.0181631	0.0749729	-0.242266	0.808574	1	q > 0.05
21ur-13584	0.636446	0.0535192	0.0759851	0.693894	0.487749	1	q > 0.05
21ur-13589	0.212149	0.0171795	0.0749729	0.229139	0.818761	1	q > 0.05
21ur-1359	0.176655	-0.0181631	0.0749729	-0.242266	0.808574	1	q > 0.05
21ur-13590	2.59612	0.0696144	0.213232	0.332338	0.739634	1	q > 0.05
21ur-13591	0.423363	-0.000703145	0.0892858	-0.00787775	0.993715	1	q > 0.05
21ur-13592	4.02369	-0.14089	0.243204	-0.573846	0.566072	1	q > 0.05
21ur-13593	0.269093	-0.000563911	0.0801719	-0.00703662	0.994386	1	q > 0.05
21ur-13599	0.212149	0.0171795	0.0749729	0.229139	0.818761	1	q > 0.05
21ur-1361	0.176655	-0.0181631	0.0749729	-0.242266	0.808574	1	q > 0.05
21ur-13612	0.211215	-0.0181631	0.0749729	-0.242266	0.808574	1	q > 0.05
21ur-13656	0.48005	0.0434874	0.115612	0.368841	0.712246	1	q > 0.05
21ur-1366	0.424297	0.0348508	0.0749729	0.538635	0.590139	1	q > 0.05
21ur-13678	0.355756	-0.000644079	0.0855502	-0.00753132	0.993991	1	q > 0.05
21ur-13688	1.48317	0.0394937	0.0978467	0.435309	0.663338	1	q > 0.05
21ur-13691	2.67713	0.050833	0.217007	0.238673	0.811359	1	q > 0.05
21ur-13703	17.9954	-0.131153	0.27894	-0.467512	0.640133	0.999984	q > 0.05
21ur-13705	5.94531	-0.239766	0.270358	-0.891307	0.372764	1	q > 0.05
21ur-13712	0.212149	0.0171795	0.0749729	0.229139	0.818761	1	q > 0.05
21ur-13725	0.624591	0.110166	0.1425	0.724023	0.469052	1	q > 0.05
21ur-13738	0.49666	-0.0285349	0.0893216	-0.293663	0.769016	1	q > 0.05
21ur-13741	0.212149	0.0171795	0.0749729	0.229139	0.818761	1	q > 0.05
21ur-13757	0.144541	0.0171795	0.0749729	0.229139	0.818761	1	q > 0.05
21ur-13758	0.14335	0.0171795	0.0749729	0.229139	0.818761	1	q > 0.05
21ur-1377	0.212149	0.0171795	0.0749729	0.229139	0.818761	1	q > 0.05
21ur-138	0.267902	-0.000562591	0.08008	-0.0070282	0.994392	1	q > 0.05
21ur-13802	0.176655	-0.0181631	0.0749729	-0.242266	0.808574	1	q > 0.05
21ur-13833	0.211215	-0.0181631	0.0749729	-0.242266	0.808574	1	q > 0.05
21ur-13843	2.36667	-0.264651	0.212762	-1.23863	0.215483	1	q > 0.05
21ur-13854	1.04583	-0.00696807	0.154037	-0.0459884	0.96332	1	q > 0.05
21ur-13862	0.144541	0.0171795	0.0749729	0.229139	0.818761	1	q > 0.05
21ur-13868	0.760998	0.0539257	0.0932819	0.548051	0.583657	1	q > 0.05
21ur-13874	0.124552	-0.0181631	0.0749729	-0.242266	0.808574	1	q > 0.05
21ur-13877	0.144541	0.0171795	0.0749729	0.229139	0.818761	1	q > 0.05
21ur-13885	0.211215	-0.0181631	0.0749729	-0.242266	0.808574	1	q > 0.05
21ur-13893	0.212149	0.0171795	0.0749729	0.229139	0.818761	1	q > 0.05
21ur-13897	0.144541	0.0171795	0.0749729	0.229139	0.818761	1	q > 0.05
21ur-13902	0.14335	0.0171795	0.0749729	0.229139	0.818761	1	q > 0.05
21ur-13909	0.144541	0.0171795	0.0749729	0.229139	0.818761	1	q > 0.05
21ur-13915	0.211215	-0.0181631	0.0749729	-0.242266	0.808574	1	q > 0.05
21ur-13922	2.87118	-0.373317	0.214576	-1.77546	0.0758211	1	q > 0.05
21ur-13936	0.35669	0.0446926	0.0846769	0.545163	0.585642	1	q > 0.05
21ur-13939	0.14335	0.0171795	0.0749729	0.229139	0.818761	1	q > 0.05
21ur-13942	0.993136	0.105401	0.103342	1.15329	0.24879	1	q > 0.05
21ur-13946	0.144541	0.0171795	0.0749729	0.229139	0.818761	1	q > 0.05
21ur-13952	198.722	-0.0968875	0.253517	-0.382104	0.702384	0.999984	q > 0.05
21ur-13958	0.14335	0.0171795	0.0749729	0.229139	0.818761	1	q > 0.05
21ur-13964	0.212149	0.0171795	0.0749729	0.229139	0.818761	1	q > 0.05
21ur-13969	0.412443	0.0407973	0.11562	0.297365	0.766188	1	q > 0.05
21ur-13971	1.62918	-0.0259698	0.184414	-0.144549	0.885067	1	q > 0.05
21ur-13986	0.848594	0.0574363	0.0773567	0.803581	0.421639	1	q > 0.05
21ur-13992	0.176655	-0.0181631	0.0749729	-0.242266	0.808574	1	q > 0.05
21ur-13995	0.211215	-0.0181631	0.0749729	-0.242266	0.808574	1	q > 0.05
21ur-13999	0.35669	0.0446926	0.0846769	0.545163	0.585642	1	q > 0.05
21ur-14	19.8812	0.104047	0.207579	0.507212	0.612006	0.999984	q > 0.05
21ur-14000	0.212149	0.0171795	0.0749729	0.229139	0.818761	1	q > 0.05
21ur-14013	0.124552	-0.0181631	0.0749729	-0.242266	0.808574	1	q > 0.05
21ur-14027	0.124552	-0.0181631	0.0749729	-0.242266	0.808574	1	q > 0.05
21ur-1403	0.212149	0.0171795	0.0749729	0.229139	0.818761	1	q > 0.05
21ur-14030	0.212149	0.0171795	0.0749729	0.229139	0.818761	1	q > 0.05
21ur-14031	0.176655	-0.0181631	0.0749729	-0.242266	0.808574	1	q > 0.05
21ur-14034	1.59519	-0.100594	0.164192	-0.631418	0.527768	1	q > 0.05
21ur-1406	0.176655	-0.0181631	0.0749729	-0.242266	0.808574	1	q > 0.05
21ur-14066	0.124552	-0.0181631	0.0749729	-0.242266	0.808574	1	q > 0.05
21ur-14079	0.536995	0.0060817	0.120919	0.0422975	0.966262	1	q > 0.05
21ur-14085	1.26486	-0.0170035	0.186697	-0.0905536	0.927847	1	q > 0.05
21ur-1409	0.424297	0.0348508	0.0749729	0.538635	0.590139	1	q > 0.05
21ur-14096	0.144541	0.0171795	0.0749729	0.229139	0.818761	1	q > 0.05
21ur-14108	0.388804	-0.000682314	0.0879884	-0.00775716	0.993811	1	q > 0.05
21ur-1411	0.144541	0.0171795	0.0749729	0.229139	0.818761	1	q > 0.05
21ur-14115	0.779119	-0.00885047	0.120262	-0.0763756	0.93912	1	q > 0.05
21ur-1412	0.212149	0.0171795	0.0749729	0.229139	0.818761	1	q > 0.05
21ur-14139	0.269093	-0.000563911	0.0801719	-0.00703662	0.994386	1	q > 0.05
21ur-14141	4.74464	0.119829	0.1827	0.678983	0.497149	1	q > 0.05
21ur-14149	0.336701	-0.000633881	0.0848868	-0.00747004	0.99404	1	q > 0.05
21ur-14155	0.124552	-0.0181631	0.0749729	-0.242266	0.808574	1	q > 0.05
21ur-14166	0.144541	0.0171795	0.0749729	0.229139	0.818761	1	q > 0.05
21ur-1417	0.144541	0.0171795	0.0749729	0.229139	0.818761	1	q > 0.05
21ur-14175	0.124552	-0.0181631	0.0749729	-0.242266	0.808574	1	q > 0.05
21ur-1420	0.212149	0.0171795	0.0749729	0.229139	0.818761	1	q > 0.05
21ur-14202	0.424297	0.0348508	0.0749729	0.538635	0.590139	1	q > 0.05
21ur-14206	0.212149	0.0171795	0.0749729	0.229139	0.818761	1	q > 0.05
21ur-14209	26.4899	0.216133	0.271635	0.792833	0.427875	0.999984	q > 0.05
21ur-14211	0.176655	-0.0181631	0.0749729	-0.242266	0.808574	1	q > 0.05
21ur-14215	0.636446	0.0535192	0.0759851	0.693894	0.487749	1	q > 0.05
21ur-14229	0.144541	0.0171795	0.0749729	0.229139	0.818761	1	q > 0.05
21ur-1423	0.144541	0.0171795	0.0749729	0.229139	0.818761	1	q > 0.05
21ur-14246	0.212149	0.0171795	0.0749729	0.229139	0.818761	1	q > 0.05
21ur-14250	0.424297	0.0348508	0.0749729	0.538635	0.590139	1	q > 0.05
21ur-14273	0.600953	0.0262486	0.0908326	0.355274	0.722384	1	q > 0.05
21ur-14284	0.212149	0.0171795	0.0749729	0.229139	0.818761	1	q > 0.05
21ur-14287	0.335767	-0.0456872	0.0844367	-0.528812	0.596936	1	q > 0.05
21ur-14289	0.479116	-0.0410141	0.116918	-0.361211	0.717942	1	q > 0.05
21ur-143	0.212149	0.0171795	0.0749729	0.229139	0.818761	1	q > 0.05
21ur-1430	13.003	0.00878062	0.202414	0.0437267	0.965122	0.999984	q > 0.05
21ur-14303	0.211215	-0.0181631	0.0749729	-0.242266	0.808574	1	q > 0.05
21ur-14315	0.211215	-0.0181631	0.0749729	-0.242266	0.808574	1	q > 0.05
21ur-14318	0.267902	-0.000562591	0.08008	-0.0070282	0.994392	1	q > 0.05
21ur-1432	0.388804	-0.000682314	0.0879884	-0.00775716	0.993811	1	q > 0.05
21ur-14322	0.388804	-0.000682314	0.0879884	-0.00775716	0.993811	1	q > 0.05
21ur-14332	4.04589	-0.345393	0.2609	-1.31744	0.187692	1	q > 0.05
21ur-14339	0.424297	0.0348508	0.0749729	0.538635	0.590139	1	q > 0.05
21ur-1434	0.211215	-0.0181631	0.0749729	-0.242266	0.808574	1	q > 0.05
21ur-14340	0.212149	0.0171795	0.0749729	0.229139	0.818761	1	q > 0.05
21ur-14347	0.212149	0.0171795	0.0749729	0.229139	0.818761	1	q > 0.05
21ur-1435	0.269093	-0.000563911	0.0801719	-0.00703662	0.994386	1	q > 0.05
21ur-14357	0.355756	-0.000644079	0.0855502	-0.00753132	0.993991	1	q > 0.05
21ur-14364	0.212149	0.0171795	0.0749729	0.229139	0.818761	1	q > 0.05
21ur-14365	0.144541	0.0171795	0.0749729	0.229139	0.818761	1	q > 0.05
21ur-1437	0.212149	0.0171795	0.0749729	0.229139	0.818761	1	q > 0.05
21ur-14379	0.423363	-0.000703145	0.0892858	-0.00787775	0.993715	1	q > 0.05
21ur-14385	0.144541	0.0171795	0.0749729	0.229139	0.818761	1	q > 0.05
21ur-14390	0.212149	0.0171795	0.0749729	0.229139	0.818761	1	q > 0.05
21ur-14397	0.212149	0.0171795	0.0749729	0.229139	0.818761	1	q > 0.05
21ur-144	0.212149	0.0171795	0.0749729	0.229139	0.818761	1	q > 0.05
21ur-1441	0.481242	0.0436875	0.115604	0.370312	0.71115	1	q > 0.05
21ur-14414	0.354564	-0.000642979	0.085479	-0.00752473	0.993996	1	q > 0.05
21ur-14419	0.690011	-0.0692889	0.127	-0.625465	0.531666	1	q > 0.05
21ur-1443	0.481242	0.0436875	0.115604	0.370312	0.71115	1	q > 0.05
21ur-14439	0.423363	-0.000703145	0.0892858	-0.00787775	0.993715	1	q > 0.05
21ur-1445	0.212149	0.0171795	0.0749729	0.229139	0.818761	1	q > 0.05
21ur-14451	0.211215	-0.0181631	0.0749729	-0.242266	0.808574	1	q > 0.05
21ur-14458	0.144541	0.0171795	0.0749729	0.229139	0.818761	1	q > 0.05
21ur-1448	1.80828	0.00469546	0.167368	0.0286548	0.97714	1	q > 0.05
21ur-14493	1.40464	0.192573	0.186847	1.05111	0.293206	1	q > 0.05
21ur-14519	0.211215	-0.0181631	0.0749729	-0.242266	0.808574	1	q > 0.05
21ur-1452	0.124552	-0.0181631	0.0749729	-0.242266	0.808574	1	q > 0.05
21ur-14538	0.212149	0.0171795	0.0749729	0.229139	0.818761	1	q > 0.05
21ur-14539	1.20435	0.113576	0.131847	1.03612	0.300145	1	q > 0.05
21ur-14555	0.211215	-0.0181631	0.0749729	-0.242266	0.808574	1	q > 0.05
21ur-1456	0.972212	0.0413636	0.122315	0.351861	0.724943	1	q > 0.05
21ur-14562	1.10125	0.0748965	0.155385	0.501674	0.615897	1	q > 0.05
21ur-14564	0.779119	-0.00885047	0.120262	-0.0763756	0.93912	1	q > 0.05
21ur-14565	0.424297	0.0348508	0.0749729	0.538635	0.590139	1	q > 0.05
21ur-14567	0.212149	0.0171795	0.0749729	0.229139	0.818761	1	q > 0.05
21ur-14580	7.55366	-0.14043	0.277337	-0.505594	0.613142	0.999984	q > 0.05
21ur-14590	0.212149	0.0171795	0.0749729	0.229139	0.818761	1	q > 0.05
21ur-14602	0.513356	-0.039732	0.120017	-0.335623	0.737155	1	q > 0.05
21ur-14605	0.212149	0.0171795	0.0749729	0.229139	0.818761	1	q > 0.05
21ur-1461	0.124552	-0.0181631	0.0749729	-0.242266	0.808574	1	q > 0.05
21ur-14618	1.06074	0.0587897	0.0782045	0.888345	0.374355	1	q > 0.05
21ur-14619	0.212149	0.0171795	0.0749729	0.229139	0.818761	1	q > 0.05
21ur-1462	0.211215	-0.0181631	0.0749729	-0.242266	0.808574	1	q > 0.05
21ur-14620	0.269093	-0.000563911	0.0801719	-0.00703662	0.994386	1	q > 0.05
21ur-14629	0.445749	-0.040886	0.117058	-0.326353	0.744157	1	q > 0.05
21ur-14630	0.124552	-0.0181631	0.0749729	-0.242266	0.808574	1	q > 0.05
21ur-14634	0.568839	0.0762808	0.0927084	0.812345	0.416594	1	q > 0.05
21ur-1466	0.176655	-0.0181631	0.0749729	-0.242266	0.808574	1	q > 0.05
21ur-14666	0.211215	-0.0181631	0.0749729	-0.242266	0.808574	1	q > 0.05
21ur-14675	0.501231	0.0724949	0.0918049	0.753883	0.45092	1	q > 0.05
21ur-14686	0.144541	0.0171795	0.0749729	0.229139	0.818761	1	q > 0.05
21ur-147	0.780053	0.072996	0.125595	0.675312	0.499478	1	q > 0.05
21ur-14701	0.212149	0.0171795	0.0749729	0.229139	0.818761	1	q > 0.05
21ur-1471	0.423363	-0.000703145	0.0892858	-0.00787775	0.993715	1	q > 0.05
21ur-14724	1.33002	-0.0642255	0.15719	-0.413695	0.679098	1	q > 0.05
21ur-14727	0.353311	-0.0358344	0.0749729	-0.485771	0.627129	1	q > 0.05
21ur-14739	0.249104	-0.0358344	0.0749729	-0.390623	0.696076	1	q > 0.05
21ur-14741	0.212149	0.0171795	0.0749729	0.229139	0.818761	1	q > 0.05
21ur-14747	0.124552	-0.0181631	0.0749729	-0.242266	0.808574	1	q > 0.05
21ur-1475	0.144541	0.0171795	0.0749729	0.229139	0.818761	1	q > 0.05
21ur-14752	0.710356	-0.0405189	0.0970753	-0.497744	0.618664	1	q > 0.05
21ur-14768	1.0894	0.0319874	0.17495	0.181832	0.855715	1	q > 0.05
21ur-14779	0.269093	-0.000563911	0.0801719	-0.00703662	0.994386	1	q > 0.05
21ur-1478	1.62865	0.13566	0.134376	1.26044	0.207512	1	q > 0.05
21ur-14788	0.144541	0.0171795	0.0749729	0.229139	0.818761	1	q > 0.05
21ur-14793	2.74101	0.0945358	0.199898	0.481803	0.629946	1	q > 0.05
21ur-14797	0.124552	-0.0181631	0.0749729	-0.242266	0.808574	1	q > 0.05
21ur-14803	2.39374	-0.080973	0.229068	-0.357634	0.720618	1	q > 0.05
21ur-14806	45.9899	-0.267575	0.245106	-1.0919	0.274879	0.999984	q > 0.05
21ur-14808	0.945788	0.107311	0.17342	0.615314	0.538348	1	q > 0.05
21ur-14816	0.144541	0.0171795	0.0749729	0.229139	0.818761	1	q > 0.05
21ur-14822	0.144541	0.0171795	0.0749729	0.229139	0.818761	1	q > 0.05
21ur-14823	0.267902	-0.000562591	0.08008	-0.0070282	0.994392	1	q > 0.05
21ur-14827	0.144541	0.0171795	0.0749729	0.229139	0.818761	1	q > 0.05
21ur-14829	0.144541	0.0171795	0.0749729	0.229139	0.818761	1	q > 0.05
21ur-1483	3.98484	0.0761401	0.163385	0.480275	0.631032	1	q > 0.05
21ur-14833	10.6654	-0.246106	0.278031	-0.883729	0.376842	0.999984	q > 0.05
21ur-1485	0.144541	0.0171795	0.0749729	0.229139	0.818761	1	q > 0.05
21ur-14867	0.336701	-0.000633881	0.0848868	-0.00747004	0.99404	1	q > 0.05
21ur-14885	0.14335	0.0171795	0.0749729	0.229139	0.818761	1	q > 0.05
21ur-14887	0.249104	-0.0358344	0.0749729	-0.390623	0.696076	1	q > 0.05
21ur-14888	6.06447	-0.203304	0.27302	-0.739757	0.459447	1	q > 0.05
21ur-1490	0.211215	-0.0181631	0.0749729	-0.242266	0.808574	1	q > 0.05
21ur-14900	0.709067	-0.0851786	0.123683	-0.684841	0.493444	1	q > 0.05
21ur-14910	0.212149	0.0171795	0.0749729	0.229139	0.818761	1	q > 0.05
21ur-14927	0.946046	-0.0114193	0.150983	-0.0751121	0.940126	1	q > 0.05
21ur-1493	3.33193	-0.0344155	0.199597	-0.175865	0.8604	1	q > 0.05
21ur-14934	0.212149	0.0171795	0.0749729	0.229139	0.818761	1	q > 0.05
21ur-14936	0.176655	-0.0181631	0.0749729	-0.242266	0.808574	1	q > 0.05
21ur-14938	0.211215	-0.0181631	0.0749729	-0.242266	0.808574	1	q > 0.05
21ur-14941	0.144541	0.0171795	0.0749729	0.229139	0.818761	1	q > 0.05
21ur-14953	2.79916	-0.00800311	0.22845	-0.0347577	0.972273	1	q > 0.05
21ur-14954	0.14335	0.0171795	0.0749729	0.229139	0.818761	1	q > 0.05
21ur-14963	1.24131	0.0537817	0.155532	0.352165	0.724715	1	q > 0.05
21ur-14968	0.212149	0.0171795	0.0749729	0.229139	0.818761	1	q > 0.05
21ur-14973	1.278	0.028262	0.12899	0.218422	0.8271	1	q > 0.05
21ur-14975	0.48005	0.0434874	0.115612	0.368841	0.712246	1	q > 0.05
21ur-14982	0.636446	0.0535192	0.0759851	0.693894	0.487749	1	q > 0.05
21ur-1499	0.212149	0.0171795	0.0749729	0.229139	0.818761	1	q > 0.05
21ur-14991	0.212149	0.0171795	0.0749729	0.229139	0.818761	1	q > 0.05
21ur-1500	0.422429	-0.0358344	0.0749729	-0.544492	0.586103	1	q > 0.05
21ur-15007	0.355756	-0.000644079	0.0855502	-0.00753132	0.993991	1	q > 0.05
21ur-15012	0.725504	0.0158023	0.120642	0.132197	0.894829	1	q > 0.05
21ur-15013	2.5829	0.236401	0.228452	1.03578	0.300304	1	q > 0.05
21ur-15026	0.320005	-0.000617429	0.0838044	-0.00737022	0.994119	1	q > 0.05
21ur-15030	1.73467	-0.0159722	0.155061	-0.104888	0.916464	1	q > 0.05
21ur-15039	0.212149	0.0171795	0.0749729	0.229139	0.818761	1	q > 0.05
21ur-1504	0.212149	0.0171795	0.0749729	0.229139	0.818761	1	q > 0.05
21ur-15048	4.58288	-0.315885	0.265343	-1.18236	0.237063	1	q > 0.05
21ur-1505	0.973146	0.0656633	0.0967753	0.695968	0.486449	1	q > 0.05
21ur-15054	0.884616	-0.0135538	0.125817	-0.110555	0.911969	1	q > 0.05
21ur-15055	0.144541	0.0171795	0.0749729	0.229139	0.818761	1	q > 0.05
21ur-15057	0.921215	-0.0490947	0.148253	-0.34148	0.732742	1	q > 0.05
21ur-1506	0.431241	0.0690218	0.0906262	0.686826	0.492192	1	q > 0.05
21ur-15060	0.422429	-0.0358344	0.0749729	-0.544492	0.586103	1	q > 0.05
21ur-15068	0.463355	0.0189871	0.0898388	0.218905	0.826724	1	q > 0.05
21ur-15073	0.477863	-0.0745639	0.0916655	-0.744223	0.456742	1	q > 0.05
21ur-15087	0.144541	0.0171795	0.0749729	0.229139	0.818761	1	q > 0.05
21ur-15093	0.321197	-0.00061862	0.0838832	-0.00737749	0.994114	1	q > 0.05
21ur-15099	0.124552	-0.0181631	0.0749729	-0.242266	0.808574	1	q > 0.05
21ur-15107	0.48005	0.0434874	0.115612	0.368841	0.712246	1	q > 0.05
21ur-15112	3.98484	0.0761401	0.163385	0.480275	0.631032	1	q > 0.05
21ur-15115	0.124552	-0.0181631	0.0749729	-0.242266	0.808574	1	q > 0.05
21ur-15116	0.320005	-0.000617429	0.0838044	-0.00737022	0.994119	1	q > 0.05
21ur-15119	0.212149	0.0171795	0.0749729	0.229139	0.818761	1	q > 0.05
21ur-1512	0.423363	-0.000703145	0.0892858	-0.00787775	0.993715	1	q > 0.05
21ur-15129	0.267902	-0.000562591	0.08008	-0.0070282	0.994392	1	q > 0.05
21ur-15137	0.144541	0.0171795	0.0749729	0.229139	0.818761	1	q > 0.05
21ur-15157	0.176655	-0.0181631	0.0749729	-0.242266	0.808574	1	q > 0.05
21ur-15167	5.17349	-0.0714059	0.271137	-0.263244	0.792363	1	q > 0.05
21ur-15172	0.424297	0.0348508	0.0749729	0.538635	0.590139	1	q > 0.05
21ur-15173	0.423363	-0.000703145	0.0892858	-0.00787775	0.993715	1	q > 0.05
21ur-15177	0.212149	0.0171795	0.0749729	0.229139	0.818761	1	q > 0.05
21ur-15179	0.212149	0.0171795	0.0749729	0.229139	0.818761	1	q > 0.05
21ur-15182	0.422429	-0.0358344	0.0749729	-0.544492	0.586103	1	q > 0.05
21ur-15189	0.124552	-0.0181631	0.0749729	-0.242266	0.808574	1	q > 0.05
21ur-15190	0.211215	-0.0181631	0.0749729	-0.242266	0.808574	1	q > 0.05
21ur-15196	0.14335	0.0171795	0.0749729	0.229139	0.818761	1	q > 0.05
21ur-15211	0.212149	0.0171795	0.0749729	0.229139	0.818761	1	q > 0.05
21ur-15216	0.212149	0.0171795	0.0749729	0.229139	0.818761	1	q > 0.05
21ur-15219	1.20435	0.113576	0.131847	1.03612	0.300145	1	q > 0.05
21ur-15221	0.212149	0.0171795	0.0749729	0.229139	0.818761	1	q > 0.05
21ur-15226	0.124552	-0.0181631	0.0749729	-0.242266	0.808574	1	q > 0.05
21ur-15227	1.45488	-0.0237697	0.177028	-0.137442	0.890681	1	q > 0.05
21ur-15237	0.212149	0.0171795	0.0749729	0.229139	0.818761	1	q > 0.05
21ur-15238	0.286699	0.0348508	0.0749729	0.418099	0.675875	1	q > 0.05
21ur-15239	0.320005	-0.000617429	0.0838044	-0.00737022	0.994119	1	q > 0.05
21ur-15244	0.622466	-0.00662017	0.121392	-0.0504812	0.959739	1	q > 0.05
21ur-15248	2.61757	-0.0383989	0.206577	-0.185776	0.85262	1	q > 0.05
21ur-15259	0.480308	-0.0408296	0.116982	-0.361369	0.717824	1	q > 0.05
21ur-1526	0.424297	0.0348508	0.0749729	0.538635	0.590139	1	q > 0.05
21ur-15261	0.804896	0.00807976	0.130085	0.0597425	0.952361	1	q > 0.05
21ur-15264	8.12354	0.138541	0.256337	0.541468	0.588185	0.999984	q > 0.05
21ur-15286	0.424297	0.0348508	0.0749729	0.538635	0.590139	1	q > 0.05
21ur-1529	0.212149	0.0171795	0.0749729	0.229139	0.818761	1	q > 0.05
21ur-15295	0.176655	-0.0181631	0.0749729	-0.242266	0.808574	1	q > 0.05
21ur-15299	0.212149	0.0171795	0.0749729	0.229139	0.818761	1	q > 0.05
21ur-153	0.35669	0.0446926	0.0846769	0.545163	0.585642	1	q > 0.05
21ur-15300	0.212149	0.0171795	0.0749729	0.229139	0.818761	1	q > 0.05
21ur-15312	0.212149	0.0171795	0.0749729	0.229139	0.818761	1	q > 0.05
21ur-15325	0.211215	-0.0181631	0.0749729	-0.242266	0.808574	1	q > 0.05
21ur-15337	0.287891	0.042203	0.0823399	0.463963	0.642674	1	q > 0.05
21ur-15344	0.211215	-0.0181631	0.0749729	-0.242266	0.808574	1	q > 0.05
21ur-1535	0.779119	-0.00885047	0.120262	-0.0763756	0.93912	1	q > 0.05
21ur-15360	0.212149	0.0171795	0.0749729	0.229139	0.818761	1	q > 0.05
21ur-15369	0.212149	0.0171795	0.0749729	0.229139	0.818761	1	q > 0.05
21ur-1537	0.212149	0.0171795	0.0749729	0.229139	0.818761	1	q > 0.05
21ur-15370	0.35669	0.0446926	0.0846769	0.545163	0.585642	1	q > 0.05
21ur-15374	0.124552	-0.0181631	0.0749729	-0.242266	0.808574	1	q > 0.05
21ur-15375	0.124552	-0.0181631	0.0749729	-0.242266	0.808574	1	q > 0.05
21ur-15385	0.267902	-0.000562591	0.08008	-0.0070282	0.994392	1	q > 0.05
21ur-15397	1.19157	-0.072891	0.163356	-0.440552	0.659537	1	q > 0.05
21ur-1542	0.212149	0.0171795	0.0749729	0.229139	0.818761	1	q > 0.05
21ur-15423	0.144541	0.0171795	0.0749729	0.229139	0.818761	1	q > 0.05
21ur-15445	2.69984	0.00153168	0.216356	0.00713934	0.994304	1	q > 0.05
21ur-15446	0.355498	0.0446656	0.0846519	0.543698	0.58665	1	q > 0.05
21ur-15447	0.35669	0.0446926	0.0846769	0.545163	0.585642	1	q > 0.05
21ur-15453	0.144541	0.0171795	0.0749729	0.229139	0.818761	1	q > 0.05
21ur-15454	0.212149	0.0171795	0.0749729	0.229139	0.818761	1	q > 0.05
21ur-15463	0.212149	0.0171795	0.0749729	0.229139	0.818761	1	q > 0.05
21ur-15467	0.336701	-0.000633881	0.0848868	-0.00747004	0.99404	1	q > 0.05
21ur-15469	0.424297	0.0348508	0.0749729	0.538635	0.590139	1	q > 0.05
21ur-1547	0.144541	0.0171795	0.0749729	0.229139	0.818761	1	q > 0.05
21ur-15486	1.53827	0.256884	0.190951	1.3342	0.182138	1	q > 0.05
21ur-15491	0.124552	-0.0181631	0.0749729	-0.242266	0.808574	1	q > 0.05
21ur-1550	0.972212	0.0413636	0.122315	0.351861	0.724943	1	q > 0.05
21ur-15504	0.212149	0.0171795	0.0749729	0.229139	0.818761	1	q > 0.05
21ur-1551	0.336701	-0.000633881	0.0848868	-0.00747004	0.99404	1	q > 0.05
21ur-15513	0.212149	0.0171795	0.0749729	0.229139	0.818761	1	q > 0.05
21ur-15515	0.144541	0.0171795	0.0749729	0.229139	0.818761	1	q > 0.05
21ur-15518	0.355756	-0.000644079	0.0855502	-0.00753132	0.993991	1	q > 0.05
21ur-1552	0.212149	0.0171795	0.0749729	0.229139	0.818761	1	q > 0.05
21ur-15520	0.424297	0.0348508	0.0749729	0.538635	0.590139	1	q > 0.05
21ur-15524	11.1296	0.0235599	0.257382	0.0915068	0.92709	0.999984	q > 0.05
21ur-15533	0.461253	-0.0189672	0.0907113	-0.19216	0.847617	1	q > 0.05
21ur-15542	0.212149	0.0171795	0.0749729	0.229139	0.818761	1	q > 0.05
21ur-15548	0.14335	0.0171795	0.0749729	0.229139	0.818761	1	q > 0.05
21ur-1556	0.564525	-0.0796011	0.0930838	-0.821698	0.411249	1	q > 0.05
21ur-15565	0.635512	0.0258443	0.0915308	0.357424	0.720775	1	q > 0.05
21ur-15566	1.30705	-0.065812	0.133883	-0.522086	0.601611	1	q > 0.05
21ur-15569	0.35669	0.0446926	0.0846769	0.545163	0.585642	1	q > 0.05
21ur-15571	1.40464	0.192573	0.186847	1.05111	0.293206	1	q > 0.05
21ur-15574	0.211215	-0.0181631	0.0749729	-0.242266	0.808574	1	q > 0.05
21ur-15577	0.144541	0.0171795	0.0749729	0.229139	0.818761	1	q > 0.05
21ur-15579	0.211215	-0.0181631	0.0749729	-0.242266	0.808574	1	q > 0.05
21ur-15585	0.211215	-0.0181631	0.0749729	-0.242266	0.808574	1	q > 0.05
21ur-15587	0.35669	0.0446926	0.0846769	0.545163	0.585642	1	q > 0.05
21ur-1559	0.423363	-0.000703145	0.0892858	-0.00787775	0.993715	1	q > 0.05
21ur-1560	1.54105	0.131613	0.153089	0.917732	0.358759	1	q > 0.05
21ur-15604	0.124552	-0.0181631	0.0749729	-0.242266	0.808574	1	q > 0.05
21ur-15608	0.124552	-0.0181631	0.0749729	-0.242266	0.808574	1	q > 0.05
21ur-15610	1.69096	-0.0725413	0.168656	-0.43085	0.666577	1	q > 0.05
21ur-15625	6.09411	0.0753711	0.273443	0.274185	0.783942	1	q > 0.05
21ur-15627	0.176655	-0.0181631	0.0749729	-0.242266	0.808574	1	q > 0.05
21ur-1563	0.212149	0.0171795	0.0749729	0.229139	0.818761	1	q > 0.05
21ur-15630	0.176655	-0.0181631	0.0749729	-0.242266	0.808574	1	q > 0.05
21ur-15633	3.7348	0.0606769	0.153276	0.409007	0.682534	1	q > 0.05
21ur-15635	0.211215	-0.0181631	0.0749729	-0.242266	0.808574	1	q > 0.05
21ur-15639	0.144541	0.0171795	0.0749729	0.229139	0.818761	1	q > 0.05
21ur-15675	0.212149	0.0171795	0.0749729	0.229139	0.818761	1	q > 0.05
21ur-15678	0.782449	-0.0330519	0.150007	-0.220109	0.825786	1	q > 0.05
21ur-15685	0.212149	0.0171795	0.0749729	0.229139	0.818761	1	q > 0.05
21ur-15696	0.355756	-0.000644079	0.0855502	-0.00753132	0.993991	1	q > 0.05
21ur-15701	0.14335	0.0171795	0.0749729	0.229139	0.818761	1	q > 0.05
21ur-1571	0.144541	0.0171795	0.0749729	0.229139	0.818761	1	q > 0.05
21ur-1572	0.355498	0.0446656	0.0846519	0.543698	0.58665	1	q > 0.05
21ur-1573	0.423363	-0.000703145	0.0892858	-0.00787775	0.993715	1	q > 0.05
21ur-1579	0.35669	0.0446926	0.0846769	0.545163	0.585642	1	q > 0.05
21ur-1584	0.212149	0.0171795	0.0749729	0.229139	0.818761	1	q > 0.05
21ur-1589	0.176655	-0.0181631	0.0749729	-0.242266	0.808574	1	q > 0.05
21ur-1590	0.424297	0.0348508	0.0749729	0.538635	0.590139	1	q > 0.05
21ur-1591	0.424297	0.0348508	0.0749729	0.538635	0.590139	1	q > 0.05
21ur-160	1.05981	0.0561288	0.0984214	0.703731	0.4816	1	q > 0.05
21ur-1602	0.211215	-0.0181631	0.0749729	-0.242266	0.808574	1	q > 0.05
21ur-1603	0.124552	-0.0181631	0.0749729	-0.242266	0.808574	1	q > 0.05
21ur-1611	0.513356	-0.039732	0.120017	-0.335623	0.737155	1	q > 0.05
21ur-1614	0.124552	-0.0181631	0.0749729	-0.242266	0.808574	1	q > 0.05
21ur-162	0.144541	0.0171795	0.0749729	0.229139	0.818761	1	q > 0.05
21ur-1620	0.568839	0.0762808	0.0927084	0.812345	0.416594	1	q > 0.05
21ur-1621	0.904605	0.0516872	0.148703	0.356708	0.721311	1	q > 0.05
21ur-1623	6.27628	-0.0314987	0.218562	-0.146263	0.883714	1	q > 0.05
21ur-1625	0.124552	-0.0181631	0.0749729	-0.242266	0.808574	1	q > 0.05
21ur-1630	1.08517	-0.0890002	0.139891	-0.644636	0.519163	1	q > 0.05
21ur-1631	3.95433	-0.163062	0.238791	-0.677291	0.498221	1	q > 0.05
21ur-1637	0.336701	-0.000633881	0.0848868	-0.00747004	0.99404	1	q > 0.05
21ur-1640	0.423363	-0.000703145	0.0892858	-0.00787775	0.993715	1	q > 0.05
21ur-1642	0.14335	0.0171795	0.0749729	0.229139	0.818761	1	q > 0.05
21ur-1646	2.75408	-0.0300082	0.24187	-0.124105	0.901232	1	q > 0.05
21ur-1650	0.212149	0.0171795	0.0749729	0.229139	0.818761	1	q > 0.05
21ur-1656	0.335767	-0.0456872	0.0844367	-0.528812	0.596936	1	q > 0.05
21ur-1658	0.212149	0.0171795	0.0749729	0.229139	0.818761	1	q > 0.05
21ur-1659	7.70441	0.0716053	0.212779	0.342123	0.732258	0.999984	q > 0.05
21ur-1666	0.777608	0.00592697	0.0933488	0.0650116	0.948165	1	q > 0.05
21ur-1667	0.890035	0.106811	0.133812	0.871246	0.38362	1	q > 0.05
21ur-167	1.39464	-0.0150028	0.12495	-0.124199	0.901157	1	q > 0.05
21ur-1675	0.567905	0.0387978	0.1186	0.378109	0.705349	1	q > 0.05
21ur-1677	0.124552	-0.0181631	0.0749729	-0.242266	0.808574	1	q > 0.05
21ur-1678	0.422429	-0.0358344	0.0749729	-0.544492	0.586103	1	q > 0.05
21ur-1683	1.06074	0.0587897	0.0782045	0.888345	0.374355	1	q > 0.05
21ur-1685	0.249104	-0.0358344	0.0749729	-0.390623	0.696076	1	q > 0.05
21ur-1689	0.424297	0.0348508	0.0749729	0.538635	0.590139	1	q > 0.05
21ur-1690	5.33974	0.139428	0.202428	0.710132	0.477622	1	q > 0.05
21ur-1697	0.176655	-0.0181631	0.0749729	-0.242266	0.808574	1	q > 0.05
21ur-1698	0.212149	0.0171795	0.0749729	0.229139	0.818761	1	q > 0.05
21ur-17	0.124552	-0.0181631	0.0749729	-0.242266	0.808574	1	q > 0.05
21ur-1702	0.423363	-0.000703145	0.0892858	-0.00787775	0.993715	1	q > 0.05
21ur-1703	0.600953	0.0262486	0.0908326	0.355274	0.722384	1	q > 0.05
21ur-1705	0.532411	-0.0474287	0.116518	-0.423641	0.671828	1	q > 0.05
21ur-1710	0.993136	0.105401	0.103342	1.15329	0.24879	1	q > 0.05
21ur-1711	2.38831	0.201716	0.176342	1.20976	0.226373	1	q > 0.05
21ur-1717	0.212149	0.0171795	0.0749729	0.229139	0.818761	1	q > 0.05
21ur-172	0.635512	0.0258443	0.0915308	0.357424	0.720775	1	q > 0.05
21ur-1724	0.424297	0.0348508	0.0749729	0.538635	0.590139	1	q > 0.05
21ur-1731	0.635512	0.0258443	0.0915308	0.357424	0.720775	1	q > 0.05
21ur-1737	0.336701	-0.000633881	0.0848868	-0.00747004	0.99404	1	q > 0.05
21ur-1738	0.124552	-0.0181631	0.0749729	-0.242266	0.808574	1	q > 0.05
21ur-1739	0.624591	0.110166	0.1425	0.724023	0.469052	1	q > 0.05
21ur-1753	0.212149	0.0171795	0.0749729	0.229139	0.818761	1	q > 0.05
21ur-1758	1.20528	0.112539	0.106498	1.27339	0.20288	1	q > 0.05
21ur-1759	0.513356	-0.039732	0.120017	-0.335623	0.737155	1	q > 0.05
21ur-1767	0.567905	0.0387978	0.1186	0.378109	0.705349	1	q > 0.05
21ur-1769	0.124552	-0.0181631	0.0749729	-0.242266	0.808574	1	q > 0.05
21ur-1778	0.498848	0.0722476	0.0917626	0.751635	0.452271	1	q > 0.05
21ur-1779	0.14335	0.0171795	0.0749729	0.229139	0.818761	1	q > 0.05
21ur-1783	0.144541	0.0171795	0.0749729	0.229139	0.818761	1	q > 0.05
21ur-1794	0.815817	-0.0368084	0.149862	-0.247452	0.804558	1	q > 0.05
21ur-1799	0.424297	0.0348508	0.0749729	0.538635	0.590139	1	q > 0.05
21ur-1800	0.124552	-0.0181631	0.0749729	-0.242266	0.808574	1	q > 0.05
21ur-1810	1.25672	-0.0404003	0.17659	-0.23463	0.814496	1	q > 0.05
21ur-1814	0.212149	0.0171795	0.0749729	0.229139	0.818761	1	q > 0.05
21ur-1817	0.14335	0.0171795	0.0749729	0.229139	0.818761	1	q > 0.05
21ur-1821	0.176655	-0.0181631	0.0749729	-0.242266	0.808574	1	q > 0.05
21ur-1825	1.76133	0.258368	0.195196	1.35642	0.174965	1	q > 0.05
21ur-1837	0.144541	0.0171795	0.0749729	0.229139	0.818761	1	q > 0.05
21ur-1839	0.922727	-0.0308645	0.0961626	-0.325898	0.744502	1	q > 0.05
21ur-1841	0.547915	-0.0395137	0.119729	-0.36973	0.711584	1	q > 0.05
21ur-1844	0.144541	0.0171795	0.0749729	0.229139	0.818761	1	q > 0.05
21ur-1849	0.14335	0.0171795	0.0749729	0.229139	0.818761	1	q > 0.05
21ur-1852	0.212149	0.0171795	0.0749729	0.229139	0.818761	1	q > 0.05
21ur-1856	0.144541	0.0171795	0.0749729	0.229139	0.818761	1	q > 0.05
21ur-1858	0.212149	0.0171795	0.0749729	0.229139	0.818761	1	q > 0.05
21ur-1861	0.423363	-0.000703145	0.0892858	-0.00787775	0.993715	1	q > 0.05
21ur-1876	0.708809	-0.000831322	0.120932	-0.00700121	0.994414	1	q > 0.05
21ur-1882	0.424297	0.0348508	0.0749729	0.538635	0.590139	1	q > 0.05
21ur-1896	1.10125	0.0748965	0.155385	0.501674	0.615897	1	q > 0.05
21ur-19	0.212149	0.0171795	0.0749729	0.229139	0.818761	1	q > 0.05
21ur-1900	0.422429	-0.0358344	0.0749729	-0.544492	0.586103	1	q > 0.05
21ur-1902	0.286699	0.0348508	0.0749729	0.418099	0.675875	1	q > 0.05
21ur-1904	1.11582	0.00254393	0.152417	0.017208	0.986271	1	q > 0.05
21ur-1906	0.635512	0.0258443	0.0915308	0.357424	0.720775	1	q > 0.05
21ur-1910	0.212149	0.0171795	0.0749729	0.229139	0.818761	1	q > 0.05
21ur-1923	1.52852	-0.0390222	0.164086	-0.240311	0.81009	1	q > 0.05
21ur-1929	0.212149	0.0171795	0.0749729	0.229139	0.818761	1	q > 0.05
21ur-1931	0.124552	-0.0181631	0.0749729	-0.242266	0.808574	1	q > 0.05
21ur-1934	0.567905	0.0387978	0.1186	0.378109	0.705349	1	q > 0.05
21ur-1937	0.355756	-0.000644079	0.0855502	-0.00753132	0.993991	1	q > 0.05
21ur-1939	1.62865	0.13566	0.134376	1.26044	0.207512	1	q > 0.05
21ur-194	0.211215	-0.0181631	0.0749729	-0.242266	0.808574	1	q > 0.05
21ur-1942	1.05794	-0.0172374	0.0949913	-0.188876	0.85019	1	q > 0.05
21ur-1944	0.212149	0.0171795	0.0749729	0.229139	0.818761	1	q > 0.05
21ur-1945	0.548849	0.0288874	0.0885798	0.34872	0.727299	1	q > 0.05
21ur-1946	0.144541	0.0171795	0.0749729	0.229139	0.818761	1	q > 0.05
21ur-1948	6.75505	-0.0366957	0.277235	-0.132666	0.894457	0.999984	q > 0.05
21ur-1953	0.144541	0.0171795	0.0749729	0.229139	0.818761	1	q > 0.05
21ur-1955	1.85825	-0.0944223	0.196851	-0.493956	0.621337	1	q > 0.05
21ur-1957	0.211215	-0.0181631	0.0749729	-0.242266	0.808574	1	q > 0.05
21ur-1960	1.65889	0.0026154	0.123541	0.0218108	0.982599	1	q > 0.05
21ur-1968	2.01923	0.0411915	0.184925	0.228494	0.819262	1	q > 0.05
21ur-197	0.124552	-0.0181631	0.0749729	-0.242266	0.808574	1	q > 0.05
21ur-1970	0.269093	-0.000563911	0.0801719	-0.00703662	0.994386	1	q > 0.05
21ur-1972	0.636446	0.0535192	0.0759851	0.693894	0.487749	1	q > 0.05
21ur-1973	0.423363	-0.000703145	0.0892858	-0.00787775	0.993715	1	q > 0.05
21ur-1981	0.124552	-0.0181631	0.0749729	-0.242266	0.808574	1	q > 0.05
21ur-1989	0.212149	0.0171795	0.0749729	0.229139	0.818761	1	q > 0.05
21ur-1992	0.144541	0.0171795	0.0749729	0.229139	0.818761	1	q > 0.05
21ur-1995	0.124552	-0.0181631	0.0749729	-0.242266	0.808574	1	q > 0.05
21ur-2001	0.211215	-0.0181631	0.0749729	-0.242266	0.808574	1	q > 0.05
21ur-2005	0.423363	-0.000703145	0.0892858	-0.00787775	0.993715	1	q > 0.05
21ur-2007	0.642197	0.0906867	0.0968253	0.911185	0.362198	1	q > 0.05
21ur-2010	0.568839	0.0762808	0.0927084	0.812345	0.416594	1	q > 0.05
21ur-2012	0.212149	0.0171795	0.0749729	0.229139	0.818761	1	q > 0.05
21ur-2013	0.336701	-0.000633881	0.0848868	-0.00747004	0.99404	1	q > 0.05
21ur-2019	0.388804	-0.000682314	0.0879884	-0.00775716	0.993811	1	q > 0.05
21ur-2021	0.124552	-0.0181631	0.0749729	-0.242266	0.808574	1	q > 0.05
21ur-2027	0.212149	0.0171795	0.0749729	0.229139	0.818761	1	q > 0.05
21ur-2028	1.62865	0.13566	0.134376	1.26044	0.207512	1	q > 0.05
21ur-2032	1.45252	0.0133701	0.159466	0.0858052	0.931621	1	q > 0.05
21ur-2035	0.212149	0.0171795	0.0749729	0.229139	0.818761	1	q > 0.05
21ur-2037	0.212149	0.0171795	0.0749729	0.229139	0.818761	1	q > 0.05
21ur-2039	0.423363	-0.000703145	0.0892858	-0.00787775	0.993715	1	q > 0.05
21ur-2040	0.212149	0.0171795	0.0749729	0.229139	0.818761	1	q > 0.05
21ur-2041	0.336701	-0.000633881	0.0848868	-0.00747004	0.99404	1	q > 0.05
21ur-2042	0.212149	0.0171795	0.0749729	0.229139	0.818761	1	q > 0.05
21ur-2046	10.5196	0.315468	0.278691	1.13196	0.257651	0.999984	q > 0.05
21ur-2048	0.424297	0.0348508	0.0749729	0.538635	0.590139	1	q > 0.05
21ur-205	0.424297	0.0348508	0.0749729	0.538635	0.590139	1	q > 0.05
21ur-2055	0.971278	-0.0223295	0.124741	-0.18673	0.851872	1	q > 0.05
21ur-2058	0.212149	0.0171795	0.0749729	0.229139	0.818761	1	q > 0.05
21ur-2061	3.95784	0.232096	0.218856	1.08748	0.276823	1	q > 0.05
21ur-2064	0.636446	0.0535192	0.0759851	0.693894	0.487749	1	q > 0.05
21ur-2072	0.355756	-0.000644079	0.0855502	-0.00753132	0.993991	1	q > 0.05
21ur-2074	0.249104	-0.0358344	0.0749729	-0.390623	0.696076	1	q > 0.05
21ur-2075	0.287891	0.042203	0.0823399	0.463963	0.642674	1	q > 0.05
21ur-2077	0.84766	0.0438791	0.0956038	0.557047	0.577495	1	q > 0.05
21ur-208	0.355498	0.0446656	0.0846519	0.543698	0.58665	1	q > 0.05
21ur-2088	0.211215	-0.0181631	0.0749729	-0.242266	0.808574	1	q > 0.05
21ur-2089	0.249104	-0.0358344	0.0749729	-0.390623	0.696076	1	q > 0.05
21ur-2099	4.02752	0.0126979	0.198629	0.0642905	0.948739	1	q > 0.05
21ur-21	0.211215	-0.0181631	0.0749729	-0.242266	0.808574	1	q > 0.05
21ur-2103	0.212149	0.0171795	0.0749729	0.229139	0.818761	1	q > 0.05
21ur-2112	0.812167	0.00381622	0.119777	0.033308	0.973429	1	q > 0.05
21ur-2114	0.605794	0.0147446	0.120614	0.114792	0.90861	1	q > 0.05
21ur-2118	0.124552	-0.0181631	0.0749729	-0.242266	0.808574	1	q > 0.05
21ur-2122	0.424297	0.0348508	0.0749729	0.538635	0.590139	1	q > 0.05
21ur-2124	0.212149	0.0171795	0.0749729	0.229139	0.818761	1	q > 0.05
21ur-2128	0.212149	0.0171795	0.0749729	0.229139	0.818761	1	q > 0.05
21ur-2131	3.77851	0.0495945	0.12099	0.429589	0.667494	1	q > 0.05
21ur-2141	0.212149	0.0171795	0.0749729	0.229139	0.818761	1	q > 0.05
21ur-2145	0.212149	0.0171795	0.0749729	0.229139	0.818761	1	q > 0.05
21ur-2147	0.566713	0.0386392	0.118615	0.376659	0.706427	1	q > 0.05
21ur-2149	0.532154	0.0382686	0.118094	0.375021	0.707645	1	q > 0.05
21ur-2151	1.46981	0.077408	0.154803	0.514426	0.606954	1	q > 0.05
21ur-2154	0.35669	0.0446926	0.0846769	0.545163	0.585642	1	q > 0.05
21ur-2156	0.634578	-0.0266217	0.0923188	-0.368385	0.712586	1	q > 0.05
21ur-2158	0.355498	0.0446656	0.0846519	0.543698	0.58665	1	q > 0.05
21ur-2171	0.848594	0.0574363	0.0773567	0.803581	0.421639	1	q > 0.05
21ur-2185	0.980605	-0.0132357	0.127414	-0.103932	0.917223	1	q > 0.05
21ur-2186	1.04915	0.0878429	0.157249	0.57237	0.567071	1	q > 0.05
21ur-2193	0.212149	0.0171795	0.0749729	0.229139	0.818761	1	q > 0.05
21ur-2194	0.144541	0.0171795	0.0749729	0.229139	0.818761	1	q > 0.05
21ur-2198	0.144541	0.0171795	0.0749729	0.229139	0.818761	1	q > 0.05
21ur-220	0.355498	0.0446656	0.0846519	0.543698	0.58665	1	q > 0.05
21ur-2200	0.35669	0.0446926	0.0846769	0.545163	0.585642	1	q > 0.05
21ur-2202	0.354564	-0.000642979	0.085479	-0.00752473	0.993996	1	q > 0.05
21ur-2205	3.70788	0.173068	0.170512	1.09147	0.275068	1	q > 0.05
21ur-2210	1.13555	0.171923	0.160434	1.21973	0.222568	1	q > 0.05
21ur-2212	0.14335	0.0171795	0.0749729	0.229139	0.818761	1	q > 0.05
21ur-2215	0.212149	0.0171795	0.0749729	0.229139	0.818761	1	q > 0.05
21ur-2217	0.956709	0.0409018	0.147383	0.289203	0.772426	1	q > 0.05
21ur-222	0.144541	0.0171795	0.0749729	0.229139	0.818761	1	q > 0.05
21ur-2220	1.68466	0.092395	0.161374	0.597517	0.550162	1	q > 0.05
21ur-2226	1.24673	0.149692	0.143439	1.18611	0.235578	1	q > 0.05
21ur-223	0.212149	0.0171795	0.0749729	0.229139	0.818761	1	q > 0.05
21ur-2233	0.212149	0.0171795	0.0749729	0.229139	0.818761	1	q > 0.05
21ur-2235	0.212149	0.0171795	0.0749729	0.229139	0.818761	1	q > 0.05
21ur-2236	0.336701	-0.000633881	0.0848868	-0.00747004	0.99404	1	q > 0.05
21ur-2238	0.84766	0.0438791	0.0956038	0.557047	0.577495	1	q > 0.05
21ur-224	0.124552	-0.0181631	0.0749729	-0.242266	0.808574	1	q > 0.05
21ur-2241	2.19468	0.0383857	0.129163	0.308216	0.757918	1	q > 0.05
21ur-2243	0.212149	0.0171795	0.0749729	0.229139	0.818761	1	q > 0.05
21ur-2251	0.499106	0.0359057	0.119053	0.307092	0.758773	1	q > 0.05
21ur-2256	0.14335	0.0171795	0.0749729	0.229139	0.818761	1	q > 0.05
21ur-2258	0.852416	-0.0612292	0.14895	-0.411876	0.680431	1	q > 0.05
21ur-226	2.17896	0.0865064	0.176387	0.500802	0.616511	1	q > 0.05
21ur-2260	0.14335	0.0171795	0.0749729	0.229139	0.818761	1	q > 0.05
21ur-2261	0.212149	0.0171795	0.0749729	0.229139	0.818761	1	q > 0.05
21ur-2264	0.212149	0.0171795	0.0749729	0.229139	0.818761	1	q > 0.05
21ur-2266	0.14335	0.0171795	0.0749729	0.229139	0.818761	1	q > 0.05
21ur-2269	0.176655	-0.0181631	0.0749729	-0.242266	0.808574	1	q > 0.05
21ur-2270	0.848594	0.0574363	0.0773567	0.803581	0.421639	1	q > 0.05
21ur-2271	0.212149	0.0171795	0.0749729	0.229139	0.818761	1	q > 0.05
21ur-2273	0.424297	0.0348508	0.0749729	0.538635	0.590139	1	q > 0.05
21ur-2276	0.289083	0.0348508	0.0749729	0.420145	0.674379	1	q > 0.05
21ur-229	1.18343	0.00896036	0.124354	0.0744348	0.940664	1	q > 0.05
21ur-2290	0.548849	0.0288874	0.0885798	0.34872	0.727299	1	q > 0.05
21ur-2298	0.35669	0.0446926	0.0846769	0.545163	0.585642	1	q > 0.05
21ur-2300	0.353311	-0.0358344	0.0749729	-0.485771	0.627129	1	q > 0.05
21ur-2308	1.78531	0.0875232	0.146069	0.631133	0.527953	1	q > 0.05
21ur-2309	0.635512	0.0258443	0.0915308	0.357424	0.720775	1	q > 0.05
21ur-2314	0.176655	-0.0181631	0.0749729	-0.242266	0.808574	1	q > 0.05
21ur-2318	1.69946	-0.0494092	0.150682	-0.336464	0.736521	1	q > 0.05
21ur-2323	0.212149	0.0171795	0.0749729	0.229139	0.818761	1	q > 0.05
21ur-2327	0.212149	0.0171795	0.0749729	0.229139	0.818761	1	q > 0.05
21ur-2329	0.267902	-0.000562591	0.08008	-0.0070282	0.994392	1	q > 0.05
21ur-2330	1.60772	0.0469635	0.124477	0.394615	0.693127	1	q > 0.05
21ur-2331	0.565459	-0.0253072	0.0922681	-0.302733	0.762093	1	q > 0.05
21ur-2333	0.336701	-0.000633881	0.0848868	-0.00747004	0.99404	1	q > 0.05
21ur-2345	0.548849	0.0288874	0.0885798	0.34872	0.727299	1	q > 0.05
21ur-2352	0.904605	0.0516872	0.148703	0.356708	0.721311	1	q > 0.05
21ur-2355	0.635512	0.0258443	0.0915308	0.357424	0.720775	1	q > 0.05
21ur-2356	1.00246	0.121244	0.110349	1.24512	0.213087	1	q > 0.05
21ur-236	0.547915	-0.0395137	0.119729	-0.36973	0.711584	1	q > 0.05
21ur-2362	0.212149	0.0171795	0.0749729	0.229139	0.818761	1	q > 0.05
21ur-2363	0.211215	-0.0181631	0.0749729	-0.242266	0.808574	1	q > 0.05
21ur-2364	1.61654	0.270196	0.173915	1.67012	0.094896	1	q > 0.05
21ur-2367	0.992202	0.0967286	0.129541	0.881511	0.378041	1	q > 0.05
21ur-2369	0.176655	-0.0181631	0.0749729	-0.242266	0.808574	1	q > 0.05
21ur-2370	0.212149	0.0171795	0.0749729	0.229139	0.818761	1	q > 0.05
21ur-2374	0.212149	0.0171795	0.0749729	0.229139	0.818761	1	q > 0.05
21ur-2375	0.212149	0.0171795	0.0749729	0.229139	0.818761	1	q > 0.05
21ur-2376	3.28648	0.0300414	0.235554	0.129153	0.897236	1	q > 0.05
21ur-2378	0.779795	0.0958383	0.0988896	1.00403	0.315365	1	q > 0.05
21ur-2379	1.45439	0.111003	0.132868	0.886407	0.375398	1	q > 0.05
21ur-238	1.27009	4.93273e-05	0.0955787	0.000529561	0.999577	1	q > 0.05
21ur-2384	0.336701	-0.000633881	0.0848868	-0.00747004	0.99404	1	q > 0.05
21ur-2386	0.212149	0.0171795	0.0749729	0.229139	0.818761	1	q > 0.05
21ur-2391	0.634578	-0.0266217	0.0923188	-0.368385	0.712586	1	q > 0.05
21ur-2392	0.812167	0.00381622	0.119777	0.033308	0.973429	1	q > 0.05
21ur-2395	0.144541	0.0171795	0.0749729	0.229139	0.818761	1	q > 0.05
21ur-2397	0.624591	0.110166	0.1425	0.724023	0.469052	1	q > 0.05
21ur-24	0.14335	0.0171795	0.0749729	0.229139	0.818761	1	q > 0.05
21ur-2404	0.353311	-0.0358344	0.0749729	-0.485771	0.627129	1	q > 0.05
21ur-2406	0.144541	0.0171795	0.0749729	0.229139	0.818761	1	q > 0.05
21ur-2411	0.212149	0.0171795	0.0749729	0.229139	0.818761	1	q > 0.05
21ur-2413	0.212149	0.0171795	0.0749729	0.229139	0.818761	1	q > 0.05
21ur-2422	0.424297	0.0348508	0.0749729	0.538635	0.590139	1	q > 0.05
21ur-2431	0.212149	0.0171795	0.0749729	0.229139	0.818761	1	q > 0.05
21ur-2436	1.32678	0.038937	0.15312	0.263137	0.792445	1	q > 0.05
21ur-2444	1.9844	0.106911	0.13576	0.879519	0.37912	1	q > 0.05
21ur-2446	0.355498	0.0446656	0.0846519	0.543698	0.58665	1	q > 0.05
21ur-2449	0.211215	-0.0181631	0.0749729	-0.242266	0.808574	1	q > 0.05
21ur-245	0.568839	0.0762808	0.0927084	0.812345	0.416594	1	q > 0.05
21ur-2455	0.212149	0.0171795	0.0749729	0.229139	0.818761	1	q > 0.05
21ur-2459	0.144541	0.0171795	0.0749729	0.229139	0.818761	1	q > 0.05
21ur-246	0.767301	-0.0573518	0.0969786	-0.59522	0.551696	1	q > 0.05
21ur-2462	1.28222	0.135594	0.116125	1.42232	0.154934	1	q > 0.05
21ur-2463	0.635512	0.0258443	0.0915308	0.357424	0.720775	1	q > 0.05
21ur-2464	0.993136	0.105401	0.103342	1.15329	0.24879	1	q > 0.05
21ur-2467	5.28812	0.183753	0.165578	1.25148	0.210758	1	q > 0.05
21ur-2468	0.124552	-0.0181631	0.0749729	-0.242266	0.808574	1	q > 0.05
21ur-2474	0.212149	0.0171795	0.0749729	0.229139	0.818761	1	q > 0.05
21ur-2475	0.212149	0.0171795	0.0749729	0.229139	0.818761	1	q > 0.05
21ur-2477	0.424297	0.0348508	0.0749729	0.538635	0.590139	1	q > 0.05
21ur-2478	0.212149	0.0171795	0.0749729	0.229139	0.818761	1	q > 0.05
21ur-2488	0.212149	0.0171795	0.0749729	0.229139	0.818761	1	q > 0.05
21ur-2496	0.144541	0.0171795	0.0749729	0.229139	0.818761	1	q > 0.05
21ur-2497	2.51927	0.137325	0.20485	0.688426	0.491184	1	q > 0.05
21ur-2500	0.424297	0.0348508	0.0749729	0.538635	0.590139	1	q > 0.05
21ur-2508	0.567905	0.0387978	0.1186	0.378109	0.705349	1	q > 0.05
21ur-2510	0.388804	-0.000682314	0.0879884	-0.00775716	0.993811	1	q > 0.05
21ur-2513	0.176655	-0.0181631	0.0749729	-0.242266	0.808574	1	q > 0.05
21ur-2515	0.287891	0.042203	0.0823399	0.463963	0.642674	1	q > 0.05
21ur-2516	3.33231	0.111435	0.196772	0.581234	0.561082	1	q > 0.05
21ur-2521	1.18436	0.0619584	0.123552	0.529891	0.596187	1	q > 0.05
21ur-2525	0.212149	0.0171795	0.0749729	0.229139	0.818761	1	q > 0.05
21ur-2528	0.779795	0.0958383	0.0988896	1.00403	0.315365	1	q > 0.05
21ur-2530	0.176655	-0.0181631	0.0749729	-0.242266	0.808574	1	q > 0.05
21ur-254	0.14335	0.0171795	0.0749729	0.229139	0.818761	1	q > 0.05
21ur-2541	0.546981	-0.0759827	0.0925014	-0.805217	0.420695	1	q > 0.05
21ur-2543	1.42038	0.0366019	0.156006	0.241356	0.809279	1	q > 0.05
21ur-2546	0.14335	0.0171795	0.0749729	0.229139	0.818761	1	q > 0.05
21ur-2557	0.144541	0.0171795	0.0749729	0.229139	0.818761	1	q > 0.05
21ur-2559	0.212149	0.0171795	0.0749729	0.229139	0.818761	1	q > 0.05
21ur-2565	0.212149	0.0171795	0.0749729	0.229139	0.818761	1	q > 0.05
21ur-2567	0.212149	0.0171795	0.0749729	0.229139	0.818761	1	q > 0.05
21ur-2569	0.212149	0.0171795	0.0749729	0.229139	0.818761	1	q > 0.05
21ur-2574	0.144541	0.0171795	0.0749729	0.229139	0.818761	1	q > 0.05
21ur-2575	0.624591	0.110166	0.1425	0.724023	0.469052	1	q > 0.05
21ur-2576	0.211215	-0.0181631	0.0749729	-0.242266	0.808574	1	q > 0.05
21ur-2582	1.01246	-0.00300886	0.180865	-0.0167793	0.986613	1	q > 0.05
21ur-2583	0.124552	-0.0181631	0.0749729	-0.242266	0.808574	1	q > 0.05
21ur-2589	0.212149	0.0171795	0.0749729	0.229139	0.818761	1	q > 0.05
21ur-2594	0.423363	-0.000703145	0.0892858	-0.00787775	0.993715	1	q > 0.05
21ur-2599	0.464546	0.0354138	0.118348	0.304814	0.760508	1	q > 0.05
21ur-2622	0.144541	0.0171795	0.0749729	0.229139	0.818761	1	q > 0.05
21ur-2623	0.212149	0.0171795	0.0749729	0.229139	0.818761	1	q > 0.05
21ur-2624	0.144541	0.0171795	0.0749729	0.229139	0.818761	1	q > 0.05
21ur-2632	0.424297	0.0348508	0.0749729	0.538635	0.590139	1	q > 0.05
21ur-2636	0.14335	0.0171795	0.0749729	0.229139	0.818761	1	q > 0.05
21ur-2637	1.34702	0.0119776	0.128928	0.095681	0.923774	1	q > 0.05
21ur-2638	0.925528	0.113298	0.106945	1.16703	0.243198	1	q > 0.05
21ur-264	0.14335	0.0171795	0.0749729	0.229139	0.818761	1	q > 0.05
21ur-2643	0.144541	0.0171795	0.0749729	0.229139	0.818761	1	q > 0.05
21ur-2648	0.423363	-0.000703145	0.0892858	-0.00787775	0.993715	1	q > 0.05
21ur-2649	3.06167	-0.0090649	0.198438	-0.0469812	0.962528	1	q > 0.05
21ur-265	0.14335	0.0171795	0.0749729	0.229139	0.818761	1	q > 0.05
21ur-2656	0.144541	0.0171795	0.0749729	0.229139	0.818761	1	q > 0.05
21ur-2662	0.481242	0.0436875	0.115604	0.370312	0.71115	1	q > 0.05
21ur-2666	0.212149	0.0171795	0.0749729	0.229139	0.818761	1	q > 0.05
21ur-2670	0.124552	-0.0181631	0.0749729	-0.242266	0.808574	1	q > 0.05
21ur-2678	0.336701	-0.000633881	0.0848868	-0.00747004	0.99404	1	q > 0.05
21ur-2683	2.19074	0.0953558	0.207289	0.456007	0.648385	1	q > 0.05
21ur-2685	0.711254	0.0966441	0.145732	0.732327	0.463969	1	q > 0.05
21ur-2687	3.37705	-0.0769379	0.222511	-0.348279	0.727631	1	q > 0.05
21ur-2690	0.634578	-0.0266217	0.0923188	-0.368385	0.712586	1	q > 0.05
21ur-2695	0.144541	0.0171795	0.0749729	0.229139	0.818761	1	q > 0.05
21ur-2697	0.424297	0.0348508	0.0749729	0.538635	0.590139	1	q > 0.05
21ur-2698	0.124552	-0.0181631	0.0749729	-0.242266	0.808574	1	q > 0.05
21ur-2705	0.212149	0.0171795	0.0749729	0.229139	0.818761	1	q > 0.05
21ur-2709	0.212149	0.0171795	0.0749729	0.229139	0.818761	1	q > 0.05
21ur-2710	7.9341	0.230239	0.221428	1.07781	0.281121	0.999984	q > 0.05
21ur-2711	0.848594	0.0574363	0.0773567	0.803581	0.421639	1	q > 0.05
21ur-272	0.212149	0.0171795	0.0749729	0.229139	0.818761	1	q > 0.05
21ur-2720	0.636446	0.0535192	0.0759851	0.693894	0.487749	1	q > 0.05
21ur-2726	0.635512	0.0258443	0.0915308	0.357424	0.720775	1	q > 0.05
21ur-2728	0.567647	0.0761354	0.0926893	0.811326	0.417178	1	q > 0.05
21ur-2732	2.6738	0.0411865	0.179831	0.235886	0.813521	1	q > 0.05
21ur-2733	0.848594	0.0574363	0.0773567	0.803581	0.421639	1	q > 0.05
21ur-2736	0.636446	0.0535192	0.0759851	0.693894	0.487749	1	q > 0.05
21ur-2737	0.433624	0.0474383	0.0754343	0.562755	0.573602	1	q > 0.05
21ur-2738	0.176655	-0.0181631	0.0749729	-0.242266	0.808574	1	q > 0.05
21ur-2742	0.38787	-0.0468914	0.0855152	-0.591926	0.5539	1	q > 0.05
21ur-2744	0.212149	0.0171795	0.0749729	0.229139	0.818761	1	q > 0.05
21ur-2748	0.904605	0.0516872	0.148703	0.356708	0.721311	1	q > 0.05
21ur-2749	0.212149	0.0171795	0.0749729	0.229139	0.818761	1	q > 0.05
21ur-2753	0.269093	-0.000563911	0.0801719	-0.00703662	0.994386	1	q > 0.05
21ur-2757	0.211215	-0.0181631	0.0749729	-0.242266	0.808574	1	q > 0.05
21ur-2758	0.780987	0.0958719	0.0989055	1.00479	0.314998	1	q > 0.05
21ur-2762	0.289083	0.0348508	0.0749729	0.420145	0.674379	1	q > 0.05
21ur-2763	0.424297	0.0348508	0.0749729	0.538635	0.590139	1	q > 0.05
21ur-2771	0.144541	0.0171795	0.0749729	0.229139	0.818761	1	q > 0.05
21ur-2773	0.124552	-0.0181631	0.0749729	-0.242266	0.808574	1	q > 0.05
21ur-2774	0.424297	0.0348508	0.0749729	0.538635	0.590139	1	q > 0.05
21ur-2779	0.212149	0.0171795	0.0749729	0.229139	0.818761	1	q > 0.05
21ur-2784	0.144541	0.0171795	0.0749729	0.229139	0.818761	1	q > 0.05
21ur-2785	0.124552	-0.0181631	0.0749729	-0.242266	0.808574	1	q > 0.05
21ur-279	0.550311	-0.0862454	0.0957554	-0.850822	0.394868	1	q > 0.05
21ur-2792	0.424297	0.0348508	0.0749729	0.538635	0.590139	1	q > 0.05
21ur-2796	0.124552	-0.0181631	0.0749729	-0.242266	0.808574	1	q > 0.05
21ur-2799	0.513356	-0.039732	0.120017	-0.335623	0.737155	1	q > 0.05
21ur-28	0.712188	0.170112	0.129753	1.31266	0.189298	1	q > 0.05
21ur-280	0.935785	-0.145695	0.156574	-1.04682	0.295182	1	q > 0.05
21ur-2802	0.780053	0.072996	0.125595	0.675312	0.499478	1	q > 0.05
21ur-2806	0.424297	0.0348508	0.0749729	0.538635	0.590139	1	q > 0.05
21ur-2811	0.644839	0.0319564	0.0939643	0.404673	0.685718	1	q > 0.05
21ur-2816	0.144541	0.0171795	0.0749729	0.229139	0.818761	1	q > 0.05
21ur-2817	0.35669	0.0446926	0.0846769	0.545163	0.585642	1	q > 0.05
21ur-2826	1.45252	0.0133701	0.159466	0.0858052	0.931621	1	q > 0.05
21ur-2828	1.00917	-0.0334586	0.128352	-0.268313	0.788459	1	q > 0.05
21ur-2829	0.422429	-0.0358344	0.0749729	-0.544492	0.586103	1	q > 0.05
21ur-2831	0.547915	-0.0395137	0.119729	-0.36973	0.711584	1	q > 0.05
21ur-2833	0.212149	0.0171795	0.0749729	0.229139	0.818761	1	q > 0.05
21ur-2843	1.76227	0.303473	0.180968	1.80438	0.0711723	1	q > 0.05
21ur-2845	0.212149	0.0171795	0.0749729	0.229139	0.818761	1	q > 0.05
21ur-2848	0.567905	0.0387978	0.1186	0.378109	0.705349	1	q > 0.05
21ur-2850	0.212149	0.0171795	0.0749729	0.229139	0.818761	1	q > 0.05
21ur-2855	0.144541	0.0171795	0.0749729	0.229139	0.818761	1	q > 0.05
21ur-2861	0.144541	0.0171795	0.0749729	0.229139	0.818761	1	q > 0.05
21ur-2864	1.45488	-0.0237697	0.177028	-0.137442	0.890681	1	q > 0.05
21ur-2865	0.301207	-0.0443344	0.0832068	-0.488092	0.625485	1	q > 0.05
21ur-2866	0.14335	0.0171795	0.0749729	0.229139	0.818761	1	q > 0.05
21ur-2870	0.212149	0.0171795	0.0749729	0.229139	0.818761	1	q > 0.05
21ur-2875	0.567905	0.0387978	0.1186	0.378109	0.705349	1	q > 0.05
21ur-2876	0.249104	-0.0358344	0.0749729	-0.390623	0.696076	1	q > 0.05
21ur-2880	0.35669	0.0446926	0.0846769	0.545163	0.585642	1	q > 0.05
21ur-2889	0.144541	0.0171795	0.0749729	0.229139	0.818761	1	q > 0.05
21ur-2891	0.336701	-0.000633881	0.0848868	-0.00747004	0.99404	1	q > 0.05
21ur-2893	0.289083	0.0348508	0.0749729	0.420145	0.674379	1	q > 0.05
21ur-2894	0.144541	0.0171795	0.0749729	0.229139	0.818761	1	q > 0.05
21ur-29	0.14335	0.0171795	0.0749729	0.229139	0.818761	1	q > 0.05
21ur-2900	0.501231	0.0724949	0.0918049	0.753883	0.45092	1	q > 0.05
21ur-2903	11.8259	0.144542	0.212009	0.696448	0.486148	0.999984	q > 0.05
21ur-2904	2.68633	0.0834229	0.126176	0.730338	0.465184	1	q > 0.05
21ur-2909	0.587907	-0.00228343	0.121508	-0.0159401	0.987282	1	q > 0.05
21ur-2919	0.513356	-0.039732	0.120017	-0.335623	0.737155	1	q > 0.05
21ur-2926	1.05728	0.0975067	0.156208	0.630453	0.528398	1	q > 0.05
21ur-2929	0.424297	0.0348508	0.0749729	0.538635	0.590139	1	q > 0.05
21ur-2937	7.93561	0.0722309	0.210439	0.349104	0.727011	0.999984	q > 0.05
21ur-294	0.211215	-0.0181631	0.0749729	-0.242266	0.808574	1	q > 0.05
21ur-2940	0.211215	-0.0181631	0.0749729	-0.242266	0.808574	1	q > 0.05
21ur-2943	1.06649	0.125598	0.112157	1.29148	0.196539	1	q > 0.05
21ur-2947	0.212149	0.0171795	0.0749729	0.229139	0.818761	1	q > 0.05
21ur-295	0.780053	0.072996	0.125595	0.675312	0.499478	1	q > 0.05
21ur-2951	1.02525	0.0600367	0.0981089	0.702976	0.482071	1	q > 0.05
21ur-2954	0.249104	-0.0358344	0.0749729	-0.390623	0.696076	1	q > 0.05
21ur-2958	0.424297	0.0348508	0.0749729	0.538635	0.590139	1	q > 0.05
21ur-2966	0.212149	0.0171795	0.0749729	0.229139	0.818761	1	q > 0.05
21ur-2968	0.212149	0.0171795	0.0749729	0.229139	0.818761	1	q > 0.05
21ur-2972	0.212149	0.0171795	0.0749729	0.229139	0.818761	1	q > 0.05
21ur-2979	0.212149	0.0171795	0.0749729	0.229139	0.818761	1	q > 0.05
21ur-2982	0.848594	0.0574363	0.0773567	0.803581	0.421639	1	q > 0.05
21ur-2984	0.144541	0.0171795	0.0749729	0.229139	0.818761	1	q > 0.05
21ur-2986	0.424297	0.0348508	0.0749729	0.538635	0.590139	1	q > 0.05
21ur-2996	0.501231	0.0724949	0.0918049	0.753883	0.45092	1	q > 0.05
21ur-2997	0.635512	0.0258443	0.0915308	0.357424	0.720775	1	q > 0.05
21ur-3	0.212149	0.0171795	0.0749729	0.229139	0.818761	1	q > 0.05
21ur-30	0.972212	0.0413636	0.122315	0.351861	0.724943	1	q > 0.05
21ur-3000	0.212149	0.0171795	0.0749729	0.229139	0.818761	1	q > 0.05
21ur-3002	0.144541	0.0171795	0.0749729	0.229139	0.818761	1	q > 0.05
21ur-3022	0.301207	-0.0443344	0.0832068	-0.488092	0.625485	1	q > 0.05
21ur-3024	1.28103	0.246988	0.152474	1.88184	0.0598573	1	q > 0.05
21ur-3026	0.890035	0.106811	0.133812	0.871246	0.38362	1	q > 0.05
21ur-3032	0.269093	-0.000563911	0.0801719	-0.00703662	0.994386	1	q > 0.05
21ur-3036	0.144541	0.0171795	0.0749729	0.229139	0.818761	1	q > 0.05
21ur-3038	0.856987	0.0903161	0.130218	0.799765	0.423847	1	q > 0.05
21ur-3041	0.212149	0.0171795	0.0749729	0.229139	0.818761	1	q > 0.05
21ur-3042	0.211215	-0.0181631	0.0749729	-0.242266	0.808574	1	q > 0.05
21ur-3043	0.14335	0.0171795	0.0749729	0.229139	0.818761	1	q > 0.05
21ur-3049	0.780987	0.0958719	0.0989055	1.00479	0.314998	1	q > 0.05
21ur-3052	0.424297	0.0348508	0.0749729	0.538635	0.590139	1	q > 0.05
21ur-3060	2.18589	0.149575	0.168907	0.940559	0.346931	1	q > 0.05
21ur-3065	0.886718	0.033511	0.148391	0.231865	0.816643	1	q > 0.05
21ur-3070	0.991944	0.105378	0.103332	1.15269	0.249036	1	q > 0.05
21ur-3072	0.212149	0.0171795	0.0749729	0.229139	0.818761	1	q > 0.05
21ur-3073	0.176655	-0.0181631	0.0749729	-0.242266	0.808574	1	q > 0.05
21ur-3076	0.212149	0.0171795	0.0749729	0.229139	0.818761	1	q > 0.05
21ur-3077	0.176655	-0.0181631	0.0749729	-0.242266	0.808574	1	q > 0.05
21ur-308	0.176655	-0.0181631	0.0749729	-0.242266	0.808574	1	q > 0.05
21ur-3081	0.424297	0.0348508	0.0749729	0.538635	0.590139	1	q > 0.05
21ur-3089	0.548849	0.0288874	0.0885798	0.34872	0.727299	1	q > 0.05
21ur-3091	1.0477	0.138096	0.136421	1.04386	0.296552	1	q > 0.05
21ur-310	0.124552	-0.0181631	0.0749729	-0.242266	0.808574	1	q > 0.05
21ur-3100	0.212149	0.0171795	0.0749729	0.229139	0.818761	1	q > 0.05
21ur-3103	1.24131	0.0537817	0.155532	0.352165	0.724715	1	q > 0.05
21ur-3106	0.124552	-0.0181631	0.0749729	-0.242266	0.808574	1	q > 0.05
21ur-311	0.423363	-0.000703145	0.0892858	-0.00787775	0.993715	1	q > 0.05
21ur-3111	0.144541	0.0171795	0.0749729	0.229139	0.818761	1	q > 0.05
21ur-3113	0.855796	0.138103	0.156189	0.97708	0.32853	1	q > 0.05
21ur-3115	0.855538	0.208063	0.141837	1.54851	0.1215	1	q > 0.05
21ur-3119	0.124552	-0.0181631	0.0749729	-0.242266	0.808574	1	q > 0.05
21ur-3120	0.636446	0.0535192	0.0759851	0.693894	0.487749	1	q > 0.05
21ur-3125	0.212149	0.0171795	0.0749729	0.229139	0.818761	1	q > 0.05
21ur-3127	0.636446	0.0535192	0.0759851	0.693894	0.487749	1	q > 0.05
21ur-3128	0.212149	0.0171795	0.0749729	0.229139	0.818761	1	q > 0.05
21ur-3129	0.780987	0.0958719	0.0989055	1.00479	0.314998	1	q > 0.05
21ur-313	0.211215	-0.0181631	0.0749729	-0.242266	0.808574	1	q > 0.05
21ur-3130	0.424297	0.0348508	0.0749729	0.538635	0.590139	1	q > 0.05
21ur-3133	0.212149	0.0171795	0.0749729	0.229139	0.818761	1	q > 0.05
21ur-3136	0.388804	-0.000682314	0.0879884	-0.00775716	0.993811	1	q > 0.05
21ur-3141	0.424297	0.0348508	0.0749729	0.538635	0.590139	1	q > 0.05
21ur-3156	0.301207	-0.0443344	0.0832068	-0.488092	0.625485	1	q > 0.05
21ur-3159	0.212149	0.0171795	0.0749729	0.229139	0.818761	1	q > 0.05
21ur-316	0.501231	0.0724949	0.0918049	0.753883	0.45092	1	q > 0.05
21ur-3160	0.212149	0.0171795	0.0749729	0.229139	0.818761	1	q > 0.05
21ur-3162	0.212149	0.0171795	0.0749729	0.229139	0.818761	1	q > 0.05
21ur-317	0.289083	0.0348508	0.0749729	0.420145	0.674379	1	q > 0.05
21ur-3175	0.320005	-0.000617429	0.0838044	-0.00737022	0.994119	1	q > 0.05
21ur-3179	0.636446	0.0535192	0.0759851	0.693894	0.487749	1	q > 0.05
21ur-3182	0.212149	0.0171795	0.0749729	0.229139	0.818761	1	q > 0.05
21ur-3183	0.14335	0.0171795	0.0749729	0.229139	0.818761	1	q > 0.05
21ur-3184	3.04022	0.0358952	0.145749	0.253563	0.799833	1	q > 0.05
21ur-3185	0.548849	0.0288874	0.0885798	0.34872	0.727299	1	q > 0.05
21ur-3187	2.19283	0.268517	0.212204	1.29366	0.195784	1	q > 0.05
21ur-319	0.848594	0.0574363	0.0773567	0.803581	0.421639	1	q > 0.05
21ur-3191	0.212149	0.0171795	0.0749729	0.229139	0.818761	1	q > 0.05
21ur-3196	0.124552	-0.0181631	0.0749729	-0.242266	0.808574	1	q > 0.05
21ur-32	0.124552	-0.0181631	0.0749729	-0.242266	0.808574	1	q > 0.05
21ur-3203	1.61798	0.168477	0.166965	1.06477	0.286979	1	q > 0.05
21ur-3205	1.94629	0.0776929	0.104173	0.867554	0.385638	1	q > 0.05
21ur-3214	1.4865	0.0630285	0.12706	0.514102	0.60718	1	q > 0.05
21ur-3223	0.14335	0.0171795	0.0749729	0.229139	0.818761	1	q > 0.05
21ur-3225	0.212149	0.0171795	0.0749729	0.229139	0.818761	1	q > 0.05
21ur-3227	0.212149	0.0171795	0.0749729	0.229139	0.818761	1	q > 0.05
21ur-3228	0.212149	0.0171795	0.0749729	0.229139	0.818761	1	q > 0.05
21ur-3229	2.49283	-0.104326	0.19446	-0.556173	0.578093	1	q > 0.05
21ur-3231	0.249104	-0.0358344	0.0749729	-0.390623	0.696076	1	q > 0.05
21ur-3232	0.35669	0.0446926	0.0846769	0.545163	0.585642	1	q > 0.05
21ur-3239	1.18249	-0.0464695	0.126543	-0.387935	0.698064	1	q > 0.05
21ur-3243	0.336701	-0.000633881	0.0848868	-0.00747004	0.99404	1	q > 0.05
21ur-3251	0.14335	0.0171795	0.0749729	0.229139	0.818761	1	q > 0.05
21ur-3254	2.2714	0.0938147	0.162224	0.590599	0.554789	1	q > 0.05
21ur-326	0.212149	0.0171795	0.0749729	0.229139	0.818761	1	q > 0.05
21ur-3263	0.124552	-0.0181631	0.0749729	-0.242266	0.808574	1	q > 0.05
21ur-3265	1.40492	-0.045208	0.201812	-0.222441	0.823971	1	q > 0.05
21ur-3266	6.4863	0.21851	0.179639	1.36019	0.173771	1	q > 0.05
21ur-3274	0.211215	-0.0181631	0.0749729	-0.242266	0.808574	1	q > 0.05
21ur-3275	0.212149	0.0171795	0.0749729	0.229139	0.818761	1	q > 0.05
21ur-3277	0.144541	0.0171795	0.0749729	0.229139	0.818761	1	q > 0.05
21ur-3278	0.124552	-0.0181631	0.0749729	-0.242266	0.808574	1	q > 0.05
21ur-328	4.22718	0.113876	0.256362	0.447153	0.654765	1	q > 0.05
21ur-3281	0.212149	0.0171795	0.0749729	0.229139	0.818761	1	q > 0.05
21ur-3283	2.6423	0.164787	0.185295	0.934702	0.349942	1	q > 0.05
21ur-3285	0.144541	0.0171795	0.0749729	0.229139	0.818761	1	q > 0.05
21ur-3286	0.212149	0.0171795	0.0749729	0.229139	0.818761	1	q > 0.05
21ur-3292	0.355756	-0.000644079	0.0855502	-0.00753132	0.993991	1	q > 0.05
21ur-3299	0.212149	0.0171795	0.0749729	0.229139	0.818761	1	q > 0.05
21ur-3301	0.212149	0.0171795	0.0749729	0.229139	0.818761	1	q > 0.05
21ur-3302	0.672467	-0.0674952	0.127172	-0.606179	0.544396	1	q > 0.05
21ur-3314	0.124552	-0.0181631	0.0749729	-0.242266	0.808574	1	q > 0.05
21ur-3318	0.212149	0.0171795	0.0749729	0.229139	0.818761	1	q > 0.05
21ur-3319	2.63835	0.13412	0.147157	0.97578	0.329173	1	q > 0.05
21ur-332	0.124552	-0.0181631	0.0749729	-0.242266	0.808574	1	q > 0.05
21ur-3321	0.412443	0.0407973	0.11562	0.297365	0.766188	1	q > 0.05
21ur-3323	0.212149	0.0171795	0.0749729	0.229139	0.818761	1	q > 0.05
21ur-3327	1.06074	0.0587897	0.0782045	0.888345	0.374355	1	q > 0.05
21ur-3337	0.35669	0.0446926	0.0846769	0.545163	0.585642	1	q > 0.05
21ur-3338	7.23067	0.40589	0.275127	1.47085	0.141332	0.999984	q > 0.05
21ur-334	1.7504	-0.0255764	0.151651	-0.174289	0.861638	1	q > 0.05
21ur-3341	0.568839	0.0762808	0.0927084	0.812345	0.416594	1	q > 0.05
21ur-3351	1.73797	0.0126269	0.205163	0.0624516	0.950203	1	q > 0.05
21ur-3353	0.212149	0.0171795	0.0749729	0.229139	0.818761	1	q > 0.05
21ur-3357	0.144541	0.0171795	0.0749729	0.229139	0.818761	1	q > 0.05
21ur-3359	0.636446	0.0535192	0.0759851	0.693894	0.487749	1	q > 0.05
21ur-336	0.673401	0.0171835	0.0927658	0.172232	0.863255	1	q > 0.05
21ur-3369	0.176655	-0.0181631	0.0749729	-0.242266	0.808574	1	q > 0.05
21ur-3370	0.144541	0.0171795	0.0749729	0.229139	0.818761	1	q > 0.05
21ur-3371	0.211215	-0.0181631	0.0749729	-0.242266	0.808574	1	q > 0.05
21ur-3377	0.211215	-0.0181631	0.0749729	-0.242266	0.808574	1	q > 0.05
21ur-338	0.212149	0.0171795	0.0749729	0.229139	0.818761	1	q > 0.05
21ur-3380	1.0289	0.0780463	0.129876	0.606055	0.544478	1	q > 0.05
21ur-3381	1.24131	0.0537817	0.155532	0.352165	0.724715	1	q > 0.05
21ur-3382	3.18835	0.0254475	0.189355	0.137506	0.890631	1	q > 0.05
21ur-3386	0.211215	-0.0181631	0.0749729	-0.242266	0.808574	1	q > 0.05
21ur-3395	1.20342	0.0474945	0.126259	0.397959	0.69066	1	q > 0.05
21ur-3398	6.41955	0.211789	0.231767	0.938638	0.347917	1	q > 0.05
21ur-3401	0.424297	0.0348508	0.0749729	0.538635	0.590139	1	q > 0.05
21ur-3403	0.124552	-0.0181631	0.0749729	-0.242266	0.808574	1	q > 0.05
21ur-3410	0.423363	-0.000703145	0.0892858	-0.00787775	0.993715	1	q > 0.05
21ur-3412	0.211215	-0.0181631	0.0749729	-0.242266	0.808574	1	q > 0.05
21ur-3414	1.50947	-0.0223827	0.170282	-0.132761	0.894382	1	q > 0.05
21ur-3416	0.355756	-0.000644079	0.0855502	-0.00753132	0.993991	1	q > 0.05
21ur-3420	0.212149	0.0171795	0.0749729	0.229139	0.818761	1	q > 0.05
21ur-3425	0.14335	0.0171795	0.0749729	0.229139	0.818761	1	q > 0.05
21ur-343	2.05388	0.129054	0.113315	1.60146	0.109276	1	q > 0.05
21ur-3431	0.124552	-0.0181631	0.0749729	-0.242266	0.808574	1	q > 0.05
21ur-3438	3.24375	0.163828	0.206673	0.808492	0.418807	1	q > 0.05
21ur-344	0.289083	0.0348508	0.0749729	0.420145	0.674379	1	q > 0.05
21ur-3442	6.32615	0.0914636	0.227098	0.408498	0.682908	1	q > 0.05
21ur-3444	0.355756	-0.000644079	0.0855502	-0.00753132	0.993991	1	q > 0.05
21ur-3445	0.14335	0.0171795	0.0749729	0.229139	0.818761	1	q > 0.05
21ur-3449	0.211215	-0.0181631	0.0749729	-0.242266	0.808574	1	q > 0.05
21ur-3459	1.59519	-0.100594	0.164192	-0.631418	0.527768	1	q > 0.05
21ur-346	0.212149	0.0171795	0.0749729	0.229139	0.818761	1	q > 0.05
21ur-3460	0.212149	0.0171795	0.0749729	0.229139	0.818761	1	q > 0.05
21ur-3463	0.424297	0.0348508	0.0749729	0.538635	0.590139	1	q > 0.05
21ur-3467	0.424297	0.0348508	0.0749729	0.538635	0.590139	1	q > 0.05
21ur-3471	0.212149	0.0171795	0.0749729	0.229139	0.818761	1	q > 0.05
21ur-3473	2.07227	0.120469	0.195779	0.636949	0.524158	1	q > 0.05
21ur-3485	0.249104	-0.0358344	0.0749729	-0.390623	0.696076	1	q > 0.05
21ur-3487	0.424297	0.0348508	0.0749729	0.538635	0.590139	1	q > 0.05
21ur-3488	0.423363	-0.000703145	0.0892858	-0.00787775	0.993715	1	q > 0.05
21ur-349	0.124552	-0.0181631	0.0749729	-0.242266	0.808574	1	q > 0.05
21ur-3492	0.424297	0.0348508	0.0749729	0.538635	0.590139	1	q > 0.05
21ur-3495	0.212149	0.0171795	0.0749729	0.229139	0.818761	1	q > 0.05
21ur-3496	0.301207	-0.0443344	0.0832068	-0.488092	0.625485	1	q > 0.05
21ur-35	0.124552	-0.0181631	0.0749729	-0.242266	0.808574	1	q > 0.05
21ur-3501	0.423363	-0.000703145	0.0892858	-0.00787775	0.993715	1	q > 0.05
21ur-3502	4.74464	0.119829	0.1827	0.678983	0.497149	1	q > 0.05
21ur-3503	3.15557	-0.136465	0.225061	-0.617017	0.537224	1	q > 0.05
21ur-3504	0.355756	-0.000644079	0.0855502	-0.00753132	0.993991	1	q > 0.05
21ur-3505	0.423363	-0.000703145	0.0892858	-0.00787775	0.993715	1	q > 0.05
21ur-3512	0.176655	-0.0181631	0.0749729	-0.242266	0.808574	1	q > 0.05
21ur-3515	0.211215	-0.0181631	0.0749729	-0.242266	0.808574	1	q > 0.05
21ur-3525	0.750335	0.0458733	0.127329	0.34561	0.729636	1	q > 0.05
21ur-3526	3.01857	0.0207099	0.206323	0.102062	0.918708	1	q > 0.05
21ur-353	0.212149	0.0171795	0.0749729	0.229139	0.818761	1	q > 0.05
21ur-3530	0.144541	0.0171795	0.0749729	0.229139	0.818761	1	q > 0.05
21ur-3532	0.212149	0.0171795	0.0749729	0.229139	0.818761	1	q > 0.05
21ur-3545	1.22275	0.227471	0.146962	1.79915	0.0719953	1	q > 0.05
21ur-3547	0.35669	0.0446926	0.0846769	0.545163	0.585642	1	q > 0.05
21ur-3553	0.84766	0.0438791	0.0956038	0.557047	0.577495	1	q > 0.05
21ur-3554	1.30985	0.058348	0.100385	0.622827	0.533398	1	q > 0.05
21ur-3561	0.301207	-0.0443344	0.0832068	-0.488092	0.625485	1	q > 0.05
21ur-3565	0.212149	0.0171795	0.0749729	0.229139	0.818761	1	q > 0.05
21ur-3570	0.336701	-0.000633881	0.0848868	-0.00747004	0.99404	1	q > 0.05
21ur-3574	0.211215	-0.0181631	0.0749729	-0.242266	0.808574	1	q > 0.05
21ur-3575	0.212149	0.0171795	0.0749729	0.229139	0.818761	1	q > 0.05
21ur-3579	0.600953	0.0262486	0.0908326	0.355274	0.722384	1	q > 0.05
21ur-358	0.211215	-0.0181631	0.0749729	-0.242266	0.808574	1	q > 0.05
21ur-3583	0.211215	-0.0181631	0.0749729	-0.242266	0.808574	1	q > 0.05
21ur-3584	0.634578	-0.0266217	0.0923188	-0.368385	0.712586	1	q > 0.05
21ur-3585	0.992202	0.0967286	0.129541	0.881511	0.378041	1	q > 0.05
21ur-3588	1.69625	0.0786069	0.103553	0.998567	0.318004	1	q > 0.05
21ur-3589	0.48005	0.0434874	0.115612	0.368841	0.712246	1	q > 0.05
21ur-3593	0.567905	0.0387978	0.1186	0.378109	0.705349	1	q > 0.05
21ur-36	0.176655	-0.0181631	0.0749729	-0.242266	0.808574	1	q > 0.05
21ur-3602	0.634578	-0.0266217	0.0923188	-0.368385	0.712586	1	q > 0.05
21ur-3604	0.212149	0.0171795	0.0749729	0.229139	0.818761	1	q > 0.05
21ur-3605	0.212149	0.0171795	0.0749729	0.229139	0.818761	1	q > 0.05
21ur-3607	1.55985	0.209408	0.164072	1.49899	0.133877	1	q > 0.05
21ur-3609	1.46252	0.210943	0.178687	1.18722	0.235142	1	q > 0.05
21ur-361	0.212149	0.0171795	0.0749729	0.229139	0.818761	1	q > 0.05
21ur-3611	0.211215	-0.0181631	0.0749729	-0.242266	0.808574	1	q > 0.05
21ur-3612	0.211215	-0.0181631	0.0749729	-0.242266	0.808574	1	q > 0.05
21ur-3628	0.424297	0.0348508	0.0749729	0.538635	0.590139	1	q > 0.05
21ur-363	1.13674	0.123402	0.13847	1.05222	0.292696	1	q > 0.05
21ur-3631	0.212149	0.0171795	0.0749729	0.229139	0.818761	1	q > 0.05
21ur-3632	0.212149	0.0171795	0.0749729	0.229139	0.818761	1	q > 0.05
21ur-3635	0.212149	0.0171795	0.0749729	0.229139	0.818761	1	q > 0.05
21ur-3637	0.124552	-0.0181631	0.0749729	-0.242266	0.808574	1	q > 0.05
21ur-3638	0.211215	-0.0181631	0.0749729	-0.242266	0.808574	1	q > 0.05
21ur-3639	0.600953	0.0262486	0.0908326	0.355274	0.722384	1	q > 0.05
21ur-364	0.212149	0.0171795	0.0749729	0.229139	0.818761	1	q > 0.05
21ur-3647	0.84766	0.0438791	0.0956038	0.557047	0.577495	1	q > 0.05
21ur-3649	7.03247	0.162437	0.223505	0.743341	0.457275	0.999984	q > 0.05
21ur-365	0.424297	0.0348508	0.0749729	0.538635	0.590139	1	q > 0.05
21ur-3651	0.760998	0.0539257	0.0932819	0.548051	0.583657	1	q > 0.05
21ur-3657	0.212149	0.0171795	0.0749729	0.229139	0.818761	1	q > 0.05
21ur-3663	0.445749	-0.040886	0.117058	-0.326353	0.744157	1	q > 0.05
21ur-3664	0.422429	-0.0358344	0.0749729	-0.544492	0.586103	1	q > 0.05
21ur-3667	3.04076	0.162905	0.24325	0.674681	0.499878	1	q > 0.05
21ur-3668	1.06074	0.0587897	0.0782045	0.888345	0.374355	1	q > 0.05
21ur-367	1.58062	-0.0543241	0.180902	-0.305079	0.760306	1	q > 0.05
21ur-3670	2.74234	0.0899393	0.172159	0.54483	0.585871	1	q > 0.05
21ur-3672	2.38	-0.160705	0.20156	-0.804109	0.421334	1	q > 0.05
21ur-3677	1.30851	-0.290626	0.163168	-2.05571	0.0398106	1	q > 0.05
21ur-3683	0.424297	0.0348508	0.0749729	0.538635	0.590139	1	q > 0.05
21ur-3688	0.176655	-0.0181631	0.0749729	-0.242266	0.808574	1	q > 0.05
21ur-3690	0.144541	0.0171795	0.0749729	0.229139	0.818761	1	q > 0.05
21ur-3693	4.07057	0.0379829	0.157941	0.245555	0.806027	1	q > 0.05
21ur-3696	0.14335	0.0171795	0.0749729	0.229139	0.818761	1	q > 0.05
21ur-37	0.424297	0.0348508	0.0749729	0.538635	0.590139	1	q > 0.05
21ur-3709	0.212149	0.0171795	0.0749729	0.229139	0.818761	1	q > 0.05
21ur-3710	0.212149	0.0171795	0.0749729	0.229139	0.818761	1	q > 0.05
21ur-3711	0.212149	0.0171795	0.0749729	0.229139	0.818761	1	q > 0.05
21ur-3716	1.77319	0.160592	0.142965	1.39868	0.161909	1	q > 0.05
21ur-3727	1.41251	-0.028554	0.123995	-0.238749	0.8113	1	q > 0.05
21ur-3729	0.144541	0.0171795	0.0749729	0.229139	0.818761	1	q > 0.05
21ur-3733	0.423363	-0.000703145	0.0892858	-0.00787775	0.993715	1	q > 0.05
21ur-3734	0.354564	-0.000642979	0.085479	-0.00752473	0.993996	1	q > 0.05
21ur-374	0.144541	0.0171795	0.0749729	0.229139	0.818761	1	q > 0.05
21ur-3741	0.14335	0.0171795	0.0749729	0.229139	0.818761	1	q > 0.05
21ur-3742	0.14335	0.0171795	0.0749729	0.229139	0.818761	1	q > 0.05
21ur-3744	0.14335	0.0171795	0.0749729	0.229139	0.818761	1	q > 0.05
21ur-3745	0.176655	-0.0181631	0.0749729	-0.242266	0.808574	1	q > 0.05
21ur-3748	2.63924	0.0599951	0.202804	0.305074	0.760309	1	q > 0.05
21ur-3749	0.212149	0.0171795	0.0749729	0.229139	0.818761	1	q > 0.05
21ur-3750	0.212149	0.0171795	0.0749729	0.229139	0.818761	1	q > 0.05
21ur-3754	0.424297	0.0348508	0.0749729	0.538635	0.590139	1	q > 0.05
21ur-3760	0.212149	0.0171795	0.0749729	0.229139	0.818761	1	q > 0.05
21ur-3765	0.532154	0.0382686	0.118094	0.375021	0.707645	1	q > 0.05
21ur-3770	0.212149	0.0171795	0.0749729	0.229139	0.818761	1	q > 0.05
21ur-3779	0.212149	0.0171795	0.0749729	0.229139	0.818761	1	q > 0.05
21ur-3781	0.124552	-0.0181631	0.0749729	-0.242266	0.808574	1	q > 0.05
21ur-3782	0.423363	-0.000703145	0.0892858	-0.00787775	0.993715	1	q > 0.05
21ur-3784	2.67713	0.050833	0.217007	0.238673	0.811359	1	q > 0.05
21ur-3791	0.35669	0.0446926	0.0846769	0.545163	0.585642	1	q > 0.05
21ur-3796	0.176655	-0.0181631	0.0749729	-0.242266	0.808574	1	q > 0.05
21ur-38	0.211215	-0.0181631	0.0749729	-0.242266	0.808574	1	q > 0.05
21ur-3806	0.211215	-0.0181631	0.0749729	-0.242266	0.808574	1	q > 0.05
21ur-3815	0.212149	0.0171795	0.0749729	0.229139	0.818761	1	q > 0.05
21ur-3816	0.388804	-0.000682314	0.0879884	-0.00775716	0.993811	1	q > 0.05
21ur-3818	0.211215	-0.0181631	0.0749729	-0.242266	0.808574	1	q > 0.05
21ur-3821	0.144541	0.0171795	0.0749729	0.229139	0.818761	1	q > 0.05
21ur-3829	0.567647	0.0761354	0.0926893	0.811326	0.417178	1	q > 0.05
21ur-383	0.212149	0.0171795	0.0749729	0.229139	0.818761	1	q > 0.05
21ur-3836	0.211215	-0.0181631	0.0749729	-0.242266	0.808574	1	q > 0.05
21ur-3837	0.176655	-0.0181631	0.0749729	-0.242266	0.808574	1	q > 0.05
21ur-384	1.68909	0.00172515	0.162508	0.0106846	0.991475	1	q > 0.05
21ur-3854	1.20435	0.113576	0.131847	1.03612	0.300145	1	q > 0.05
21ur-3856	0.424297	0.0348508	0.0749729	0.538635	0.590139	1	q > 0.05
21ur-3861	0.301207	-0.0443344	0.0832068	-0.488092	0.625485	1	q > 0.05
21ur-3864	0.547915	-0.0395137	0.119729	-0.36973	0.711584	1	q > 0.05
21ur-3865	1.2625	0.021955	0.181832	0.11992	0.904547	1	q > 0.05
21ur-3866	6.04067	0.101887	0.213649	0.487825	0.625674	1	q > 0.05
21ur-387	0.675503	0.0736192	0.124918	0.619018	0.535904	1	q > 0.05
21ur-3870	0.212149	0.0171795	0.0749729	0.229139	0.818761	1	q > 0.05
21ur-3871	0.547915	-0.0395137	0.119729	-0.36973	0.711584	1	q > 0.05
21ur-3876	0.212149	0.0171795	0.0749729	0.229139	0.818761	1	q > 0.05
21ur-3890	1.3477	0.193687	0.162845	1.37529	0.169042	1	q > 0.05
21ur-3892	0.635512	0.0258443	0.0915308	0.357424	0.720775	1	q > 0.05
21ur-390	0.848594	0.0574363	0.0773567	0.803581	0.421639	1	q > 0.05
21ur-3904	0.211215	-0.0181631	0.0749729	-0.242266	0.808574	1	q > 0.05
21ur-391	0.14335	0.0171795	0.0749729	0.229139	0.818761	1	q > 0.05
21ur-3911	0.212149	0.0171795	0.0749729	0.229139	0.818761	1	q > 0.05
21ur-3912	0.267902	-0.000562591	0.08008	-0.0070282	0.994392	1	q > 0.05
21ur-392	0.547915	-0.0395137	0.119729	-0.36973	0.711584	1	q > 0.05
21ur-3927	0.211215	-0.0181631	0.0749729	-0.242266	0.808574	1	q > 0.05
21ur-3933	0.423363	-0.000703145	0.0892858	-0.00787775	0.993715	1	q > 0.05
21ur-3935	3.00477	0.190674	0.17304	1.17529	0.239879	1	q > 0.05
21ur-3936	7.29468	0.0224572	0.205403	0.110821	0.911759	0.999984	q > 0.05
21ur-3937	0.212149	0.0171795	0.0749729	0.229139	0.818761	1	q > 0.05
21ur-3938	0.212149	0.0171795	0.0749729	0.229139	0.818761	1	q > 0.05
21ur-3939	0.335767	-0.0456872	0.0844367	-0.528812	0.596936	1	q > 0.05
21ur-3940	0.335767	-0.0456872	0.0844367	-0.528812	0.596936	1	q > 0.05
21ur-3942	0.423363	-0.000703145	0.0892858	-0.00787775	0.993715	1	q > 0.05
21ur-3949	0.124552	-0.0181631	0.0749729	-0.242266	0.808574	1	q > 0.05
21ur-3954	0.212149	0.0171795	0.0749729	0.229139	0.818761	1	q > 0.05
21ur-3955	0.600953	0.0262486	0.0908326	0.355274	0.722384	1	q > 0.05
21ur-3958	0.212149	0.0171795	0.0749729	0.229139	0.818761	1	q > 0.05
21ur-3959	1.88317	0.185383	0.148416	1.50818	0.131509	1	q > 0.05
21ur-3961	0.124552	-0.0181631	0.0749729	-0.242266	0.808574	1	q > 0.05
21ur-3963	0.212149	0.0171795	0.0749729	0.229139	0.818761	1	q > 0.05
21ur-3967	0.124552	-0.0181631	0.0749729	-0.242266	0.808574	1	q > 0.05
21ur-3969	0.424297	0.0348508	0.0749729	0.538635	0.590139	1	q > 0.05
21ur-3970	0.445749	-0.040886	0.117058	-0.326353	0.744157	1	q > 0.05
21ur-3971	0.144541	0.0171795	0.0749729	0.229139	0.818761	1	q > 0.05
21ur-3972	0.564525	-0.0796011	0.0930838	-0.821698	0.411249	1	q > 0.05
21ur-3975	0.176655	-0.0181631	0.0749729	-0.242266	0.808574	1	q > 0.05
21ur-3976	0.635512	0.0258443	0.0915308	0.357424	0.720775	1	q > 0.05
21ur-3977	0.760998	0.0539257	0.0932819	0.548051	0.583657	1	q > 0.05
21ur-3983	0.212149	0.0171795	0.0749729	0.229139	0.818761	1	q > 0.05
21ur-3986	0.212149	0.0171795	0.0749729	0.229139	0.818761	1	q > 0.05
21ur-3987	0.211215	-0.0181631	0.0749729	-0.242266	0.808574	1	q > 0.05
21ur-3991	0.211215	-0.0181631	0.0749729	-0.242266	0.808574	1	q > 0.05
21ur-3992	1.06914	0.121601	0.139149	1.02089	0.307307	1	q > 0.05
21ur-3999	0.212149	0.0171795	0.0749729	0.229139	0.818761	1	q > 0.05
21ur-4000	0.176655	-0.0181631	0.0749729	-0.242266	0.808574	1	q > 0.05
21ur-401	0.992202	0.0967286	0.129541	0.881511	0.378041	1	q > 0.05
21ur-4011	0.636446	0.0535192	0.0759851	0.693894	0.487749	1	q > 0.05
21ur-4018	0.144541	0.0171795	0.0749729	0.229139	0.818761	1	q > 0.05
21ur-4020	0.848594	0.0574363	0.0773567	0.803581	0.421639	1	q > 0.05
21ur-4022	1.05981	0.0561288	0.0984214	0.703731	0.4816	1	q > 0.05
21ur-4024	0.144541	0.0171795	0.0749729	0.229139	0.818761	1	q > 0.05
21ur-4028	0.14335	0.0171795	0.0749729	0.229139	0.818761	1	q > 0.05
21ur-4030	0.423363	-0.000703145	0.0892858	-0.00787775	0.993715	1	q > 0.05
21ur-4033	0.289083	0.0348508	0.0749729	0.420145	0.674379	1	q > 0.05
21ur-4034	0.211215	-0.0181631	0.0749729	-0.242266	0.808574	1	q > 0.05
21ur-404	0.14335	0.0171795	0.0749729	0.229139	0.818761	1	q > 0.05
21ur-4043	0.211215	-0.0181631	0.0749729	-0.242266	0.808574	1	q > 0.05
21ur-4051	0.212149	0.0171795	0.0749729	0.229139	0.818761	1	q > 0.05
21ur-4052	0.212149	0.0171795	0.0749729	0.229139	0.818761	1	q > 0.05
21ur-4054	0.424297	0.0348508	0.0749729	0.538635	0.590139	1	q > 0.05
21ur-4055	0.212149	0.0171795	0.0749729	0.229139	0.818761	1	q > 0.05
21ur-4065	0.144541	0.0171795	0.0749729	0.229139	0.818761	1	q > 0.05
21ur-4079	0.431241	0.0690218	0.0906262	0.686826	0.492192	1	q > 0.05
21ur-4080	0.500297	0.0196554	0.0908566	0.224003	0.822755	1	q > 0.05
21ur-4090	0.14335	0.0171795	0.0749729	0.229139	0.818761	1	q > 0.05
21ur-4093	0.212149	0.0171795	0.0749729	0.229139	0.818761	1	q > 0.05
21ur-41	1.05981	0.0561288	0.0984214	0.703731	0.4816	1	q > 0.05
21ur-4102	4.30782	0.00832739	0.197344	0.0427941	0.965866	1	q > 0.05
21ur-4110	0.124552	-0.0181631	0.0749729	-0.242266	0.808574	1	q > 0.05
21ur-4111	3.30833	0.236945	0.229679	1.05087	0.293319	1	q > 0.05
21ur-4114	0.144541	0.0171795	0.0749729	0.229139	0.818761	1	q > 0.05
21ur-4118	0.144541	0.0171795	0.0749729	0.229139	0.818761	1	q > 0.05
21ur-4134	6.33109	0.111222	0.193892	0.591359	0.55428	1	q > 0.05
21ur-4136	0.144541	0.0171795	0.0749729	0.229139	0.818761	1	q > 0.05
21ur-4145	7.0952	-0.0415752	0.184505	-0.228637	0.819151	0.999984	q > 0.05
21ur-4146	0.211215	-0.0181631	0.0749729	-0.242266	0.808574	1	q > 0.05
21ur-4147	0.35669	0.0446926	0.0846769	0.545163	0.585642	1	q > 0.05
21ur-4153	0.354564	-0.000642979	0.085479	-0.00752473	0.993996	1	q > 0.05
21ur-4157	17.4395	0.109003	0.264779	0.414385	0.678592	0.999984	q > 0.05
21ur-4159	0.335767	-0.0456872	0.0844367	-0.528812	0.596936	1	q > 0.05
21ur-4170	0.388804	-0.000682314	0.0879884	-0.00775716	0.993811	1	q > 0.05
21ur-4174	0.212149	0.0171795	0.0749729	0.229139	0.818761	1	q > 0.05
21ur-4181	2.2419	0.0670705	0.17243	0.396591	0.691669	1	q > 0.05
21ur-4183	0.846726	-9.09069e-06	0.0931874	-9.99245e-05	0.99992	1	q > 0.05
21ur-4184	0.760064	0.0113728	0.120568	0.0975077	0.922323	1	q > 0.05
21ur-4187	4.09123	0.144041	0.178764	0.852928	0.393699	1	q > 0.05
21ur-4189	0.212149	0.0171795	0.0749729	0.229139	0.818761	1	q > 0.05
21ur-4198	1.13649	0.205534	0.140622	1.66706	0.0955032	1	q > 0.05
21ur-4199	0.124552	-0.0181631	0.0749729	-0.242266	0.808574	1	q > 0.05
21ur-420	0.924337	0.191712	0.136536	1.51543	0.129665	1	q > 0.05
21ur-4200	0.176655	-0.0181631	0.0749729	-0.242266	0.808574	1	q > 0.05
21ur-4203	0.636446	0.0535192	0.0759851	0.693894	0.487749	1	q > 0.05
21ur-4204	5.6195	0.146674	0.198036	0.767217	0.442952	1	q > 0.05
21ur-4206	1.74228	0.222133	0.174855	1.31198	0.189528	1	q > 0.05
21ur-4208	0.144541	0.0171795	0.0749729	0.229139	0.818761	1	q > 0.05
21ur-421	1.61129	-0.0464926	0.19036	-0.249646	0.802861	1	q > 0.05
21ur-4211	0.813101	0.0478639	0.0950382	0.555419	0.578608	1	q > 0.05
21ur-4216	0.870046	0.0571777	0.148925	0.38881	0.697417	1	q > 0.05
21ur-4218	0.848594	0.0574363	0.0773567	0.803581	0.421639	1	q > 0.05
21ur-4219	0.355756	-0.000644079	0.0855502	-0.00753132	0.993991	1	q > 0.05
21ur-4225	0.834872	-0.0582969	0.149343	-0.389818	0.696671	1	q > 0.05
21ur-4227	0.212149	0.0171795	0.0749729	0.229139	0.818761	1	q > 0.05
21ur-4232	0.124552	-0.0181631	0.0749729	-0.242266	0.808574	1	q > 0.05
21ur-4235	2.10776	0.1605	0.178427	0.950573	0.341821	1	q > 0.05
21ur-4238	0.423363	-0.000703145	0.0892858	-0.00787775	0.993715	1	q > 0.05
21ur-4239	0.176655	-0.0181631	0.0749729	-0.242266	0.808574	1	q > 0.05
21ur-4241	0.355756	-0.000644079	0.0855502	-0.00753132	0.993991	1	q > 0.05
21ur-4246	0.423363	-0.000703145	0.0892858	-0.00787775	0.993715	1	q > 0.05
21ur-4255	0.422429	-0.0358344	0.0749729	-0.544492	0.586103	1	q > 0.05
21ur-4257	0.211215	-0.0181631	0.0749729	-0.242266	0.808574	1	q > 0.05
21ur-4262	1.28128	0.143182	0.143561	1.18414	0.236358	1	q > 0.05
21ur-4264	0.423363	-0.000703145	0.0892858	-0.00787775	0.993715	1	q > 0.05
21ur-4272	0.212149	0.0171795	0.0749729	0.229139	0.818761	1	q > 0.05
21ur-4274	0.424297	0.0348508	0.0749729	0.538635	0.590139	1	q > 0.05
21ur-4275	0.212149	0.0171795	0.0749729	0.229139	0.818761	1	q > 0.05
21ur-4276	0.124552	-0.0181631	0.0749729	-0.242266	0.808574	1	q > 0.05
21ur-4277	0.289083	0.0348508	0.0749729	0.420145	0.674379	1	q > 0.05
21ur-4284	0.424297	0.0348508	0.0749729	0.538635	0.590139	1	q > 0.05
21ur-4286	6.32615	0.0914636	0.227098	0.408498	0.682908	1	q > 0.05
21ur-4291	0.945788	0.107311	0.17342	0.615314	0.538348	1	q > 0.05
21ur-4294	3.7348	0.0606769	0.153276	0.409007	0.682534	1	q > 0.05
21ur-4296	0.212149	0.0171795	0.0749729	0.229139	0.818761	1	q > 0.05
21ur-4301	0.144541	0.0171795	0.0749729	0.229139	0.818761	1	q > 0.05
21ur-4302	0.212149	0.0171795	0.0749729	0.229139	0.818761	1	q > 0.05
21ur-4304	0.778861	0.0729073	0.125601	0.674312	0.500113	1	q > 0.05
21ur-4307	0.211215	-0.0181631	0.0749729	-0.242266	0.808574	1	q > 0.05
21ur-4309	0.212149	0.0171795	0.0749729	0.229139	0.818761	1	q > 0.05
21ur-4323	0.423363	-0.000703145	0.0892858	-0.00787775	0.993715	1	q > 0.05
21ur-4324	0.212149	0.0171795	0.0749729	0.229139	0.818761	1	q > 0.05
21ur-4329	0.513356	-0.039732	0.120017	-0.335623	0.737155	1	q > 0.05
21ur-433	0.144541	0.0171795	0.0749729	0.229139	0.818761	1	q > 0.05
21ur-4332	0.144541	0.0171795	0.0749729	0.229139	0.818761	1	q > 0.05
21ur-434	0.212149	0.0171795	0.0749729	0.229139	0.818761	1	q > 0.05
21ur-4343	0.212149	0.0171795	0.0749729	0.229139	0.818761	1	q > 0.05
21ur-4345	0.422429	-0.0358344	0.0749729	-0.544492	0.586103	1	q > 0.05
21ur-4347	0.760064	0.0113728	0.120568	0.0975077	0.922323	1	q > 0.05
21ur-4358	0.212149	0.0171795	0.0749729	0.229139	0.818761	1	q > 0.05
21ur-436	0.211215	-0.0181631	0.0749729	-0.242266	0.808574	1	q > 0.05
21ur-4368	2.40074	0.0183355	0.21461	0.0853008	0.932022	1	q > 0.05
21ur-4369	0.211215	-0.0181631	0.0749729	-0.242266	0.808574	1	q > 0.05
21ur-4370	0.212149	0.0171795	0.0749729	0.229139	0.818761	1	q > 0.05
21ur-4371	1.06074	0.0587897	0.0782045	0.888345	0.374355	1	q > 0.05
21ur-4375	0.636446	0.0535192	0.0759851	0.693894	0.487749	1	q > 0.05
21ur-4376	0.729412	-0.0992994	0.128888	-0.766207	0.443553	1	q > 0.05
21ur-4379	0.124552	-0.0181631	0.0749729	-0.242266	0.808574	1	q > 0.05
21ur-438	0.212149	0.0171795	0.0749729	0.229139	0.818761	1	q > 0.05
21ur-44	1.2601	0.147632	0.176605	0.857633	0.391095	1	q > 0.05
21ur-4400	0.212149	0.0171795	0.0749729	0.229139	0.818761	1	q > 0.05
21ur-4402	0.480308	-0.0408296	0.116982	-0.361369	0.717824	1	q > 0.05
21ur-4409	0.424297	0.0348508	0.0749729	0.538635	0.590139	1	q > 0.05
21ur-442	0.176655	-0.0181631	0.0749729	-0.242266	0.808574	1	q > 0.05
21ur-4420	0.211215	-0.0181631	0.0749729	-0.242266	0.808574	1	q > 0.05
21ur-4422	0.424297	0.0348508	0.0749729	0.538635	0.590139	1	q > 0.05
21ur-4423	0.692199	0.0871466	0.122336	0.665468	0.505751	1	q > 0.05
21ur-4428	0.636446	0.0535192	0.0759851	0.693894	0.487749	1	q > 0.05
21ur-4429	0.538187	0.00454913	0.092151	0.0399775	0.968111	1	q > 0.05
21ur-4431	0.144541	0.0171795	0.0749729	0.229139	0.818761	1	q > 0.05
21ur-4434	0.35669	0.0446926	0.0846769	0.545163	0.585642	1	q > 0.05
21ur-4436	0.636446	0.0535192	0.0759851	0.693894	0.487749	1	q > 0.05
21ur-444	0.211215	-0.0181631	0.0749729	-0.242266	0.808574	1	q > 0.05
21ur-4453	0.388804	-0.000682314	0.0879884	-0.00775716	0.993811	1	q > 0.05
21ur-4458	0.71338	0.0995942	0.100743	0.99106	0.321656	1	q > 0.05
21ur-4459	5.37469	-0.174874	0.265627	-0.665	0.506051	1	q > 0.05
21ur-446	0.424297	0.0348508	0.0749729	0.538635	0.590139	1	q > 0.05
21ur-4460	0.144541	0.0171795	0.0749729	0.229139	0.818761	1	q > 0.05
21ur-447	0.14335	0.0171795	0.0749729	0.229139	0.818761	1	q > 0.05
21ur-4471	0.424297	0.0348508	0.0749729	0.538635	0.590139	1	q > 0.05
21ur-4479	0.212149	0.0171795	0.0749729	0.229139	0.818761	1	q > 0.05
21ur-4482	0.355498	0.0446656	0.0846519	0.543698	0.58665	1	q > 0.05
21ur-4484	0.600953	0.0262486	0.0908326	0.355274	0.722384	1	q > 0.05
21ur-4485	2.60925	0.118697	0.164942	0.760017	0.447245	1	q > 0.05
21ur-4492	0.212149	0.0171795	0.0749729	0.229139	0.818761	1	q > 0.05
21ur-4494	0.212149	0.0171795	0.0749729	0.229139	0.818761	1	q > 0.05
21ur-45	1.26916	-0.0297563	0.0965363	-0.326099	0.74435	1	q > 0.05
21ur-450	0.14335	0.0171795	0.0749729	0.229139	0.818761	1	q > 0.05
21ur-4500	0.355498	0.0446656	0.0846519	0.543698	0.58665	1	q > 0.05
21ur-4501	0.212149	0.0171795	0.0749729	0.229139	0.818761	1	q > 0.05
21ur-4503	0.548849	0.0288874	0.0885798	0.34872	0.727299	1	q > 0.05
21ur-4505	1.34983	0.130523	0.114069	1.41862	0.15601	1	q > 0.05
21ur-4508	0.212149	0.0171795	0.0749729	0.229139	0.818761	1	q > 0.05
21ur-4514	1.24037	-0.0276218	0.160066	-0.176628	0.8598	1	q > 0.05
21ur-4515	3.32934	0.0500487	0.163798	0.311643	0.755312	1	q > 0.05
21ur-452	0.211215	-0.0181631	0.0749729	-0.242266	0.808574	1	q > 0.05
21ur-4534	0.636446	0.0535192	0.0759851	0.693894	0.487749	1	q > 0.05
21ur-4540	2.81048	0.250607	0.206717	1.25496	0.209493	1	q > 0.05
21ur-4544	1.68466	0.092395	0.161374	0.597517	0.550162	1	q > 0.05
21ur-455	0.424297	0.0348508	0.0749729	0.538635	0.590139	1	q > 0.05
21ur-4551	0.144541	0.0171795	0.0749729	0.229139	0.818761	1	q > 0.05
21ur-4554	0.212149	0.0171795	0.0749729	0.229139	0.818761	1	q > 0.05
21ur-4557	0.287891	0.042203	0.0823399	0.463963	0.642674	1	q > 0.05
21ur-4563	0.211215	-0.0181631	0.0749729	-0.242266	0.808574	1	q > 0.05
21ur-4567	0.568839	0.0762808	0.0927084	0.812345	0.416594	1	q > 0.05
21ur-4569	0.547915	-0.0395137	0.119729	-0.36973	0.711584	1	q > 0.05
21ur-4572	5.87463	0.0745342	0.211986	0.358516	0.719957	1	q > 0.05
21ur-4573	1.07007	0.125642	0.112174	1.29309	0.19598	1	q > 0.05
21ur-4574	0.212149	0.0171795	0.0749729	0.229139	0.818761	1	q > 0.05
21ur-4582	0.14335	0.0171795	0.0749729	0.229139	0.818761	1	q > 0.05
21ur-4586	0.212149	0.0171795	0.0749729	0.229139	0.818761	1	q > 0.05
21ur-4593	0.212149	0.0171795	0.0749729	0.229139	0.818761	1	q > 0.05
21ur-4594	0.211215	-0.0181631	0.0749729	-0.242266	0.808574	1	q > 0.05
21ur-4603	0.212149	0.0171795	0.0749729	0.229139	0.818761	1	q > 0.05
21ur-4605	2.49589	0.0266674	0.180112	0.152458	0.878826	1	q > 0.05
21ur-4606	2.3211	0.139478	0.160321	0.936781	0.348871	1	q > 0.05
21ur-4609	0.636446	0.0535192	0.0759851	0.693894	0.487749	1	q > 0.05
21ur-461	0.35669	0.0446926	0.0846769	0.545163	0.585642	1	q > 0.05
21ur-4612	0.144541	0.0171795	0.0749729	0.229139	0.818761	1	q > 0.05
21ur-4617	0.124552	-0.0181631	0.0749729	-0.242266	0.808574	1	q > 0.05
21ur-4618	0.212149	0.0171795	0.0749729	0.229139	0.818761	1	q > 0.05
21ur-4619	0.144541	0.0171795	0.0749729	0.229139	0.818761	1	q > 0.05
21ur-462	0.212149	0.0171795	0.0749729	0.229139	0.818761	1	q > 0.05
21ur-4625	0.423363	-0.000703145	0.0892858	-0.00787775	0.993715	1	q > 0.05
21ur-4631	0.212149	0.0171795	0.0749729	0.229139	0.818761	1	q > 0.05
21ur-4632	2.17164	-0.0643831	0.150229	-0.447314	0.654648	1	q > 0.05
21ur-4636	0.212149	0.0171795	0.0749729	0.229139	0.818761	1	q > 0.05
21ur-4637	1.98654	0.19031	0.182163	1.07666	0.281632	1	q > 0.05
21ur-4642	0.212149	0.0171795	0.0749729	0.229139	0.818761	1	q > 0.05
21ur-4647	0.624849	-0.00627818	0.121397	-0.0478283	0.961853	1	q > 0.05
21ur-4648	0.779119	-0.00885047	0.120262	-0.0763756	0.93912	1	q > 0.05
21ur-4654	0.518197	-0.0347712	0.0915158	-0.349695	0.726568	1	q > 0.05
21ur-4658	0.445749	-0.040886	0.117058	-0.326353	0.744157	1	q > 0.05
21ur-466	2.43109	0.208753	0.184162	1.20178	0.229451	1	q > 0.05
21ur-4667	0.212149	0.0171795	0.0749729	0.229139	0.818761	1	q > 0.05
21ur-4679	1.45252	0.0133701	0.159466	0.0858052	0.931621	1	q > 0.05
21ur-4680	0.780053	0.072996	0.125595	0.675312	0.499478	1	q > 0.05
21ur-4688	0.14335	0.0171795	0.0749729	0.229139	0.818761	1	q > 0.05
21ur-4692	0.211215	-0.0181631	0.0749729	-0.242266	0.808574	1	q > 0.05
21ur-4708	0.212149	0.0171795	0.0749729	0.229139	0.818761	1	q > 0.05
21ur-4710	1.74228	0.222133	0.174855	1.31198	0.189528	1	q > 0.05
21ur-4711	0.35669	0.0446926	0.0846769	0.545163	0.585642	1	q > 0.05
21ur-4713	0.14335	0.0171795	0.0749729	0.229139	0.818761	1	q > 0.05
21ur-4716	0.286699	0.0348508	0.0749729	0.418099	0.675875	1	q > 0.05
21ur-4717	0.412443	0.0407973	0.11562	0.297365	0.766188	1	q > 0.05
21ur-4718	0.782449	-0.0330519	0.150007	-0.220109	0.825786	1	q > 0.05
21ur-472	0.848594	0.0574363	0.0773567	0.803581	0.421639	1	q > 0.05
21ur-4724	0.212149	0.0171795	0.0749729	0.229139	0.818761	1	q > 0.05
21ur-4725	6.01455	-0.0219052	0.194925	-0.114359	0.908953	1	q > 0.05
21ur-4731	0.212149	0.0171795	0.0749729	0.229139	0.818761	1	q > 0.05
21ur-4735	0.144541	0.0171795	0.0749729	0.229139	0.818761	1	q > 0.05
21ur-4737	5.17026	-0.0872782	0.204816	-0.434845	0.663675	1	q > 0.05
21ur-4738	0.212149	0.0171795	0.0749729	0.229139	0.818761	1	q > 0.05
21ur-4743	0.568839	0.0762808	0.0927084	0.812345	0.416594	1	q > 0.05
21ur-4745	0.498848	0.0722476	0.0917626	0.751635	0.452271	1	q > 0.05
21ur-4748	2.26323	0.0688541	0.12582	0.589761	0.555351	1	q > 0.05
21ur-4750	0.212149	0.0171795	0.0749729	0.229139	0.818761	1	q > 0.05
21ur-4751	0.935785	-0.145695	0.156574	-1.04682	0.295182	1	q > 0.05
21ur-4752	0.211215	-0.0181631	0.0749729	-0.242266	0.808574	1	q > 0.05
21ur-4753	1.90934	0.0613387	0.0797676	1.11034	0.266852	1	q > 0.05
21ur-4758	0.124552	-0.0181631	0.0749729	-0.242266	0.808574	1	q > 0.05
21ur-4762	0.212149	0.0171795	0.0749729	0.229139	0.818761	1	q > 0.05
21ur-4769	1.83893	0.0482277	0.125364	0.404941	0.685521	1	q > 0.05
21ur-4774	0.212149	0.0171795	0.0749729	0.229139	0.818761	1	q > 0.05
21ur-4780	2.12055	0.0876735	0.105607	1.13401	0.256792	1	q > 0.05
21ur-4786	0.424297	0.0348508	0.0749729	0.538635	0.590139	1	q > 0.05
21ur-4789	0.212149	0.0171795	0.0749729	0.229139	0.818761	1	q > 0.05
21ur-4798	0.144541	0.0171795	0.0749729	0.229139	0.818761	1	q > 0.05
21ur-4800	0.212149	0.0171795	0.0749729	0.229139	0.818761	1	q > 0.05
21ur-4801	0.636446	0.0535192	0.0759851	0.693894	0.487749	1	q > 0.05
21ur-4804	0.124552	-0.0181631	0.0749729	-0.242266	0.808574	1	q > 0.05
21ur-4807	0.212149	0.0171795	0.0749729	0.229139	0.818761	1	q > 0.05
21ur-4808	0.212149	0.0171795	0.0749729	0.229139	0.818761	1	q > 0.05
21ur-481	0.423363	-0.000703145	0.0892858	-0.00787775	0.993715	1	q > 0.05
21ur-4810	0.301207	-0.0443344	0.0832068	-0.488092	0.625485	1	q > 0.05
21ur-4827	0.124552	-0.0181631	0.0749729	-0.242266	0.808574	1	q > 0.05
21ur-4835	0.956709	0.0409018	0.147383	0.289203	0.772426	1	q > 0.05
21ur-4841	1.8587	0.059049	0.102326	0.631724	0.527567	1	q > 0.05
21ur-4846	0.636446	0.0535192	0.0759851	0.693894	0.487749	1	q > 0.05
21ur-485	0.124552	-0.0181631	0.0749729	-0.242266	0.808574	1	q > 0.05
21ur-486	0.700334	0.108683	0.131943	0.774628	0.438559	1	q > 0.05
21ur-4862	0.212149	0.0171795	0.0749729	0.229139	0.818761	1	q > 0.05
21ur-4868	0.501231	0.0724949	0.0918049	0.753883	0.45092	1	q > 0.05
21ur-4871	0.424297	0.0348508	0.0749729	0.538635	0.590139	1	q > 0.05
21ur-4875	0.355498	0.0446656	0.0846519	0.543698	0.58665	1	q > 0.05
21ur-4882	0.14335	0.0171795	0.0749729	0.229139	0.818761	1	q > 0.05
21ur-4883	0.212149	0.0171795	0.0749729	0.229139	0.818761	1	q > 0.05
21ur-4887	0.211215	-0.0181631	0.0749729	-0.242266	0.808574	1	q > 0.05
21ur-4889	0.211215	-0.0181631	0.0749729	-0.242266	0.808574	1	q > 0.05
21ur-4894	0.212149	0.0171795	0.0749729	0.229139	0.818761	1	q > 0.05
21ur-490	0.212149	0.0171795	0.0749729	0.229139	0.818761	1	q > 0.05
21ur-4904	0.211215	-0.0181631	0.0749729	-0.242266	0.808574	1	q > 0.05
21ur-4912	0.211215	-0.0181631	0.0749729	-0.242266	0.808574	1	q > 0.05
21ur-4920	0.336701	-0.000633881	0.0848868	-0.00747004	0.99404	1	q > 0.05
21ur-4923	0.424297	0.0348508	0.0749729	0.538635	0.590139	1	q > 0.05
21ur-4929	0.124552	-0.0181631	0.0749729	-0.242266	0.808574	1	q > 0.05
21ur-493	0.212149	0.0171795	0.0749729	0.229139	0.818761	1	q > 0.05
21ur-4930	0.555793	0.0759932	0.12246	0.552997	0.580266	1	q > 0.05
21ur-4931	14.9579	0.021076	0.213717	0.0993755	0.92084	0.999984	q > 0.05
21ur-4932	0.249104	-0.0358344	0.0749729	-0.390623	0.696076	1	q > 0.05
21ur-4933	1.05981	0.0561288	0.0984214	0.703731	0.4816	1	q > 0.05
21ur-4934	1.19031	-0.0516342	0.178155	-0.293002	0.769521	1	q > 0.05
21ur-4936	1.38372	0.00522689	0.184414	0.0287534	0.977061	1	q > 0.05
21ur-4941	0.212149	0.0171795	0.0749729	0.229139	0.818761	1	q > 0.05
21ur-4943	0.424297	0.0348508	0.0749729	0.538635	0.590139	1	q > 0.05
21ur-495	1.61732	-0.0997017	0.20957	-0.475488	0.634439	1	q > 0.05
21ur-4951	1.59891	0.211547	0.191108	1.14766	0.251108	1	q > 0.05
21ur-496	0.14335	0.0171795	0.0749729	0.229139	0.818761	1	q > 0.05
21ur-4964	0.14335	0.0171795	0.0749729	0.229139	0.818761	1	q > 0.05
21ur-4968	0.636446	0.0535192	0.0759851	0.693894	0.487749	1	q > 0.05
21ur-4974	0.212149	0.0171795	0.0749729	0.229139	0.818761	1	q > 0.05
21ur-4983	0.565779	-0.0286867	0.089565	-0.359718	0.719058	1	q > 0.05
21ur-4984	0.211215	-0.0181631	0.0749729	-0.242266	0.808574	1	q > 0.05
21ur-4986	0.355498	0.0446656	0.0846519	0.543698	0.58665	1	q > 0.05
21ur-4987	1.08219	0.093469	0.151871	0.630979	0.528054	1	q > 0.05
21ur-4992	1.13488	-0.0143056	0.125067	-0.117261	0.906653	1	q > 0.05
21ur-5008	0.336701	-0.000633881	0.0848868	-0.00747004	0.99404	1	q > 0.05
21ur-5011	0.413635	0.0232653	0.0871712	0.214399	0.830236	1	q > 0.05
21ur-5014	0.424297	0.0348508	0.0749729	0.538635	0.590139	1	q > 0.05
21ur-5016	0.692199	0.0871466	0.122336	0.665468	0.505751	1	q > 0.05
21ur-502	0.14335	0.0171795	0.0749729	0.229139	0.818761	1	q > 0.05
21ur-5020	0.673401	0.0171835	0.0927658	0.172232	0.863255	1	q > 0.05
21ur-5037	0.568839	0.0762808	0.0927084	0.812345	0.416594	1	q > 0.05
21ur-5045	0.548849	0.0288874	0.0885798	0.34872	0.727299	1	q > 0.05
21ur-505	0.212149	0.0171795	0.0749729	0.229139	0.818761	1	q > 0.05
21ur-5053	0.212149	0.0171795	0.0749729	0.229139	0.818761	1	q > 0.05
21ur-5054	0.212149	0.0171795	0.0749729	0.229139	0.818761	1	q > 0.05
21ur-506	0.124552	-0.0181631	0.0749729	-0.242266	0.808574	1	q > 0.05
21ur-5060	1.27289	0.0597235	0.0787821	0.957398	0.338366	1	q > 0.05
21ur-5068	0.212149	0.0171795	0.0749729	0.229139	0.818761	1	q > 0.05
21ur-5070	0.269093	-0.000563911	0.0801719	-0.00703662	0.994386	1	q > 0.05
21ur-5072	0.212149	0.0171795	0.0749729	0.229139	0.818761	1	q > 0.05
21ur-5078	0.144541	0.0171795	0.0749729	0.229139	0.818761	1	q > 0.05
21ur-5079	0.424297	0.0348508	0.0749729	0.538635	0.590139	1	q > 0.05
21ur-5084	0.567905	0.0387978	0.1186	0.378109	0.705349	1	q > 0.05
21ur-5085	0.144541	0.0171795	0.0749729	0.229139	0.818761	1	q > 0.05
21ur-5086	0.424297	0.0348508	0.0749729	0.538635	0.590139	1	q > 0.05
21ur-5087	0.212149	0.0171795	0.0749729	0.229139	0.818761	1	q > 0.05
21ur-5089	0.35669	0.0446926	0.0846769	0.545163	0.585642	1	q > 0.05
21ur-509	1.27289	0.0597235	0.0787821	0.957398	0.338366	1	q > 0.05
21ur-5090	0.393645	-0.0189464	0.0872513	-0.183317	0.854549	1	q > 0.05
21ur-5092	1.29341	0.0538998	0.171241	0.323768	0.746114	1	q > 0.05
21ur-5098	0.289083	0.0348508	0.0749729	0.420145	0.674379	1	q > 0.05
21ur-5101	0.144541	0.0171795	0.0749729	0.229139	0.818761	1	q > 0.05
21ur-5102	0.212149	0.0171795	0.0749729	0.229139	0.818761	1	q > 0.05
21ur-5103	0.212149	0.0171795	0.0749729	0.229139	0.818761	1	q > 0.05
21ur-511	0.636446	0.0535192	0.0759851	0.693894	0.487749	1	q > 0.05
21ur-5110	0.14335	0.0171795	0.0749729	0.229139	0.818761	1	q > 0.05
21ur-5113	0.124552	-0.0181631	0.0749729	-0.242266	0.808574	1	q > 0.05
21ur-5114	0.813101	0.0478639	0.0950382	0.555419	0.578608	1	q > 0.05
21ur-5122	0.336701	-0.000633881	0.0848868	-0.00747004	0.99404	1	q > 0.05
21ur-5123	0.212149	0.0171795	0.0749729	0.229139	0.818761	1	q > 0.05
21ur-5128	0.269093	-0.000563911	0.0801719	-0.00703662	0.994386	1	q > 0.05
21ur-5129	1.52852	-0.0390222	0.164086	-0.240311	0.81009	1	q > 0.05
21ur-5130	0.211215	-0.0181631	0.0749729	-0.242266	0.808574	1	q > 0.05
21ur-5132	0.212149	0.0171795	0.0749729	0.229139	0.818761	1	q > 0.05
21ur-5134	0.14335	0.0171795	0.0749729	0.229139	0.818761	1	q > 0.05
21ur-5138	1.15819	0.0395199	0.173914	0.228763	0.819053	1	q > 0.05
21ur-514	1.6234	-0.0371879	0.129656	-0.299342	0.764679	1	q > 0.05
21ur-5140	0.567647	0.0761354	0.0926893	0.811326	0.417178	1	q > 0.05
21ur-5141	0.835806	0.0544453	0.163977	0.334537	0.737974	1	q > 0.05
21ur-5142	0.797953	0.00140307	0.095125	0.0147627	0.988221	1	q > 0.05
21ur-5157	0.124552	-0.0181631	0.0749729	-0.242266	0.808574	1	q > 0.05
21ur-5159	0.633644	-0.0536418	0.0759868	-0.699486	0.484249	1	q > 0.05
21ur-5163	0.144541	0.0171795	0.0749729	0.229139	0.818761	1	q > 0.05
21ur-5166	0.558176	0.0416159	0.0909657	0.393053	0.69428	1	q > 0.05
21ur-5168	0.423363	-0.000703145	0.0892858	-0.00787775	0.993715	1	q > 0.05
21ur-517	0.321197	-0.00061862	0.0838832	-0.00737749	0.994114	1	q > 0.05
21ur-5173	0.176655	-0.0181631	0.0749729	-0.242266	0.808574	1	q > 0.05
21ur-5174	1.66076	0.0793372	0.123533	0.704641	0.481034	1	q > 0.05
21ur-5175	0.903413	0.0515428	0.148724	0.355579	0.722156	1	q > 0.05
21ur-5179	0.848594	0.0574363	0.0773567	0.803581	0.421639	1	q > 0.05
21ur-5184	0.423363	-0.000703145	0.0892858	-0.00787775	0.993715	1	q > 0.05
21ur-5190	0.144541	0.0171795	0.0749729	0.229139	0.818761	1	q > 0.05
21ur-5193	0.14335	0.0171795	0.0749729	0.229139	0.818761	1	q > 0.05
21ur-5204	1.11675	0.0870787	0.151374	0.597147	0.55041	1	q > 0.05
21ur-5207	0.353311	-0.0358344	0.0749729	-0.485771	0.627129	1	q > 0.05
21ur-5209	0.212149	0.0171795	0.0749729	0.229139	0.818761	1	q > 0.05
21ur-521	0.287891	0.042203	0.0823399	0.463963	0.642674	1	q > 0.05
21ur-5210	0.568839	0.0762808	0.0927084	0.812345	0.416594	1	q > 0.05
21ur-5214	0.212149	0.0171795	0.0749729	0.229139	0.818761	1	q > 0.05
21ur-522	0.124552	-0.0181631	0.0749729	-0.242266	0.808574	1	q > 0.05
21ur-5220	0.423363	-0.000703145	0.0892858	-0.00787775	0.993715	1	q > 0.05
21ur-5221	0.286699	0.0348508	0.0749729	0.418099	0.675875	1	q > 0.05
21ur-5224	0.176655	-0.0181631	0.0749729	-0.242266	0.808574	1	q > 0.05
21ur-5226	0.845793	-0.0447724	0.0964082	-0.569395	0.569088	1	q > 0.05
21ur-5229	0.144541	0.0171795	0.0749729	0.229139	0.818761	1	q > 0.05
21ur-5231	0.124552	-0.0181631	0.0749729	-0.242266	0.808574	1	q > 0.05
21ur-5235	0.424297	0.0348508	0.0749729	0.538635	0.590139	1	q > 0.05
21ur-524	0.212149	0.0171795	0.0749729	0.229139	0.818761	1	q > 0.05
21ur-525	0.212149	0.0171795	0.0749729	0.229139	0.818761	1	q > 0.05
21ur-5250	0.144541	0.0171795	0.0749729	0.229139	0.818761	1	q > 0.05
21ur-5251	0.211215	-0.0181631	0.0749729	-0.242266	0.808574	1	q > 0.05
21ur-5261	0.212149	0.0171795	0.0749729	0.229139	0.818761	1	q > 0.05
21ur-5267	0.423363	-0.000703145	0.0892858	-0.00787775	0.993715	1	q > 0.05
21ur-5270	0.870046	0.0571777	0.148925	0.38881	0.697417	1	q > 0.05
21ur-5272	0.424297	0.0348508	0.0749729	0.538635	0.590139	1	q > 0.05
21ur-5276	0.144541	0.0171795	0.0749729	0.229139	0.818761	1	q > 0.05
21ur-5278	0.813101	0.0478639	0.0950382	0.555419	0.578608	1	q > 0.05
21ur-5279	1.05888	0.0172711	0.0949908	0.189208	0.84993	1	q > 0.05
21ur-528	0.423363	-0.000703145	0.0892858	-0.00787775	0.993715	1	q > 0.05
21ur-5285	0.14335	0.0171795	0.0749729	0.229139	0.818761	1	q > 0.05
21ur-5289	0.424297	0.0348508	0.0749729	0.538635	0.590139	1	q > 0.05
21ur-5294	0.212149	0.0171795	0.0749729	0.229139	0.818761	1	q > 0.05
21ur-5296	0.124552	-0.0181631	0.0749729	-0.242266	0.808574	1	q > 0.05
21ur-5297	1.24037	-0.0276218	0.160066	-0.176628	0.8598	1	q > 0.05
21ur-5298	0.536995	0.0060817	0.120919	0.0422975	0.966262	1	q > 0.05
21ur-53	0.635512	0.0258443	0.0915308	0.357424	0.720775	1	q > 0.05
21ur-5300	3.1876	0.126867	0.151567	0.894961	0.370808	1	q > 0.05
21ur-5301	0.212149	0.0171795	0.0749729	0.229139	0.818761	1	q > 0.05
21ur-5303	2.2268	0.0180164	0.14847	0.125099	0.900445	1	q > 0.05
21ur-5307	0.88555	0.0354143	0.0960258	0.366731	0.71382	1	q > 0.05
21ur-5308	0.144541	0.0171795	0.0749729	0.229139	0.818761	1	q > 0.05
21ur-5312	0.211215	-0.0181631	0.0749729	-0.242266	0.808574	1	q > 0.05
21ur-5313	0.432432	0.0691354	0.0906521	0.688076	0.491405	1	q > 0.05
21ur-5316	0.144541	0.0171795	0.0749729	0.229139	0.818761	1	q > 0.05
21ur-5320	0.212149	0.0171795	0.0749729	0.229139	0.818761	1	q > 0.05
21ur-5327	0.176655	-0.0181631	0.0749729	-0.242266	0.808574	1	q > 0.05
21ur-533	1.45439	0.111003	0.132868	0.886407	0.375398	1	q > 0.05
21ur-5335	0.990076	0.0237929	0.12444	0.199824	0.841618	1	q > 0.05
21ur-5336	0.212149	0.0171795	0.0749729	0.229139	0.818761	1	q > 0.05
21ur-5340	0.249104	-0.0358344	0.0749729	-0.390623	0.696076	1	q > 0.05
21ur-5341	0.548849	0.0288874	0.0885798	0.34872	0.727299	1	q > 0.05
21ur-5342	0.144541	0.0171795	0.0749729	0.229139	0.818761	1	q > 0.05
21ur-5355	0.212149	0.0171795	0.0749729	0.229139	0.818761	1	q > 0.05
21ur-5361	0.124552	-0.0181631	0.0749729	-0.242266	0.808574	1	q > 0.05
21ur-5362	0.548849	0.0288874	0.0885798	0.34872	0.727299	1	q > 0.05
21ur-5363	0.636446	0.0535192	0.0759851	0.693894	0.487749	1	q > 0.05
21ur-5366	0.336701	-0.000633881	0.0848868	-0.00747004	0.99404	1	q > 0.05
21ur-5370	0.124552	-0.0181631	0.0749729	-0.242266	0.808574	1	q > 0.05
21ur-5371	0.176655	-0.0181631	0.0749729	-0.242266	0.808574	1	q > 0.05
21ur-5374	0.782449	-0.0330519	0.150007	-0.220109	0.825786	1	q > 0.05
21ur-5378	0.635512	0.0258443	0.0915308	0.357424	0.720775	1	q > 0.05
21ur-5387	0.71338	0.0995942	0.100743	0.99106	0.321656	1	q > 0.05
21ur-5390	0.424297	0.0348508	0.0749729	0.538635	0.590139	1	q > 0.05
21ur-5399	0.212149	0.0171795	0.0749729	0.229139	0.818761	1	q > 0.05
21ur-5405	0.211215	-0.0181631	0.0749729	-0.242266	0.808574	1	q > 0.05
21ur-5407	0.212149	0.0171795	0.0749729	0.229139	0.818761	1	q > 0.05
21ur-541	0.212149	0.0171795	0.0749729	0.229139	0.818761	1	q > 0.05
21ur-5410	0.124552	-0.0181631	0.0749729	-0.242266	0.808574	1	q > 0.05
21ur-5412	0.35669	0.0446926	0.0846769	0.545163	0.585642	1	q > 0.05
21ur-5415	0.336701	-0.000633881	0.0848868	-0.00747004	0.99404	1	q > 0.05
21ur-5416	0.124552	-0.0181631	0.0749729	-0.242266	0.808574	1	q > 0.05
21ur-542	0.212149	0.0171795	0.0749729	0.229139	0.818761	1	q > 0.05
21ur-5432	0.77574	-0.102745	0.101973	-1.04598	0.29557	1	q > 0.05
21ur-5433	0.124552	-0.0181631	0.0749729	-0.242266	0.808574	1	q > 0.05
21ur-5437	3.38567	0.171424	0.211225	0.841246	0.40021	1	q > 0.05
21ur-544	0.636446	0.0535192	0.0759851	0.693894	0.487749	1	q > 0.05
21ur-5442	0.212149	0.0171795	0.0749729	0.229139	0.818761	1	q > 0.05
21ur-5447	0.212149	0.0171795	0.0749729	0.229139	0.818761	1	q > 0.05
21ur-5453	0.211215	-0.0181631	0.0749729	-0.242266	0.808574	1	q > 0.05
21ur-5454	0.99101	0.09667	0.129549	0.880772	0.378441	1	q > 0.05
21ur-5458	1.72372	0.0894448	0.21092	0.430315	0.666967	1	q > 0.05
21ur-5465	3.32397	0.0988305	0.126555	0.89399	0.371327	1	q > 0.05
21ur-5466	0.211215	-0.0181631	0.0749729	-0.242266	0.808574	1	q > 0.05
21ur-5493	0.423363	-0.000703145	0.0892858	-0.00787775	0.993715	1	q > 0.05
21ur-5498	1.06794	0.183856	0.166498	1.23062	0.218465	1	q > 0.05
21ur-550	0.479116	-0.0410141	0.116918	-0.361211	0.717942	1	q > 0.05
21ur-5500	0.212149	0.0171795	0.0749729	0.229139	0.818761	1	q > 0.05
21ur-5508	0.424297	0.0348508	0.0749729	0.538635	0.590139	1	q > 0.05
21ur-5509	0.355756	-0.000644079	0.0855502	-0.00753132	0.993991	1	q > 0.05
21ur-5513	1.04795	0.106979	0.172556	0.630455	0.528397	1	q > 0.05
21ur-5520	0.336701	-0.000633881	0.0848868	-0.00747004	0.99404	1	q > 0.05
21ur-5533	0.212149	0.0171795	0.0749729	0.229139	0.818761	1	q > 0.05
21ur-5534	0.636446	0.0535192	0.0759851	0.693894	0.487749	1	q > 0.05
21ur-554	0.355756	-0.000644079	0.0855502	-0.00753132	0.993991	1	q > 0.05
21ur-5545	0.636446	0.0535192	0.0759851	0.693894	0.487749	1	q > 0.05
21ur-5550	2.28535	0.216052	0.191869	1.1813	0.237483	1	q > 0.05
21ur-556	2.12869	0.272351	0.175615	1.84737	0.0646929	1	q > 0.05
21ur-5566	0.212149	0.0171795	0.0749729	0.229139	0.818761	1	q > 0.05
21ur-5568	0.212149	0.0171795	0.0749729	0.229139	0.818761	1	q > 0.05
21ur-557	0.212149	0.0171795	0.0749729	0.229139	0.818761	1	q > 0.05
21ur-5572	1.13674	0.123402	0.13847	1.05222	0.292696	1	q > 0.05
21ur-5575	1.27435	0.0461636	0.126694	0.37248	0.709536	1	q > 0.05
21ur-5576	0.212149	0.0171795	0.0749729	0.229139	0.818761	1	q > 0.05
21ur-558	0.144541	0.0171795	0.0749729	0.229139	0.818761	1	q > 0.05
21ur-5582	0.211215	-0.0181631	0.0749729	-0.242266	0.808574	1	q > 0.05
21ur-5583	0.973146	0.0656633	0.0967753	0.695968	0.486449	1	q > 0.05
21ur-5587	0.14335	0.0171795	0.0749729	0.229139	0.818761	1	q > 0.05
21ur-5591	0.144541	0.0171795	0.0749729	0.229139	0.818761	1	q > 0.05
21ur-5592	0.335767	-0.0456872	0.0844367	-0.528812	0.596936	1	q > 0.05
21ur-5603	0.212149	0.0171795	0.0749729	0.229139	0.818761	1	q > 0.05
21ur-5608	3.04146	0.181833	0.173924	1.08942	0.275971	1	q > 0.05
21ur-5609	0.124552	-0.0181631	0.0749729	-0.242266	0.808574	1	q > 0.05
21ur-5611	0.144541	0.0171795	0.0749729	0.229139	0.818761	1	q > 0.05
21ur-562	7.70441	0.0716053	0.212779	0.342123	0.732258	0.999984	q > 0.05
21ur-5622	1.6628	-0.0866264	0.161651	-0.558714	0.576357	1	q > 0.05
21ur-563	0.355498	0.0446656	0.0846519	0.543698	0.58665	1	q > 0.05
21ur-5635	0.212149	0.0171795	0.0749729	0.229139	0.818761	1	q > 0.05
21ur-564	0.249104	-0.0358344	0.0749729	-0.390623	0.696076	1	q > 0.05
21ur-5641	0.424297	0.0348508	0.0749729	0.538635	0.590139	1	q > 0.05
21ur-5645	0.212149	0.0171795	0.0749729	0.229139	0.818761	1	q > 0.05
21ur-5649	0.212149	0.0171795	0.0749729	0.229139	0.818761	1	q > 0.05
21ur-5655	0.212149	0.0171795	0.0749729	0.229139	0.818761	1	q > 0.05
[truncated: 20,804 more rows]
