# Supplementary material for: A novel, essential trans-splicing protein connects the nematode SL1 snRNP to the CBC-ARS2 complex
Source: Nucleic Acids Res. 2022 Jun 23;50(13):7591–607. doi: 10.1093/nar/gkac534 (PMC9303266; doi:10.1093/nar/gkac534)
Supplement: gkac534_Supplemental_Files [file gkac534_supplemental_files.zip › Fasimoye et al Supplemental File 3.xlsx]

## Sheet: readme
	SNA-3 is listed using its Uniport identifier Q9GYR5.

## Sheet: PE906_SNA1_IP
Significant	-LOG(P-value)	Difference	Protein IDs	Majority protein IDs	Protein names	Gene names	Symbol color	Symbol type	Symbol size	Show label	Only identified by site	Reverse	Potential contaminant	Peptides	Razor + unique peptides	Unique peptides	Sequence coverage [%]	Unique + razor sequence coverage [%]	Unique sequence coverage [%]	Mol. weight [kDa]	Q-value	Score	Intensity	MS/MS count	LFQ intensity anti_GFP_1	LFQ intensity anti_GFP_2	LFQ intensity anti_GFP_3	LFQ intensity control_1	LFQ intensity control_2	LFQ intensity control_3
+	5.58815	11.4963	Q94050	Q94050		sna-2	Color2 [DarkGray]	1	4					45	45	45	74.4	74.4	74.4	74.76	0	323.31	21007000000	234	32.6074	31.7635	31.9542	20.3236	20.7084	20.8045
+	4.93355	9.54806	O45149	O45149		sna-1	Color2 [DarkGray]	1	4					12	12	12	74.7	74.7	74.7	20.61	0	205.02	3192600000	55	29.985	29.1394	29.2508	19.5532	19.8129	20.365
+	4.6323	8.60869	Q10013	Q10013	Probable small nuclear ribonucleoprotein Sm D1	snr-3	Color2 [DarkGray]	1	4					5	5	5	52.4	52.4	52.4	13.625	0	311.04	2480200000	23	29.5364	29.0633	28.6398	20.2172	21.0359	20.1604
+	5.42285	8.55872	Q17348	Q17348	Small nuclear ribonucleoprotein Sm D3	snr-1	Color2 [DarkGray]	1	4					6	6	6	51.5	51.5	51.5	14.812	0	323.31	1429300000	39	28.546	28.0449	28.1632	20.0512	19.4144	19.6124
+	4.87776	7.7615	Q9XTU6	Q9XTU6	Probable small nuclear ribonucleoprotein E	snr-6	Color2 [DarkGray]	1	4					6	6	6	75.6	75.6	75.6	10.61	0	301.64	1260100000	25	28.5977	27.8279	27.8284	20.1015	20.6229	20.245
+	4.60119	7.25402	Q9N4G9	Q9N4G9	Probable small nuclear ribonucleoprotein G	snr-7	Color2 [DarkGray]	1	4					2	2	2	40.3	40.3	40.3	8.7431	0	162.18	623640000	16	27.3915	26.7516	27.0329	20.3446	19.4779	19.5914
+	4.34803	7.06338	P34659	P34659	Probable small nuclear ribonucleoprotein F	snr-5	Color2 [DarkGray]	1	4					4	4	4	83.5	83.5	83.5	9.2495	0	317.8	1049000000	28	28.3792	27.3532	27.6398	20.9002	20.9732	20.3087
+	4.12871	6.73268	P91918	P91918	Probable small nuclear ribonucleoprotein-associated protein B	snr-2	Color2 [DarkGray]	1	4					8	8	8	48.1	48.1	48.1	16.741	0	128.48	784490000	42	27.8707	27.0573	27.3281	21.3238	20.2792	20.4551
+	4.30327	6.16298	Q18786	Q18786	Probable small nuclear ribonucleoprotein Sm D2	snr-4	Color2 [DarkGray]	1	4					8	8	8	56.8	56.8	56.8	13.267	0	102.61	397710000	24	27.0212	26.1421	26.2034	20.2213	20.034	20.6225
+	1.68959	5.01682	P52275	P52275	Tubulin beta-2 chain	tbb-2	Color2 [DarkGray]	1	4					25	2	1	64	8.7	6	50.344	0	102.69	378030000	11	26.6842	25.9536	25.9076	19.8947	19.7876	23.8125
+	3.28095	4.73822	Q21966	Q21966		asp-4	Color2 [DarkGray]	1	4					10	10	10	43.7	43.7	43.7	49.277	0	261.59	242140000	34	25.9664	25.3297	25.6582	20.0769	21.1783	21.4845
+	5.09378	4.61316	Q21750	Q21750		aagr-2	Color2 [DarkGray]	1	4					18	18	18	31.7	31.7	31.7	106.84	0	321.33	209780000	43	25.6972	25.2832	25.3829	20.9369	20.6495	20.9374
+	2.36047	4.42738	P18334	P18334	Casein kinase II subunit alpha	kin-3	Color2 [DarkGray]	1	4					13	13	13	45.6	45.6	45.6	42.257	0	145.12	165180000	37	25.9681	23.9565	25.1495	21.0612	19.6198	21.111
+	3.65771	3.80882	P11141	P11141	Heat shock 70 kDa protein F, mitochondrial	hsp-6	Color2 [DarkGray]	1	4					19	19	19	41.2	41.2	41.2	70.844	0	241.26	117380000	36	24.8827	24.4857	24.5095	20.3767	20.7657	21.3091
+	3.12954	3.67639	O18154	O18154		tba-7	Color2 [DarkGray]	1	4					9	4	4	20.5	4.7	4.7	49.559	0	38.531	148980000	19	25.1382	24.7069	24.9855	21.2283	20.639	21.9341
+	2.49933	3.63064	Q9XWE1	Q9XWE1		dnj-27	Color2 [DarkGray]	1	4					9	9	9	21.6	21.6	21.6	90.769	0	193.96	117700000	30	24.6937	24.5712	24.3981	20.4383	20.2806	22.0522
+	3.48119	3.38878	Q9XTQ6	Q9XTQ6	Tyramine beta-hydroxylase	tbh-1	Color2 [DarkGray]	1	4					10	10	10	29.8	29.8	29.8	74.962	0	163.68	96612000	20	24.3384	24.2842	24.2609	21.3949	20.3765	20.9457
+	3.01101	3.35424	P28548	P28548	Casein kinase II subunit beta	kin-10	Color2 [DarkGray]	1	4					4	4	4	21.8	21.8	21.8	26.435	0	74.079	50406000	13	24.0868	23.0819	23.1122	20.1841	20.3536	19.6805
+	2.72781	2.81632	P34369	P34369	Pre-mRNA-splicing factor 8 homolog	prp-8	Color2 [DarkGray]	1	4					15	15	15	8.6	8.6	8.6	272.02	0	103.76	43621000	29	23.5151	22.9105	22.9082	20.1153	20.9324	19.8371
+	1.66596	2.7172	P27420	P27420	Heat shock 70 kDa protein C	hsp-3	Color2 [DarkGray]	1	4					11	10	8	30	27.4	23.3	73.022	0	135.11	76924000	28	24.0241	23.6249	23.7727	19.6312	21.6913	21.9477
+	3.80763	2.58768	O17921;CON__ENSEMBL:ENSBTAP00000025008	O17921		tbb-1	Color2 [DarkGray]	1	4					25	25	2	64.1	64.1	8.7	50.238	0	323.31	5009100000	175	30.172	29.6771	29.8107	27.5114	27.1243	27.2611
+	2.64321	2.53295	A0A0K3AUJ9	A0A0K3AUJ9			Color2 [DarkGray]	1	4					8	8	8	66.2	66.2	66.2	22.412	0	225.55	249430000	39	25.8858	25.224	25.5268	22.9853	22.4875	23.565
+	2.83248	2.42196	Q10051	Q10051	Pre-mRNA-processing factor 19	prp-19	Color2 [DarkGray]	1	4					6	6	6	25.8	25.8	25.8	53.207	0	52.14	26215000	13	22.3348	22.321	22.3059	19.4113	19.8071	20.4774
+	2.61193	2.20169	Q9GYR5	Q9GYR5			Color2 [DarkGray]	1	4					9	9	9	20	20	20	106.67	0	77.411	38687000	18	23.1885	23.0005	22.8222	20.8127	21.3267	20.2667
+	2.29289	2.16273	Q9XWV2	Q9XWV2	Putative phospholipase B-like 1	Y37D8A.2	Color2 [DarkGray]	1	4					5	5	5	14.5	14.5	14.5	65.438	0	77.077	27643000	14	22.8349	22.4969	22.316	20.5624	19.6987	20.8985
	1.23466	2.12006	P27639;Q20935	P27639	Eukaryotic initiation factor 4A	inf-1	Color2 [DarkGray]	1	4					11	11	11	42.8	42.8	42.8	45.407	0	82.252	64532000	27	23.7104	23.5217	22.8951	22.0601	19.7205	21.9864
+	1.65468	2.12002	P20163	P20163	Heat shock 70 kDa protein D	hsp-4	Color2 [DarkGray]	1	4					8	5	5	18.6	11.9	11.9	72.288	0	65.354	23657000	12	22.5432	22.2114	22.2401	20.2178	21.203	19.2139
+	2.96505	2.07152	H2L2E8;G5EDD4;Q9XXH2;P52274;P91873;P91910	H2L2E8;G5EDD4		tba-1;tba-4	Color2 [DarkGray]	1	4					21	21	6	60.8	60.8	18.5	50.647	0	323.31	2908200000	128	29.5193	28.855	28.7407	26.9939	26.8916	27.0149
+	2.19517	2.07038	Q9GZH5	Q9GZH5		rpn-1	Color2 [DarkGray]	1	4					7	7	7	14.1	14.1	14.1	107.38	0	53.38	25312000	14	22.6525	22.3634	21.8984	20.6001	19.5773	20.5257
+	2.07045	2.06681	G5EC16	G5EC16		smn-1	Color2 [DarkGray]	1	4					4	4	4	43.5	43.5	43.5	22.911	0	47.861	27682000	8	22.5066	21.8587	23.0634	20.9075	20.1962	20.1246
+	2.49308	2.05136	Q19130	Q19130		gfat-1	Color2 [DarkGray]	1	4					10	10	6	25.9	25.9	18.2	81.061	0	153.1	33669000	21	23.1075	22.6586	22.5348	20.1678	21.0128	20.9662
	2.50903	1.68541	P53588	P53588	Probable succinyl-CoA ligase [ADP-forming] subunit beta, mitochondrial	F47B10.1	Color2 [DarkGray]	1	4					5	5	5	16.1	16.1	16.1	47.419	0	56.995	22389000	10	22.4654	22.0889	22.0647	20.9807	20.3094	20.2727
	2.14462	1.61509	P34690	P34690	Tubulin alpha-2 chain	tba-2	Color2 [DarkGray]	1	4					20	5	5	61.2	18.3	18.3	49.913	0	120.16	338470000	26	26.0401	25.2238	26.1764	24.4144	24.1604	24.0203
	0.769508	1.42508	Q9U302;Q19579	Q9U302	Polyadenylate-binding protein	pab-1	Color2 [DarkGray]	1	4					8	8	8	22.8	22.8	22.8	71.647	0	126.86	66355000	29	23.3054	23.451	23.156	22.6665	20.1835	22.7872
	1.59565	1.42019	G5EGB3	G5EGB3		ragc-1	Color2 [DarkGray]	1	4					4	4	4	13.3	13.3	13.3	38.873	0	29.556	19769000	12	22.3214	21.9137	22.0752	20.0768	20.56	21.4129
	2.55801	1.31271	O45734	O45734		cpl-1	Color2 [DarkGray]	1	4					5	5	5	34.4	34.4	34.4	38.117	0	87.799	116610000	22	24.5532	24.1635	23.9509	23.043	22.7295	22.9569
	1.2964	1.27313	Q22743	Q22743		raga-1	Color2 [DarkGray]	1	4					5	5	5	29.2	29.2	29.2	35.821	0	49.193	13840000	12	21.6664	21.5268	21.278	20.463	19.3517	20.8371
	3.12155	1.2342	P09446	P09446	Heat shock 70 kDa protein A	hsp-1	Color2 [DarkGray]	1	4					20	20	16	44.2	44.2	37.7	69.722	0	323.31	701780000	89	27.0155	26.8564	26.6283	25.4721	25.7199	25.6056
	3.33604	1.2325	Q03604	Q03604	Ribonucleoside-diphosphate reductase large subunit	rnr-1	Color2 [DarkGray]	1	4					24	24	24	56.1	56.1	56.1	88.969	0	323.31	206970000	69	24.9768	25.034	25.09	23.6863	24.0261	23.6909
	1.12862	1.1902	H2KZ07	H2KZ07		clec-266	Color2 [DarkGray]	1	4					3	3	3	14.5	14.5	14.5	28.9	0	22.542	20593000	11	22.4891	21.9007	21.828	19.998	21.1838	21.4655
	0.711638	1.14392	Q21443	Q21443	Lamin-1	lmn-1	Color2 [DarkGray]	1	4					6	6	6	18.2	18.2	18.2	64.083	0	46.645	22866000	16	21.5068	21.7041	21.4274	19.7812	19.569	21.8563
	0.755248	1.02233	Q18990	Q18990		pyr-1	Color2 [DarkGray]	1	4					12	12	12	9.5	9.5	9.5	242.58	0	97.72	18979000	20	22.2503	21.8605	21.7445	21.4715	19.7253	21.5915
	1.42207	0.959707	Q9U2G0	Q9U2G0	Putative U5 small nuclear ribonucleoprotein 200 kDa helicase	Y46G5A.4	Color2 [DarkGray]	1	4					8	8	8	5.5	5.5	5.5	243.83	0	74.938	12178000	11	21.4654	21.1765	21.2654	20.6178	20.6714	19.7389
	0.544104	0.866195	O45815	O45815		act-5	Color2 [DarkGray]	1	4					9	4	4	35.5	23.2	23.2	41.872	0	55.191	38510000	15	22.8528	22.4715	22.3748	20.38	22.6979	22.0225
	1.90232	0.732859	P55155	P55155	Vitellogenin-1	vit-1	Color2 [DarkGray]	1	4					69	26	25	57.7	27.2	26.5	188.06	0	323.31	966460000	128	27.4067	27.2	26.9144	26.6154	26.3016	26.4056
	0.46841	0.69499	O02155	O02155			Color2 [DarkGray]	1	4					2	2	2	9.5	9.5	9.5	36.425	0	24.56	36302000	11	22.5132	22.3038	22.0456	20.3753	21.9339	22.4683
	1.10942	0.566677	Q9U2D9	Q9U2D9	Glycogen [starch] synthase	gsy-1	Color2 [DarkGray]	1	4					11	11	11	27.7	27.7	27.7	76.458	0	104.72	69992000	31	23.5653	23.3369	22.9729	22.6507	22.48	23.0445
	1.34391	0.466986	Q20363	Q20363	Stress-induced protein 1	sip-1	Color2 [DarkGray]	1	4					7	7	7	58.5	58.5	58.5	17.839	0	107.22	393640000	42	25.8817	25.6263	25.6257	25.0662	25.1498	25.5167
	0.450577	0.427183	Q9NLD1	Q9NLD1		hrp-2	Color2 [DarkGray]	1	4					7	7	7	19.1	19.1	19.1	65.919	0	43.331	23003000	19	21.5844	21.7036	21.3868	21.3681	20.3553	21.6698
	0.281717	0.376935	Q8WQA8	Q8WQA8		rps-20	Color2 [DarkGray]	1	4					4	4	4	37.6	37.6	37.6	13.234	0	38.867	33055000	12	21.6903	22.6092	21.7581	20.7708	22.2756	21.8804
	2.09082	0.364466	P05690	P05690	Vitellogenin-2	vit-2	Color2 [DarkGray]	1	4					72	72	29	55.2	55.2	24.7	187.72	0	323.31	3055300000	404	28.7846	28.6697	28.6356	28.4295	28.3425	28.2245
	0.341939	0.347511	G5EFG4	G5EFG4		abcf-2	Color2 [DarkGray]	1	4					18	18	18	40.7	40.7	40.7	70.379	0	159.39	65360000	44	22.6207	23.5556	22.7595	23.0959	22.7364	22.061
	0.283269	0.335695	P54811	P54811	Transitional endoplasmic reticulum ATPase homolog 1	cdc-48.1	Color2 [DarkGray]	1	4					9	9	2	17.2	17.2	4.7	89.784	0	68.019	23128000	22	22.4838	21.6216	20.8804	21.1069	21.5006	21.3713
	0.184072	0.298684	Q19537	Q19537	Probable replication factor A 73 kDa subunit	rpa-1	Color2 [DarkGray]	1	4					4	4	4	11.8	11.8	11.8	73.201	0	51.165	30086000	13	21.8116	22.0614	21.7265	21.8628	20.3942	22.4465
	0.260313	0.286591	G5EDE7	G5EDE7		tpxl-1	Color2 [DarkGray]	1	4					7	7	7	27.2	27.2	27.2	54.168	0	57.253	24250000	16	21.383	21.2944	21.0072	21.7611	20.7185	20.3452
	0.288715	0.274476	P34563	P34563	Eukaryotic translation initiation factor 5A-1	iff-1	Color2 [DarkGray]	1	4					4	4	3	49.7	49.7	38.5	17.867	0	47.15	49769000	16	22.6276	22.8033	22.3693	22.6734	21.6	22.7033
	0.883903	0.272988	O45865	O45865		ant-1.1	Color2 [DarkGray]	1	4					13	13	7	46.3	46.3	18.3	33.044	0	137.76	194480000	52	24.8209	24.7107	24.4072	24.2762	24.5174	24.3262
	0.347726	0.24968	P17331;P04970	P17331;P04970	Glyceraldehyde-3-phosphate dehydrogenase 4;Glyceraldehyde-3-phosphate dehydrogenase 1	gpd-4;gpd-1	Color2 [DarkGray]	1	4					6	6	5	25.8	25.8	18.8	36.426	0	73.086	36472000	19	22.4826	22.4072	21.7506	22.3137	21.8994	21.6784
	0.103044	0.221404	Q9BKU5	Q9BKU5			Color2 [DarkGray]	1	4					2	2	2	14.5	14.5	14.5	16.204	0	19.338	43038000	11	22.2133	22.3441	22.2423	20.5034	22.745	22.8871
	0.205137	0.127501	P53013	P53013	Elongation factor 1-alpha	eft-3	Color2 [DarkGray]	1	4					17	17	17	53.8	53.8	53.8	50.668	0	323.31	5236600000	161	29.3865	29.4962	29.1252	29.0587	29.6295	28.9372
	0.06037	0.0838534	P18947	P18947	Vitellogenin-4	vit-4	Color2 [DarkGray]	1	4					65	4	4	47.7	2.4	2.4	186.31	0	36.708	27709000	16	21.5577	21.8913	21.8772	20.7648	22.2812	22.0286
	0.0224904	0.0672023	P34334	P34334	60S ribosomal protein L21	rpl-21	Color2 [DarkGray]	1	4					3	3	3	23.6	23.6	23.6	18.31	0	31.829	45125000	13	21.9902	22.2849	21.9948	22.9569	20.038	23.0735
	0.00290074	0.00951385	P91913	P91913	60S acidic ribosomal protein P1	rla-1	Color2 [DarkGray]	1	4					2	2	2	45.9	45.9	45.9	11.284	0	33.176	66390000	12	22.3466	22.8061	22.8689	20.5531	23.5701	23.8698
	0.0924775	-0.0783005	Q27389	Q27389	60S ribosomal protein L13a	rpl-16	Color2 [DarkGray]	1	4					2	2	2	13.4	13.4	13.4	22.994	0	17.595	45171000	12	22.0726	22.7096	22.45	22.0407	22.8553	22.5712
	0.213285	-0.113626	Q18688;Q22235	Q18688	Heat shock protein 90	daf-21	Color2 [DarkGray]	1	4					14	14	14	25.8	25.8	25.8	80.282	0	222.58	127070000	57	23.7541	24.1613	23.7997	23.7436	24.3038	24.0086
	0.477762	-0.123077	Q94300;Q19162	Q94300;Q19162	60S ribosomal protein L11	rpl-11.1;rpl-11.2	Color2 [DarkGray]	1	4					4	4	4	34.2	34.2	34.2	22.714	0	88.935	48243000	15	22.4092	22.6922	22.4184	22.5711	22.7543	22.5636
	0.570401	-0.127787	P18948	P18948	Vitellogenin-6	vit-6	Color2 [DarkGray]	1	4					64	64	64	50.1	50.1	50.1	193.32	0	323.31	1725300000	295	27.5425	27.6907	27.6193	27.889	27.7673	27.5796
	0.223823	-0.153111	P90916	P90916	Probable histone-binding protein lin-53	lin-53	Color2 [DarkGray]	1	4					7	7	7	36.2	36.2	36.2	47.166	0	59.232	35699000	21	21.9701	21.9651	21.9482	21.9028	21.7952	22.6448
	0.297542	-0.191299	P29691	P29691	Elongation factor 2	eef-2	Color2 [DarkGray]	1	4					20	20	20	35.1	35.1	35.1	94.795	0	245.79	206370000	73	24.4347	24.8526	24.3092	24.4683	25.1238	24.5782
	0.241476	-0.200197	O44480	O44480	60S ribosomal protein L18a	rpl-20	Color2 [DarkGray]	1	4					7	7	7	38.3	38.3	38.3	20.959	0	163.28	58426000	20	22.5726	22.8989	22.612	22.2905	23.0733	23.3203
	0.318141	-0.201318	P10986	P10986	Actin-4	act-4	Color2 [DarkGray]	1	4					16	16	0	62	62	0	41.777	0	323.31	1346600000	102	26.732	27.5448	27.3509	27.466	27.5206	27.245
	1.64527	-0.213354	Q9N4J2	Q9N4J2	Vitellogenin-3	vit-3	Color2 [DarkGray]	1	4					68	67	5	52.9	52.2	5.5	186.53	0	323.31	1784700000	324	27.6327	27.7262	27.5651	27.9131	27.8629	27.7881
	0.283519	-0.236584	Q21902	Q21902	DNA replication licensing factor mcm-5	mcm-5	Color2 [DarkGray]	1	4					16	16	16	29.5	29.5	29.5	84.935	0	111.04	32087000	33	21.5657	22.4306	21.491	22.0763	22.3183	21.8025
	1.32066	-0.291516	P06125	P06125	Vitellogenin-5	vit-5	Color2 [DarkGray]	1	4					68	14	13	50.5	13.7	12.7	186.44	0	254.09	246830000	60	24.7225	24.9472	24.6331	25.0859	25.1186	24.9729
	2.11136	-0.344922	K7ZUH9;P08898;H2L2I6	K7ZUH9;P08898	Histone H3	his-40;his-2	Color2 [DarkGray]	1	4					5	5	2	41.9	41.9	24.3	15.344	0	226.83	2374100000	34	27.7381	27.9055	27.7646	28.152	28.2256	28.0652
	0.75534	-0.376191	P62784	P62784	Histone H4	his-1	Color2 [DarkGray]	1	4					13	13	13	68.9	68.9	68.9	11.369	0	264.8	2434500000	92	27.9213	28.0489	28.1758	28.5519	28.0023	28.7204
	1.10756	-0.379974	Q9NEW6	Q9NEW6	Probable splicing factor, arginine/serine-rich 3	rsp-3	Color2 [DarkGray]	1	4					4	4	4	16.7	16.7	16.7	28.68	0	39.639	47220000	18	22.2083	22.5312	22.3206	22.9946	22.6056	22.5999
	0.971659	-0.391705	Q9N3X2	Q9N3X2	40S ribosomal protein S4	rps-4	Color2 [DarkGray]	1	4					10	10	10	42.9	42.9	42.9	29.044	0	92.277	101730000	42	23.0857	23.7079	23.4354	23.7294	23.9138	23.7609
	1.25072	-0.42384	Q20206	Q20206		rps-11	Color2 [DarkGray]	1	4					4	4	4	32.9	32.9	32.9	17.745	0	34.596	48438000	20	22.0121	22.53	22.3967	22.7988	22.679	22.7325
	0.770162	-0.522739	O45946	O45946	60S ribosomal protein L18	rpl-18	Color2 [DarkGray]	1	4					6	6	6	36.2	36.2	36.2	20.996	0	103.91	67692000	25	22.4156	23.0263	22.8669	22.7858	23.5277	23.5635
	0.650094	-0.532775	Q9N4I4	Q9N4I4	60S ribosomal protein L10a	rpl-10a	Color2 [DarkGray]	1	4					5	5	5	29.2	29.2	29.2	24.137	0	64.704	58845000	24	22.1532	22.5262	22.7244	23.2487	22.3461	23.4074
	2.97535	-0.551576	Q9XW17	Q9XW17		car-1	Color2 [DarkGray]	1	4					12	12	12	38.5	38.5	38.5	37.61	0	151.21	130310000	44	23.7074	23.7687	23.6902	24.3707	24.1625	24.2878
	2.80405	-0.599248	P04255;Q27894;Q27876;Q27484;Q22979	P04255;Q27894;Q27876;Q27484	Histone H2B 1;Histone H2B 2;Probable histone H2B 4;Probable histone H2B 3	his-11;his-4;his-48;his-41	Color2 [DarkGray]	1	4					4	4	4	27.9	27.9	27.9	13.5	0	224.1	2483800000	46	27.9321	27.9749	27.8936	28.4961	28.4255	28.6766
	1.18512	-0.621819	P47991	P47991	60S ribosomal protein L6	rpl-6	Color2 [DarkGray]	1	4					8	8	8	38.2	38.2	38.2	24.312	0	70.19	78905000	30	22.5037	23.2914	23.0238	23.5052	23.4491	23.73
	2.59555	-0.633578	P52819	P52819	60S ribosomal protein L22	rpl-22	Color2 [DarkGray]	1	4					3	3	3	23.8	23.8	23.8	14.946	0	36.307	36969000	13	21.744	22.0571	21.8412	22.5043	22.5483	22.4905
	0.599304	-0.645445	Q9XXK1;O45827	Q9XXK1	ATP synthase subunit alpha, mitochondrial	H28O16.1	Color2 [DarkGray]	1	4					11	11	11	25.3	25.3	25.3	57.787	0	122.41	52983000	36	21.8505	22.6844	22.2765	22.1751	23.6203	22.9523
	0.812848	-0.664544	G5EBY3	G5EBY3		nmy-2	Color2 [DarkGray]	1	4					99	99	99	50.7	50.7	50.7	231.24	0	323.31	2807300000	453	27.4805	28.5217	27.976	29.094	28.5621	28.3157
	0.968425	-0.683788	Q21752	Q21752	Probable voltage-dependent anion-selective channel	vdac-1	Color2 [DarkGray]	1	4					8	8	8	34.6	34.6	34.6	29.96	0	59.201	33491000	26	21.4471	22.1053	21.4051	21.8549	22.5625	22.5914
	1.2867	-0.710629	Q9XVI9	Q9XVI9	Myosin-2 essential light chain	mlc-5	Color2 [DarkGray]	1	4					9	9	9	69.7	69.7	69.7	15.97	0	239.86	414700000	33	24.8324	25.6963	25.3275	26.1197	25.8919	25.9764
	1.92536	-0.720685	Q93572	Q93572	60S acidic ribosomal protein P0	rpa-0	Color2 [DarkGray]	1	4					7	7	7	32.4	32.4	32.4	33.774	0	61.157	47837000	25	21.8721	22.3803	22.0858	22.6869	22.9007	22.9126
	0.874216	-0.724857	P49405	P49405	60S ribosomal protein L5	rpl-5	Color2 [DarkGray]	1	4					6	6	6	30.7	30.7	30.7	33.386	0	57.561	48693000	27	21.5843	22.7342	22.2656	22.5692	23.238	22.9515
	1.22485	-0.728561	Q9U266	Q9U266		hda-10	Color2 [DarkGray]	1	4					9	9	9	19.1	19.1	19.1	58.09	0	163.02	160360000	34	24.2335	23.8759	23.6922	24.2837	24.6262	25.0774
	1.40433	-0.733054	Q27485;P09588	Q27485;P09588	Histone H2A	his-35;his-3	Color2 [DarkGray]	1	4					4	4	3	53.5	53.5	46.5	13.418	0	300.99	2558300000	42	28.2413	27.8474	27.7362	28.3616	28.648	29.0145
	2.93593	-0.736387	P91914	P91914	60S ribosomal protein L27	rpl-27	Color2 [DarkGray]	1	4					4	4	4	26.5	26.5	26.5	15.728	0	29.237	50633000	25	22.1954	22.3487	22.3104	22.8971	23.0073	23.1593
	1.97294	-0.739049	Q03565	Q03565	Barrier-to-autointegration factor 1	baf-1	Color2 [DarkGray]	1	4					6	6	6	71.9	71.9	71.9	9.9542	0	123.18	178050000	31	23.8945	24.373	23.9093	24.8874	24.7634	24.7431
	1.76819	-0.75883	Q966C6;Q95XE4	Q966C6	60S ribosomal protein L7a	rpl-7A	Color2 [DarkGray]	1	4					8	8	8	31.7	31.7	31.7	30.174	0	130.72	69045000	40	22.4252	22.9362	22.709	23.2333	23.4509	23.6628
	2.96611	-0.772017	P91128	P91128	60S ribosomal protein L13	rpl-13	Color2 [DarkGray]	1	4					5	5	5	26.6	26.6	26.6	23.752	0	45.086	54282000	21	22.3617	22.4908	22.2266	23.0458	23.1285	23.2209
	0.636598	-0.77354	Q22866	Q22866	Tropomyosin isoforms a/b/d/f	lev-11	Color2 [DarkGray]	1	4					11	11	11	44.4	44.4	44.4	33.003	0	98.129	98658000	45	21.913	23.5862	23.4048	23.8616	23.4649	23.8982
	1.96931	-0.776896	Q27511	Q27511	Histone H2A.V	htz-1	Color2 [DarkGray]	1	4					4	3	3	39.3	32.9	32.9	14.669	0	169.01	295340000	16	24.9572	24.8151	24.673	25.7723	25.7126	25.2911
	2.57874	-0.924235	Q9BL19	Q9BL19	60S ribosomal protein L17	rpl-17	Color2 [DarkGray]	1	4					3	3	3	31	31	31	21.512	0	22.411	66189000	15	22.3409	22.7733	22.5991	23.4211	23.6118	23.4531
	1.83694	-0.935196	Q4TT88	Q4TT88		pam-1	Color2 [DarkGray]	1	4					12	12	12	19.6	19.6	19.6	107.15	0	94.29	51593000	31	22.4634	22.4902	21.8075	23.1204	23.188	23.2582
	1.75171	-0.94843	O02056	O02056	60S ribosomal protein L4	rpl-4	Color2 [DarkGray]	1	4					14	14	14	46.1	46.1	46.1	38.659	0	171.63	161980000	51	23.345	24.1486	23.9039	24.8284	24.6448	24.7697
	2.3204	-0.989402	Q9N5S7	Q9N5S7			Color2 [DarkGray]	1	4					4	4	4	26.5	26.5	26.5	30.205	0	49.945	51193000	20	21.9652	22.0978	22.2525	23.3243	22.8031	23.1563
	2.02719	-0.995865	Q23670;G5ECQ8	Q23670	Probable DNA topoisomerase 2	K12D12.1	Color2 [DarkGray]	1	4					25	25	25	23.2	23.2	23.2	172.33	0	236.92	137950000	66	23.418	23.7054	23.4429	24.6422	24.142	24.7696
	3.04465	-1.0848	P49181	P49181	60S ribosomal protein L36	rpl-36	Color2 [DarkGray]	1	4					4	4	4	34.6	34.6	34.6	11.884	0	35.479	25388000	18	20.6957	21.115	20.9049	21.9582	21.985	22.0269
	0.929534	-1.1965	P02566;P12845;P02567	P02566	Myosin-4	unc-54	Color2 [DarkGray]	1	4					69	69	69	43.6	43.6	43.6	224.75	0	323.31	1069500000	263	25.2349	27.1226	26.4588	27.9173	27.3779	27.1106
	0.652311	-1.31148	P12844;Q21000	P12844	Myosin-3	myo-3	Color2 [DarkGray]	1	4					44	44	44	31.4	31.4	31.4	225.51	0	323.31	175370000	99	21.7574	24.7007	23.8555	25.2316	24.6062	24.4103
	0.660492	-1.33644	Q20641	Q20641		nmy-1	Color2 [DarkGray]	1	4					68	68	68	43.6	43.6	43.6	229.37	0	323.31	597570000	244	23.5167	26.5259	25.6087	26.9867	26.3229	26.3508
	2.31916	-1.40714	O01802	O01802	60S ribosomal protein L7	rpl-7	Color2 [DarkGray]	1	4					8	8	8	43.4	43.4	43.4	28.131	0	83.266	118660000	33	22.7016	23.3359	23.3054	24.2453	24.65	24.669
	1.28699	-1.91561	Q9N5R9	Q9N5R9	FACT complex subunit spt-16	spt-16	Color2 [DarkGray]	1	4					21	21	21	35.2	35.2	35.2	116.86	0	223.91	118330000	50	21.2774	23.4224	22.8532	24.715	23.8839	24.701
	2.03273	-1.92306	O02286	O02286		pck-2	Color2 [DarkGray]	1	4					12	12	11	30.7	30.7	29.1	73.431	0	88.485	42793000	31	21.4364	21.1412	20.9376	22.9249	22.5343	23.8252
	0.888443	-1.94512	G5EBZ4	G5EBZ4	Protein let-418	let-418	Color2 [DarkGray]	1	4					18	18	17	17.9	17.9	17	209.15	0	179.46	74102000	40	21.2081	21.9481	21.3862	24.0934	21.5074	24.777

## Sheet: PE906_SNA1_RNase_IP
Significant	-Log(P-value)	Difference	Protein IDs	Majority protein IDs	Protein names	Gene names	Symbol color	Symbol type	Symbol size	Show label	Only identified by site	Reverse	Potential contaminant	Peptides	Razor + unique peptides	Unique peptides	Sequence coverage [%]	Unique + razor sequence coverage [%]	Unique sequence coverage [%]	Mol. weight [kDa]	Q-value	Score	Intensity	MS/MS count	LFQ intensity anti_GFP_1	LFQ intensity anti_GFP_2	LFQ intensity anti_GFP_3	LFQ intensity control_1	LFQ intensity control_2	LFQ intensity control_3
+	5.11186	9.47307	Q94050	Q94050		sna-2	Color2 [DarkGray]	1	4					39	39	39	66.7	66.7	66.7	74.76	0	323.31	7241400000	159	30.58	31.2066	31.4559	21.9119	21.6392	21.2722
+	4.55299	9.11852	O45149	O45149		sna-1	Color2 [DarkGray]	1	4					11	11	11	74.7	74.7	74.7	20.61	0	308.98	5810300000	54	30.3525	30.9748	31.2996	21.6501	22.3606	21.2607
+	2.29529	3.34389	P18334	P18334	Casein kinase II subunit alpha	kin-3	Color2 [DarkGray]	1	4					13	13	13	42.5	42.5	42.5	42.257	0	88.662	125060000	28	25.0673	25.5467	25.3407	23.0165	21.9071	20.9994
+	1.95117	2.12173	Q21966	Q21966		asp-4	Color2 [DarkGray]	1	4					7	7	7	20.3	20.3	20.3	49.277	0	80.401	46250000	15	23.3169	24.1532	23.8754	21.198	22.4729	21.3094
	0.864332	1.66455	H2L2E8;G5EDD4	H2L2E8;G5EDD4		tba-1;tba-4	Color2 [DarkGray]	1	4					17	4	4	57.7	18.3	18.3	50.647	0	83.708	145170000	17	24.9246	25.5557	24.9815	24.443	24.2787	21.7464
	0.78578	1.64376	Q9TXP0	Q9TXP0	40S ribosomal protein S27	rps-27	Color2 [DarkGray]	1	4					2	2	2	31.3	31.3	31.3	9.347	0	35.993	260010000	15	25.9804	25.2765	26.0549	25.0297	25.0892	22.2616
	1.49474	1.31058	Q21750	Q21750		aagr-2	Color2 [DarkGray]	1	4					7	7	7	9.7	9.7	9.7	106.84	0	90.658	45200000	14	23.252	23.4429	24.2643	22.6444	21.8221	22.5611
	1.72277	1.23618	P34690;Q9XXH2;P91910	P34690	Tubulin alpha-2 chain	tba-2	Color2 [DarkGray]	1	4					18	18	5	58.5	58.5	18.5	49.913	0	323.31	1887200000	105	28.6067	28.8628	28.7553	27.945	27.6784	26.8928
	1.50049	1.22897	P11141	P11141	Heat shock 70 kDa protein F, mitochondrial	hsp-6	Color2 [DarkGray]	1	4					6	6	6	12.8	12.8	12.8	70.844	0	42.631	26083000	10	22.2963	23.503	22.6253	21.5821	21.782	21.3735
	0.833917	1.1887	P34563	P34563	Eukaryotic translation initiation factor 5A-1	iff-1	Color2 [DarkGray]	1	4					4	4	3	49.7	49.7	38.5	17.867	0	52.607	46596000	12	23.0263	23.1819	23.374	23.3099	21.4207	21.2855
	1.99026	0.986055	P52275	P52275	Tubulin beta-2 chain	tbb-2	Color2 [DarkGray]	1	4					23	23	2	66.4	66.4	6	50.344	0	323.31	2868000000	171	29.2589	29.1051	29.2384	27.9303	28.6248	28.0891
	0.446539	0.879239	P50880	P50880	60S ribosomal protein L3	rpl-3	Color2 [DarkGray]	1	4					10	10	10	27.9	27.9	27.9	45.659	0	92.52	125050000	32	24.2111	24.6077	24.6833	24.3639	24.5434	21.9571
	0.324645	0.870946	O18650	O18650	40S ribosomal protein S19	rps-19	Color2 [DarkGray]	1	4					6	6	6	41.1	41.1	41.1	16.322	0	38.733	69718000	23	23.4224	23.6916	23.967	23.896	23.9308	20.6414
	0.372083	0.84417	P51404	P51404	40S ribosomal protein S13	rps-13	Color2 [DarkGray]	1	4					5	5	5	31.1	31.1	31.1	17.316	0	45.247	111330000	21	23.9408	24.2848	24.4964	24.3685	24.2968	21.5243
	0.378471	0.837707	Q22054	Q22054	40S ribosomal protein S16	rps-16	Color2 [DarkGray]	1	4					8	8	8	47.9	47.9	47.9	16.316	0	81.573	108460000	36	23.9262	24.2201	24.687	24.3123	24.3726	21.6353
	0.511241	0.756903	O45865	O45865		ant-1.1	Color2 [DarkGray]	1	4					12	12	7	40.7	40.7	20.3	33.044	0	133.25	336220000	54	25.7982	25.5178	26.3052	25.3897	26.0038	23.9569
	0.965352	0.744745	P54812;P54811;Q94392	P54812;P54811	Transitional endoplasmic reticulum ATPase homolog 2;Transitional endoplasmic reticulum ATPase homolog 1	cdc-48.2;cdc-48.1	Color2 [DarkGray]	1	4					10	10	10	17.3	17.3	17.3	89.639	0	73.995	43683000	21	23.028	22.9193	23.3733	22.624	22.7642	21.6983
	0.656296	0.727799	P27639;Q20935	P27639	Eukaryotic initiation factor 4A	inf-1	Color2 [DarkGray]	1	4					11	11	11	43	43	43	45.407	0	79.188	73414000	26	23.8731	23.3472	24.0231	23.6102	23.332	22.1179
	0.34304	0.720357	O45815	O45815		act-5	Color2 [DarkGray]	1	4					10	6	6	40.8	31.5	31.5	41.872	0	62.004	76260000	21	23.728	23.7768	23.2791	22.813	24.3845	21.4253
	0.286915	0.715481	O02639	O02639	60S ribosomal protein L19	rpl-19	Color2 [DarkGray]	1	4					5	5	5	22.2	22.2	22.2	23.651	0	48.058	102920000	17	23.8641	24.2712	24.2592	24.3611	24.4657	21.4213
	0.243248	0.662043	Q9N5B3	Q9N5B3			Color2 [DarkGray]	1	4					12	12	12	46.3	46.3	46.3	43.032	0	101.06	133130000	27	24.2215	24.3591	24.5677	24.3429	25.1826	21.6367
	1.92064	0.62966	P09446	P09446	Heat shock 70 kDa protein A	hsp-1	Color2 [DarkGray]	1	4					25	25	20	56.7	56.7	48.4	69.722	0	262.41	700980000	105	26.9994	27.4303	27.2364	26.5805	26.4729	26.7236
	0.493812	0.519703	Q9XVI9	Q9XVI9	Myosin-2 essential light chain	mlc-5	Color2 [DarkGray]	1	4					11	11	11	79.6	79.6	79.6	15.97	0	245.34	665350000	44	27.5347	27.477	26.8138	27.5384	26.4726	26.2555
	0.335205	0.516895	Q20970	Q20970	Methionine--tRNA ligase, cytoplasmic	mrs-1	Color2 [DarkGray]	1	4					14	14	14	24.3	24.3	24.3	101.71	0	128.86	59446000	33	23.3503	23.8919	23.4061	23.6995	23.5891	21.809
	1.39821	0.501218	P55155	P55155	Vitellogenin-1	vit-1	Color2 [DarkGray]	1	4					82	29	28	59.7	26.5	25.8	188.06	0	323.31	972410000	124	27.4137	27.4758	27.6094	27.1923	27.1151	26.6879
	0.748659	0.458635	Q20206	Q20206		rps-11	Color2 [DarkGray]	1	4					7	7	7	49	49	49	17.745	0	55.122	151490000	29	24.8207	24.6262	24.9745	24.5066	24.7032	23.8356
	0.138495	0.432565	Q9U2H9	Q9U2H9	Probable elongation factor 1-beta/1-delta 2	eef-1B.2	Color2 [DarkGray]	1	4					9	9	2	38.4	38.4	11.4	28.172	0	101.49	138070000	28	24.8301	24.008	24.3092	25.3559	24.7779	21.7158
	0.16871	0.401966	P53014	P53014	Myosin, essential light chain	mlc-3	Color2 [DarkGray]	1	4					11	11	11	72.5	72.5	72.5	17.144	0	151.43	166450000	36	25.2828	25.7768	23.7647	25.5228	24.824	23.2716
	0.213652	0.393727	Q19825	Q19825	Probable arginine--tRNA ligase, cytoplasmic	rrt-1	Color2 [DarkGray]	1	4					12	12	12	22	22	22	80.895	0	85.182	40879000	25	22.5514	23.7469	22.7058	23.6546	22.6237	21.5446
	0.250759	0.359249	Q9N362	Q9N362			Color2 [DarkGray]	1	4					9	9	9	33.3	33.3	33.3	38.458	0	66.175	43312000	23	22.4178	23.4151	23.2774	23.4219	22.8151	21.7955
	0.190913	0.342823	P48154	P48154	40S ribosomal protein S3a	rps-1	Color2 [DarkGray]	1	4					10	10	10	37	37	37	28.96	0	122.15	166810000	36	24.4416	24.3031	25.2843	24.6576	25.2002	23.1429
	0.330229	0.32088	O62431	O62431	Probable glutamine--tRNA ligase	ers-1	Color2 [DarkGray]	1	4					15	15	15	30.5	30.5	30.5	88.261	0	123.35	64435000	30	23.3151	23.7667	23.823	23.8925	23.4144	22.6352
	0.346332	0.320711	P51403	P51403	40S ribosomal protein S2	rps-2	Color2 [DarkGray]	1	4					14	14	14	44.5	44.5	44.5	28.96	0	228.17	307060000	51	25.5829	25.5401	26.0768	25.6434	25.8567	24.7375
	0.152689	0.312567	O02056	O02056	60S ribosomal protein L4	rpl-4	Color2 [DarkGray]	1	4					21	21	21	53.6	53.6	53.6	38.659	0	266.01	486010000	71	26.3175	26.0624	26.4942	26.7811	26.6838	24.4717
	0.171558	0.303656	Q03565	Q03565	Barrier-to-autointegration factor 1	baf-1	Color2 [DarkGray]	1	4					7	7	7	71.9	71.9	71.9	9.9542	0	128.77	390530000	30	26.1179	26.0737	25.9333	26.4577	26.3512	24.405
	0.165834	0.266142	Q09599	Q09599	Histone RNA hairpin-binding protein	cdl-1	Color2 [DarkGray]	1	4					6	6	6	27.5	27.5	27.5	41.48	0	125.95	57299000	20	23.192	23.456	23.043	23.7008	23.3999	21.7919
	0.257569	0.257826	Q22866	Q22866	Tropomyosin isoforms a/b/d/f	lev-11	Color2 [DarkGray]	1	4					12	12	12	44.4	44.4	44.4	33.003	0	109.63	88404000	28	24.0109	23.9488	23.2456	23.9968	23.5219	22.9131
	0.21196	0.247348	Q10453;Q9U281	Q10453;Q9U281	Histone H3.3 type 1;Histone H3.3 type 2	his-71;his-72	Color2 [DarkGray]	1	4					4	4	0	47.8	47.8	0	15.342	0	125.15	744750000	17	27.7844	26.4426	27.7152	27.1059	26.8403	27.254
	0.392457	0.241177	P10986	P10986	Actin-4	act-4	Color2 [DarkGray]	1	4					17	17	0	61.2	61.2	0	41.777	0	323.31	1628200000	123	28.2872	28.6292	27.8924	28.3088	27.9716	27.8049
	0.631227	0.201183	P05690	P05690	Vitellogenin-2	vit-2	Color2 [DarkGray]	1	4					82	82	29	60	60	26.8	187.72	0	323.31	3473500000	408	29.1158	29.126	29.3964	29.0102	29.2033	28.8211
	0.365627	0.170914	P18948	P18948	Vitellogenin-6	vit-6	Color2 [DarkGray]	1	4					77	77	77	52.3	52.3	52.3	193.32	0	323.31	2265100000	338	28.3709	28.4041	28.9683	28.3982	28.3765	28.4558
	0.132011	0.122639	Q20363	Q20363	Stress-induced protein 1	sip-1	Color2 [DarkGray]	1	4					6	6	6	58.5	58.5	58.5	17.839	0	70.982	189210000	26	25.1276	24.79	24.974	25.3438	24.9539	24.226
	0.173477	0.118413	Q9XVF7	Q9XVF7	60S ribosomal protein L8	rpl-8	Color2 [DarkGray]	1	4					7	7	7	36.9	36.9	36.9	28.203	0	84.839	178150000	34	24.8055	24.9776	25.0576	25.0732	25.079	24.3333
	0.0405883	0.114348	G5EFG4	G5EFG4		abcf-2	Color2 [DarkGray]	1	4					23	23	23	53.7	53.7	53.7	70.379	0	251.14	171240000	54	24.7442	23.2448	25.0961	24.209	25.6036	22.9295
	0.097701	0.109387	Q18688;Q22235	Q18688	Heat shock protein 90	daf-21	Color2 [DarkGray]	1	4					20	20	20	32.6	32.6	32.6	80.282	0	238.37	135930000	54	24.2479	24.4755	24.898	24.9813	24.5388	23.773
	0.212546	0.0876656	Q09533	Q09533	60S ribosomal protein L10	rpl-10	Color2 [DarkGray]	1	4					6	6	6	32.7	32.7	32.7	24.749	0	57.37	112010000	28	23.8287	24.2101	24.3003	24.0637	24.1206	23.8918
	0.178783	0.0785898	P06125	P06125	Vitellogenin-5	vit-5	Color2 [DarkGray]	1	4					72	71	14	53	52.2	13	186.44	0	323.31	1605000000	256	27.8728	27.9942	28.3477	28.0954	28.0642	27.8194
	0.11509	0.0773087	Q93572	Q93572	60S acidic ribosomal protein P0	rpa-0	Color2 [DarkGray]	1	4					7	7	7	29.2	29.2	29.2	33.774	0	67.321	79620000	20	23.5205	23.9607	23.667	23.7823	23.903	23.231
	0.0601254	0.0714512	Q19877	Q19877	40S ribosomal protein S23	rps-23	Color2 [DarkGray]	1	4					4	4	4	35.7	35.7	35.7	15.874	0	62.445	139320000	23	24.472	24.2327	24.7476	24.8457	24.7457	23.6466
	0.14323	0.068381	P48152	P48152	40S ribosomal protein S3	rps-3	Color2 [DarkGray]	1	4					10	10	10	44.9	44.9	44.9	27.313	0	91.012	123010000	31	24.1293	24.4288	24.6518	24.3811	24.4659	24.1578
	0.0586789	0.0599232	O17218	O17218		rps-22	Color2 [DarkGray]	1	4					7	7	7	57.7	57.7	57.7	14.733	0	101.5	176080000	31	24.8329	24.4606	24.929	24.5626	25.2907	24.1894
	0.11138	0.0517807	P48150	P48150	40S ribosomal protein S14	rps-14	Color2 [DarkGray]	1	4					6	6	6	57.2	57.2	57.2	16.249	0	119.36	78500000	21	23.3978	23.6823	23.7699	23.5107	23.3798	23.8041
	0.0896398	0.045667	P48156	P48156	40S ribosomal protein S8	rps-8	Color2 [DarkGray]	1	4					9	9	9	57.2	57.2	57.2	23.75	0	228.7	244710000	46	25.1856	25.3689	25.5209	25.3109	25.579	25.0484
	0.0267244	0.0429192	Q9U332	Q9U332	60S ribosomal protein L31	rpl-31	Color2 [DarkGray]	1	4					3	3	3	35.2	35.2	35.2	14.261	0	23.566	24012000	13	21.6555	22.1641	22.045	22.3075	22.5402	20.8882
	0.0774926	0.0318623	O45946	O45946	60S ribosomal protein L18	rpl-18	Color2 [DarkGray]	1	4					7	7	7	45.7	45.7	45.7	20.996	0	83.497	146230000	44	24.402	24.6123	24.8321	24.7322	24.518	24.5007
	0.00895536	0.0245895	Q23315	Q23315		ears-1	Color2 [DarkGray]	1	4					21	21	21	35.1	35.1	35.1	125.2	0	252.15	80753000	43	23.1933	23.8663	23.5089	24.1301	24.6092	21.7554
	0.0222501	0.0161667	Q20228	Q20228	40S ribosomal protein S9	rps-9	Color2 [DarkGray]	1	4					13	13	13	43.9	43.9	43.9	21.956	0	98.865	171860000	49	24.7	24.6475	25.0272	24.896	25.0661	24.364
	0.00984671	0.0122286	Q20641;Q9XWR0	Q20641		nmy-1	Color2 [DarkGray]	1	4					84	83	83	48.5	48.1	48.1	229.37	0	323.31	942690000	307	27.6962	27.703	27.073	27.7546	26.7802	27.9007
	0.000336664	-0.000356674	G5EBY3	G5EBY3		nmy-2	Color2 [DarkGray]	1	4					114	114	113	54	54	53.6	231.24	0	323.31	4638300000	580	29.9754	29.995	29.4089	29.9256	29.244	30.2107
	0.0324887	-0.00937716	O44480	O44480	60S ribosomal protein L18a	rpl-20	Color2 [DarkGray]	1	4					10	10	10	45	45	45	20.959	0	80.439	125480000	30	24.2279	24.3217	24.5324	24.3799	24.4287	24.3015
	0.12291	-0.0182152	P34662	P34662	60S ribosomal protein L35	rpl-35	Color2 [DarkGray]	1	4					3	3	3	26	26	26	14.195	0	36.243	38070000	13	22.7779	22.9215	22.7967	22.8224	22.9102	22.8182
	0.0272717	-0.0336329	P49405	P49405	60S ribosomal protein L5	rpl-5	Color2 [DarkGray]	1	4					11	11	11	52.2	52.2	52.2	33.386	0	200.04	214330000	48	24.7896	24.7985	25.5051	25.3927	25.4151	24.3863
	0.139737	-0.0508607	Q966C6;Q95XE4	Q966C6	60S ribosomal protein L7a	rpl-7A	Color2 [DarkGray]	1	4					10	10	10	36.2	36.2	36.2	30.174	0	168.15	203730000	45	24.9272	24.9106	25.2665	24.9495	25.1411	25.1663
	0.0883842	-0.0573985	P47991	P47991	60S ribosomal protein L6	rpl-6	Color2 [DarkGray]	1	4					11	11	11	42.4	42.4	42.4	24.312	0	86.991	210370000	39	24.8771	25.2375	25.4987	25.4471	25.3608	24.9777
	0.167652	-0.0577761	Q9N3X2	Q9N3X2	40S ribosomal protein S4	rps-4	Color2 [DarkGray]	1	4					15	15	15	54.8	54.8	54.8	29.044	0	127.78	321910000	64	25.5847	25.6458	25.995	25.7775	25.8473	25.7741
	0.0668262	-0.0717061	H2KYR1	H2KYR1		vig-1	Color2 [DarkGray]	1	4					7	7	7	36.5	36.5	36.5	40.406	0	73.656	41264000	20	22.5475	23.0061	22.8106	23.2226	23.1965	22.1603
	0.0923144	-0.0732269	P53013	P53013	Elongation factor 1-alpha	eft-3	Color2 [DarkGray]	1	4					22	22	22	57.7	57.7	57.7	50.668	0	323.31	10491000000	207	30.8197	30.6841	30.6618	30.8106	31.2696	30.3051
	0.153736	-0.0951004	O01802	O01802	60S ribosomal protein L7	rpl-7	Color2 [DarkGray]	1	4					16	16	16	58.2	58.2	58.2	28.131	0	199.89	346880000	66	25.5594	25.7884	26.0597	26.1624	25.9773	25.5531
	0.0610744	-0.104432	P41932	P41932	14-3-3-like protein 1	par-5	Color2 [DarkGray]	1	4					8	8	4	33.1	33.1	18.1	28.19	0	106.77	47635000	19	22.4576	22.8681	22.7917	23.2661	23.5054	21.6592
	0.157179	-0.116413	P49181	P49181	60S ribosomal protein L36	rpl-36	Color2 [DarkGray]	1	4					5	5	5	36.5	36.5	36.5	11.884	0	48.138	56138000	18	22.8248	23.6788	23.2402	23.5366	23.4403	23.1162
	0.267511	-0.12645	Q18409	Q18409	Probable splicing factor, arginine/serine-rich 6	rsp-6	Color2 [DarkGray]	1	4					3	3	3	23.5	23.5	23.5	20.481	0	50.01	77554000	21	23.4937	24.0201	23.9946	24.1141	23.8437	23.93
	0.268821	-0.136102	P91918	P91918	Probable small nuclear ribonucleoprotein-associated protein B	snr-2	Color2 [DarkGray]	1	4					3	3	3	23.8	23.8	23.8	16.741	0	18.805	15162000	9	21.5717	22.1901	21.6144	21.9079	21.8791	21.9977
	0.0522292	-0.183448	P12844	P12844	Myosin-3	myo-3	Color2 [DarkGray]	1	4					42	41	40	28.6	28	27.6	225.51	0	323.31	120930000	78	25.0537	24.6559	22.211	25.2037	24.7244	22.5429
	0.250546	-0.184172	P02566;P12845;P02567	P02566	Myosin-4	unc-54	Color2 [DarkGray]	1	4					86	86	84	50.5	50.5	50.5	224.75	0	323.31	1321600000	292	27.7809	27.9538	27.4455	28.2032	28.1166	27.4129
	0.209204	-0.203612	Q9XVP0	Q9XVP0	40S ribosomal protein S15	rps-15	Color2 [DarkGray]	1	4					7	7	7	59.6	59.6	59.6	17.243	0	145.63	139670000	30	23.9504	24.1308	24.2635	23.8489	25.0392	24.0674
	0.978513	-0.244014	Q20647;P48162	Q20647	60S ribosomal protein L23a 2	rpl-25.2	Color2 [DarkGray]	1	4					5	5	5	39.7	39.7	39.7	16.283	0	46.871	79859000	22	23.5476	23.8484	23.886	23.9929	23.9301	24.091
	0.140922	-0.246017	G5ECY0	G5ECY0		dlg-1	Color2 [DarkGray]	1	4					18	18	18	33	33	33	106.99	0	184.31	68806000	37	23.4716	23.0914	23.1938	24.2057	24.0611	22.2281
	0.791222	-0.292006	Q9XW17	Q9XW17		car-1	Color2 [DarkGray]	1	4					10	10	10	33.2	33.2	33.2	37.61	0	159.23	220180000	45	24.9557	25.084	25.2373	25.6245	25.419	25.1094
	0.455729	-0.412012	Q9NEW6	Q9NEW6	Probable splicing factor, arginine/serine-rich 3	rsp-3	Color2 [DarkGray]	1	4					6	6	6	27.9	27.9	27.9	28.68	0	48.391	116350000	24	23.9539	24.5853	24.1404	24.4821	24.1403	25.2933
	1.81019	-0.41877	P34334	P34334	60S ribosomal protein L21	rpl-21	Color2 [DarkGray]	1	4					6	6	6	30.4	30.4	30.4	18.31	0	69.17	118010000	28	23.9484	24.1472	24.2175	24.3935	24.5862	24.5897
	0.540969	-0.448879	O02155	O02155			Color2 [DarkGray]	1	4					4	4	4	18	18	18	36.425	0	49.791	93087000	18	23.8579	24.3204	23.5517	24.1942	23.9589	24.9236
	0.802748	-0.53157	P04255;Q27894;Q27876;Q27484	P04255;Q27894;Q27876;Q27484	Histone H2B 1;Histone H2B 2;Probable histone H2B 4;Probable histone H2B 3	his-11;his-4;his-48;his-41	Color2 [DarkGray]	1	4					4	4	3	27.9	27.9	20.5	13.5	0	147.52	3265900000	40	28.8799	29.4221	28.7116	29.3263	29.309	29.9731
	1.3981	-0.535759	Q9BL19	Q9BL19	60S ribosomal protein L17	rpl-17	Color2 [DarkGray]	1	4					4	4	4	35.8	35.8	35.8	21.512	0	52.783	295380000	25	25.1689	25.0084	25.5912	25.7552	25.8745	25.746
	0.277052	-0.540276	Q27485;P09588	Q27485;P09588	Histone H2A	his-35;his-3	Color2 [DarkGray]	1	4					6	6	5	59.1	59.1	52	13.418	0	323.31	3311400000	43	28.8703	29.774	28.6064	30.4417	28.2326	30.1972
	0.882103	-0.546506	G5EDE7	G5EDE7		tpxl-1	Color2 [DarkGray]	1	4					10	10	10	35.7	35.7	35.7	54.168	0	98.351	115530000	31	23.6812	24.5698	24.2558	24.6102	24.5719	24.9642
	0.803975	-0.569928	A3QMC5	A3QMC5		rpl-34	Color2 [DarkGray]	1	4					4	4	4	36.4	36.4	36.4	12.682	0	26.87	59551000	20	22.6257	23.2015	23.2016	23.1487	23.5258	24.0642
	1.13872	-0.60206	P41848	P41848	FACT complex subunit SSRP1-A	hmg-4	Color2 [DarkGray]	1	4					10	10	5	23.5	23.5	12.9	78.634	0	145.21	70035000	31	23.49	23.1402	23.6655	24.288	23.6509	24.1629
	0.933013	-0.68078	P62784	P62784	Histone H4	his-1	Color2 [DarkGray]	1	4					12	12	12	65	65	65	11.369	0	161.79	5263600000	77	29.5006	30.2696	29.4849	30.4946	30.0208	30.7821
	0.838442	-0.688409	A9UJN7	A9UJN7			Color2 [DarkGray]	1	4					15	15	4	25.3	25.3	6.3	91.978	0	206.88	155520000	40	24.2008	24.8407	24.0137	25.3742	25.2776	24.4686
	1.33509	-0.723133	O01504	O01504	60S acidic ribosomal protein P2	rpa-2	Color2 [DarkGray]	1	4					2	2	2	43	43	43	10.813	0	15.999	10240000	8	21.4441	21.9956	21.2894	22.3674	22.0388	22.4923
	0.303505	-0.805633	Q9U302	Q9U302	Polyadenylate-binding protein	pab-1	Color2 [DarkGray]	1	4					22	22	18	55.6	55.6	48.8	71.647	0	263.18	114150000	49	23.6633	22.4188	23.5812	24.6511	25.3646	22.0645
	0.418459	-1.07858	Q9XXK1;O45827	Q9XXK1	ATP synthase subunit alpha, mitochondrial	H28O16.1	Color2 [DarkGray]	1	4					12	12	12	28.8	28.8	28.8	57.787	0	202.09	87174000	26	23.3131	21.8983	22.4811	23.7174	25.368	21.8428
	1.64887	-1.11326	Q9N5R9	Q9N5R9	FACT complex subunit spt-16	spt-16	Color2 [DarkGray]	1	4					27	27	27	35.8	35.8	35.8	116.86	0	262.58	162930000	72	24.5845	24.5281	23.7646	25.3731	25.1502	25.6937
	1.76795	-1.13891	P29691	P29691	Elongation factor 2	eef-2	Color2 [DarkGray]	1	4					30	30	30	44.6	44.6	44.6	94.795	0	323.31	269120000	91	25.052	24.5994	24.6779	25.4732	26.352	25.921
	1.57459	-1.23366	Q23670;G5ECQ8	Q23670	Probable DNA topoisomerase 2	K12D12.1	Color2 [DarkGray]	1	4					46	46	46	37.2	37.2	37.2	172.33	0	323.31	261890000	103	25.3472	25.1746	24.2034	26.2398	26.0525	26.1339

## Sheet: PE975_SNA3_IP
Significant	-LOG(P-value)	Difference	Protein IDs	Majority protein IDs	Protein names	Gene names	Symbol color	Symbol type	Symbol size	Show label	Only identified by site	Reverse	Potential contaminant	Peptides	Razor + unique peptides	Unique peptides	Sequence coverage [%]	Unique + razor sequence coverage [%]	Unique sequence coverage [%]	Mol. weight [kDa]	Q-value	Score	Intensity	MS/MS count	LFQ intensity anti_GFP_1	LFQ intensity anti_GFP_2	LFQ intensity anti_GFP_3	LFQ intensity control_1	LFQ intensity control_2	LFQ intensity control_3
+	3.14727	6.62499	Q9GYR5	Q9GYR5			Color2 [DarkGray]	1	4					18	18	18	32.1	32.1	32.1	106.67	0	323.31	876250000	71	27.8374	27.8672	26.8394	22.104	20.4838	20.0812
+	3.04815	4.47142	Q966L5	Q966L5	Serrate RNA effector molecule homolog	E01A2.2	Color2 [DarkGray]	1	4					18	18	18	35.7	35.7	35.7	80.794	0	160.46	281930000	39	26.1379	26.578	24.9754	21.5697	21.1038	21.6036
+	3.06295	3.81191	Q9U2F5;Q93194	Q9U2F5		tiar-2	Color2 [DarkGray]	1	4					12	12	12	43.3	43.3	43.3	47.331	0	220.48	199850000	28	25.8855	25.7868	24.6691	21.3537	21.9472	21.6048
+	3.18953	3.66808	A9D649	A9D649		sut-1	Color2 [DarkGray]	1	4					6	6	6	40	40	40	26.368	0	132.8	160100000	20	24.897	25.5894	24.8034	21.4896	20.9012	21.8948
+	2.53998	3.18766	P34442	P34442	Probable tyrosine-protein phosphatase F54C8.4	F54C8.4	Color2 [DarkGray]	1	4					4	4	4	13.4	13.4	13.4	41.11	0	31.037	109950000	11	25.098	25.5089	23.8984	21.7159	21.4832	21.7432
+	2.51112	2.99345	H2L0D2	H2L0D2			Color2 [DarkGray]	1	4					9	9	9	19	19	19	59.837	0	94.974	125070000	18	25.0256	24.9075	23.6012	21.4308	21.3935	21.7294
+	4.32098	2.9721	O01763	O01763	Nuclear cap-binding protein subunit 1	ncbp-1	Color2 [DarkGray]	1	4					13	13	13	25.7	25.7	25.7	92.526	0	124.41	123740000	26	24.5904	24.7986	24.2948	21.7123	21.5244	21.5308
+	1.66598	2.70136	P91918	P91918	Probable small nuclear ribonucleoprotein-associated protein B	snr-2	Color2 [DarkGray]	1	4					4	4	4	14.4	14.4	14.4	16.741	0	22.572	349010000	15	25.6331	26.141	25.2142	21.5949	23.7795	23.5099
+	2.68254	2.36609	Q9GYI1	Q9GYI1			Color2 [DarkGray]	1	4					2	2	2	36.4	36.4	36.4	9.8894	0	24.089	157030000	12	24.252	24.2288	23.2815	21.5183	21.4133	21.7323
	1.92201	1.7448	Q10013	Q10013	Probable small nuclear ribonucleoprotein Sm D1	snr-3	Color2 [DarkGray]	1	4					6	6	6	52.4	52.4	52.4	13.625	0	84.089	544790000	28	26.1313	26.9442	25.6671	24.7847	24.3878	24.3357
	1.53141	1.39339	Q9XTU6	Q9XTU6	Probable small nuclear ribonucleoprotein E	snr-6	Color2 [DarkGray]	1	4					3	3	3	32.2	32.2	32.2	10.61	0	27.187	53356000	13	22.4087	23.5335	22.7506	21.845	21.6644	21.0033
	0.945767	0.861238	Q23223	Q23223	mRNA transport homolog 4	mtr-4	Color2 [DarkGray]	1	4					6	6	6	8.4	8.4	8.4	116.37	0	93.479	90906000	15	22.8032	22.6672	23.0321	21.1571	22.2741	22.4874
	0.72429	0.737973	Q9XU97	Q9XU97			Color2 [DarkGray]	1	4					3	3	3	44.9	44.9	44.9	8.8682	0	21.558	116050000	13	23.2007	23.4334	23.0458	22.4201	21.7414	23.3044
	1.46131	0.712427	Q9GRY9	Q9GRY9			Color2 [DarkGray]	1	4					6	6	6	24	24	24	42.115	0	71.239	252550000	27	24.1554	24.7862	24.6018	23.9543	23.9021	23.5498
	0.417774	0.704563	P34662	P34662	60S ribosomal protein L35	rpl-35	Color2 [DarkGray]	1	4					5	5	5	26	26	26	14.195	0	34.647	187140000	20	24.4255	24.042	23.3988	22.003	23.5425	24.2072
	1.13748	0.671951	O17570	O17570	60S ribosomal protein L38	rpl-38	Color2 [DarkGray]	1	4					3	3	3	40	40	40	8.0766	0	25.822	133580000	14	23.8041	23.3766	23.6755	23.0207	22.4863	23.3333
	1.47042	0.661721	P91277	P91277			Color2 [DarkGray]	1	4					9	9	9	30.5	30.5	30.5	42.211	0	92.087	175100000	38	23.957	24.0763	23.5557	22.935	23.2785	23.3903
	0.584403	0.565745	P90849	P90849		cco-1	Color2 [DarkGray]	1	4					3	3	3	24.2	24.2	24.2	14.733	0	19.405	62698000	14	22.7235	22.617	22.4594	22.4134	21.1858	22.5035
	0.33138	0.550267	Q27485;P09588	Q27485;P09588	Histone H2A	his-35;his-3	Color2 [DarkGray]	1	4					6	5	5	59.1	52	52	13.418	0	211.74	22536000000	106	30.6662	31.8681	30.295	31.3612	29.7524	30.065
	2.36351	0.547059	Q9U2Q8	Q9U2Q8	Peptidyl-prolyl cis-trans isomerase	fkb-2	Color2 [DarkGray]	1	4					4	4	4	45.4	45.4	45.4	11.64	0	43.319	420500000	30	25.0904	25.3949	25.2816	24.7486	24.7284	24.6487
	0.48905	0.524813	O01925	O01925	Lysophospholipid acyltransferase 5	mboa-6	Color2 [DarkGray]	1	4					5	5	5	18.4	18.4	18.4	54.112	0	67.186	190440000	14	23.4677	23.8021	23.8581	22.3488	23.8972	23.3076
	1.02294	0.52023	P20163	P20163	Heat shock 70 kDa protein D	hsp-4	Color2 [DarkGray]	1	4					10	5	5	21.8	12.2	12.2	72.288	0	64.626	51427000	16	21.9712	22.2179	21.869	21.0989	21.5624	21.836
	1.48742	0.515312	Q19537	Q19537	Probable replication factor A 73 kDa subunit	rpa-1	Color2 [DarkGray]	1	4					17	17	17	41.8	41.8	41.8	73.201	0	314.2	1203700000	80	26.891	26.7676	26.416	26.0365	26.203	26.2892
	1.1808	0.472147	Q4W5P0	Q4W5P0		sqd-1	Color2 [DarkGray]	1	4					7	7	7	32.8	32.8	32.8	33.673	0	106.7	185760000	29	24.0984	24.3598	23.9555	23.9391	23.6182	23.44
	0.976013	0.471122	P16356	P16356	DNA-directed RNA polymerase II subunit RPB1	ama-1	Color2 [DarkGray]	1	4					5	5	5	3.9	3.9	3.9	204.52	0	42.805	34227000	16	21.4689	21.6585	21.3334	21.3878	20.9815	20.6781
	0.492321	0.463984	U4PRX8	U4PRX8			Color2 [DarkGray]	1	4					6	6	6	16.6	16.6	16.6	68.161	0	57.825	103590000	17	22.6777	23.0054	22.8724	21.5944	22.8679	22.7012
	0.776664	0.431664	Q22800;Q93873	Q22800;Q93873	Probable NADH dehydrogenase [ubiquinone] iron-sulfur protein 2, mitochondrial	nduf-2.2;gas-1	Color2 [DarkGray]	1	4					3	3	3	7.6	7.6	7.6	53.838	0	19.227	61938000	11	22.3464	22.2764	22.2174	22.1133	22.0902	21.3417
	0.313991	0.422813	P49632;P0CG71	P49632;P0CG71	Ubiquitin-60S ribosomal protein L40;Ubiquitin;60S ribosomal protein L40;Polyubiquitin-A;Ubiquitin;Ubiquitin-related	ubq-2;ubq-1	Color2 [DarkGray]	1	4					6	6	6	38.3	38.3	38.3	14.651	0	72.13	171830000	20	24.7295	24.0785	23.0823	23.2289	23.3116	24.0813
	1.10286	0.420591	Q9GR61	Q9GR61	DNA-directed RNA polymerases I, II, and III subunit RPABC5	rpb-10	Color2 [DarkGray]	1	4					2	2	2	56.7	56.7	56.7	7.8201	0	18.791	44397000	11	21.8797	22.2347	21.9254	21.729	21.7372	21.3118
	0.343094	0.414823	P34575	P34575	Probable citrate synthase, mitochondrial	cts-1	Color2 [DarkGray]	1	4					8	8	8	23.1	23.1	23.1	51.54	0	59.217	121160000	22	23.294	23.0886	22.9013	21.7134	23.051	23.2751
	0.760471	0.410529	P62784	P62784	Histone H4	his-1	Color2 [DarkGray]	1	4					18	18	18	68	68	68	11.369	0	172.73	16588000000	116	30.7965	30.7212	30.4445	30.2978	29.8312	30.6016
	0.581815	0.394371	P41956	P41956	Succinate dehydrogenase cytochrome b560 subunit, mitochondrial	mev-1	Color2 [DarkGray]	1	4					3	3	3	22	22	22	19.981	0	18.664	124890000	11	23.2521	23.1328	23.4795	23.0285	23.3054	22.3475
	1.34949	0.393586	Q9XVS2	Q9XVS2			Color2 [DarkGray]	1	4					7	7	7	17.8	17.8	17.8	49.344	0	64.653	74303000	22	22.5985	22.8254	22.3992	22.3296	22.1393	22.1735
	0.682654	0.388996	O01504	O01504	60S acidic ribosomal protein P2	rpa-2	Color2 [DarkGray]	1	4					3	3	3	52.3	52.3	52.3	10.813	0	58.959	166260000	21	23.9428	23.9992	23.7409	23.916	23.0624	23.5375
	0.955042	0.371834	G5EEY5	G5EEY5		pbrm-1	Color2 [DarkGray]	1	4					11	11	11	7.5	7.5	7.5	216.65	0	81.196	127190000	32	23.3581	23.5593	22.9919	22.8622	22.8504	23.0811
	0.423618	0.369271	O44954	O44954		sdha-2	Color2 [DarkGray]	1	4					6	6	3	15	15	11.1	70.425	0	65.175	200930000	24	23.3138	24.0616	23.829	23.8841	23.3651	22.8475
	0.494603	0.361291	Q18508	Q18508		mel-28	Color2 [DarkGray]	1	4					4	4	4	3.5	3.5	3.5	200.84	0	33.836	32401000	17	21.4138	21.8941	21.3389	21.6946	20.7891	21.0793
	1.07624	0.33066	O01542	O01542		cpn-3	Color2 [DarkGray]	1	4					5	5	5	33.1	33.1	33.1	15.509	0	49.717	134370000	22	23.1574	23.3653	22.9575	22.7239	22.9946	22.7697
	0.400038	0.321641	Q8WQA8	Q8WQA8		rps-20	Color2 [DarkGray]	1	4					8	8	8	53	53	53	13.234	0	99.473	653040000	41	26.2188	25.8255	25.246	25.1916	25.3199	25.8138
	0.651985	0.317169	Q95XI9	Q95XI9			Color2 [DarkGray]	1	4					10	10	10	34.2	34.2	34.2	34.602	0	148.36	503960000	49	25.3836	25.6164	25.2321	25.4448	25.0411	24.7947
	1.1725	0.304961	P34563	P34563	Eukaryotic translation initiation factor 5A-1	iff-1	Color2 [DarkGray]	1	4					5	5	4	49.7	49.7	38.5	17.867	0	94.428	380220000	39	24.8666	24.8744	24.6583	24.4354	24.3595	24.6894
	0.932057	0.296891	Q19579	Q19579	Polyadenylate-binding protein	pab-2	Color2 [DarkGray]	1	4					8	4	4	16.5	10.1	10.1	75.981	0	68.145	77578000	17	22.2701	22.3546	22.6677	22.0011	22.1032	22.2974
	1.16571	0.295676	P54412	P54412	Probable elongation factor 1-gamma	eef-1G	Color2 [DarkGray]	1	4					11	11	11	38.4	38.4	38.4	44.387	0	323.31	1676100000	70	26.9797	27.1701	27.2089	27.0147	26.7464	26.7106
	0.344502	0.285826	O02155	O02155			Color2 [DarkGray]	1	4					8	8	8	28.1	28.1	28.1	36.425	0	81.629	532510000	43	25.8077	25.5635	24.9346	25.0705	24.8057	25.572
	0.630451	0.282521	Q9XXK1;O45827	Q9XXK1	ATP synthase subunit alpha, mitochondrial	H28O16.1	Color2 [DarkGray]	1	4					28	28	28	49.3	49.3	49.3	57.787	0	323.31	3221200000	147	27.9714	28.3655	27.9082	28.0837	27.6666	27.6472
	0.96473	0.281314	P34652	P34652	Calnexin	cnx-1	Color2 [DarkGray]	1	4					6	6	6	12.4	12.4	12.4	69.207	0	89.137	140820000	23	23.5292	23.6952	23.2828	23.3446	23.1973	23.1214
	1.51379	0.280515	A0A0S4XR43	A0A0S4XR43			Color2 [DarkGray]	1	4					5	5	5	5.5	5.5	5.5	135.19	0	43.802	90197000	21	22.8287	22.9866	22.9987	22.7844	22.5637	22.6244
	0.793296	0.277632	Q1XFY9	Q1XFY9		rps-24	Color2 [DarkGray]	1	4					4	4	4	27.5	27.5	27.5	14.872	0	34.183	244180000	16	24.6403	24.2947	24.1384	24.1414	24.1476	23.9516
	0.264287	0.275688	Q27511	Q27511	Histone H2A.V	htz-1	Color2 [DarkGray]	1	4					8	8	7	61.4	61.4	55	14.669	0	230.13	6506800000	59	29.478	29.434	28.4469	28.7001	28.5099	29.3218
	0.775678	0.270407	P11141	P11141	Heat shock 70 kDa protein F, mitochondrial	hsp-6	Color2 [DarkGray]	1	4					12	11	11	21.2	20.1	20.1	70.844	0	118.16	114420000	30	23.5446	23.614	23.2349	23.4013	23.0236	23.1574
	0.329547	0.267768	Q9XVP0	Q9XVP0	40S ribosomal protein S15	rps-15	Color2 [DarkGray]	1	4					8	8	8	60.3	60.3	60.3	17.243	0	108.96	480130000	60	25.2213	25.0943	24.4238	24.4654	24.378	25.0927
	0.827358	0.266556	Q19825	Q19825	Probable arginine--tRNA ligase, cytoplasmic	rrt-1	Color2 [DarkGray]	1	4					15	15	15	24.1	24.1	24.1	80.895	0	117.32	143510000	37	23.7686	23.8193	23.3594	23.3414	23.4485	23.3578
	0.281329	0.264479	P04255;Q27894;Q27876;Q27484	P04255;Q27894;Q27876;Q27484	Histone H2B 1;Histone H2B 2;Probable histone H2B 4;Probable histone H2B 3	his-11;his-4;his-48;his-41	Color2 [DarkGray]	1	4					9	9	5	50.8	50.8	32	13.5	0	101.55	15250000000	77	30.7161	30.5031	29.7356	29.801	29.8398	30.5206
	0.166079	0.26405	Q9XTB5	Q9XTB5	LEM protein 2	lem-2	Color2 [DarkGray]	1	4					10	10	10	29.2	29.2	29.2	55.157	0	105.27	100930000	26	23.6413	23.4744	21.857	22.5189	22.56	23.1016
	0.29447	0.262889	O45499	O45499	40S ribosomal protein S26	rps-26	Color2 [DarkGray]	1	4					4	4	4	36.8	36.8	36.8	13.249	0	36.364	194320000	20	24.3431	23.4862	23.6061	23.1909	23.4432	24.0127
	1.08326	0.260774	P49405	P49405	60S ribosomal protein L5	rpl-5	Color2 [DarkGray]	1	4					11	11	11	52.2	52.2	52.2	33.386	0	135.88	844330000	55	26.2816	26.0988	25.9109	25.8453	25.7685	25.8951
	0.361543	0.260415	Q21930	Q21930	60S ribosomal protein L28	rpl-28	Color2 [DarkGray]	1	4					5	5	5	34.1	34.1	34.1	13.725	0	35.571	338300000	19	25.1372	25.0423	24.3285	24.4343	24.4004	24.892
	1.53825	0.259024	Q9XTZ2	Q9XTZ2		rsp-8	Color2 [DarkGray]	1	4					6	6	6	27.2	27.2	27.2	32.682	0	61.489	146840000	23	23.4687	23.6995	23.4817	23.3317	23.2647	23.2765
	0.276082	0.255051	O16517	O16517		atp-4	Color2 [DarkGray]	1	4					6	6	6	51.2	51.2	51.2	13.957	0	127.11	193600000	29	23.7357	24.3359	24.052	24.4421	23.4493	23.467
	0.392993	0.251719	P51404	P51404	40S ribosomal protein S13	rps-13	Color2 [DarkGray]	1	4					6	6	6	35.8	35.8	35.8	17.316	0	53.334	433320000	32	25.4136	25.1583	24.6943	24.5315	24.8619	25.1177
	0.301368	0.242158	Q23312	Q23312	40S ribosomal protein S7	rps-7	Color2 [DarkGray]	1	4					7	7	7	45.4	45.4	45.4	22.058	0	82.917	746200000	38	26.3012	26.253	25.3555	25.6924	25.5572	25.9336
	0.364141	0.237623	Q09510	Q09510	Myosin regulatory light chain	mlc-4	Color2 [DarkGray]	1	4					3	3	3	24.4	24.4	24.4	19.94	0	27.237	83644000	14	22.6744	22.9891	22.6061	23.0088	22.2425	22.3055
	0.492186	0.2376	P49049	P49049	Intramembrane protease 2	imp-2	Color2 [DarkGray]	1	4					4	4	4	16.2	16.2	16.2	52.793	0	55.349	159960000	23	23.2656	23.655	23.6734	23.5801	23.2856	23.0154
	0.566619	0.236881	Q9U329	Q9U329			Color2 [DarkGray]	1	4					6	6	6	29.1	29.1	29.1	20.257	0	64.472	373340000	29	25.1553	24.9376	24.5419	24.5679	24.6256	24.7307
	0.489069	0.232567	Q9U2Z1	Q9U2Z1		sec-23	Color2 [DarkGray]	1	4					5	5	5	13.4	13.4	13.4	89.675	0	86.221	54135000	14	21.983	22.262	22.3268	22.1641	21.6031	22.1069
	0.234835	0.23214	Q23050	Q23050		clik-1	Color2 [DarkGray]	1	4					6	6	6	21.4	21.4	21.4	44.367	0	62.312	64038000	18	22.6651	22.9044	22.0075	22.8278	21.8747	22.1782
	0.414962	0.219736	Q95Y97	Q95Y97		rpa-2	Color2 [DarkGray]	1	4					8	8	8	38.2	38.2	38.2	32.043	0	127.38	544700000	36	25.3342	25.1287	25.554	25.4819	25.0294	24.8464
	0.49328	0.215485	Q9NEN6	Q9NEN6	40S ribosomal protein S6	rps-6	Color2 [DarkGray]	1	4					7	7	7	34.1	34.1	34.1	28.135	0	58.478	239430000	23	24.2407	24.2333	23.9719	23.7418	23.7882	24.2696
	0.272317	0.209628	P90897	P90897		rde-12	Color2 [DarkGray]	1	4					12	12	12	18.8	18.8	18.8	103.83	0	147.68	144140000	36	23.6364	23.3452	23.1562	22.6273	23.3601	23.5215
	0.591147	0.198947	Q9N3F7	Q9N3F7			Color2 [DarkGray]	1	4					6	6	6	23.2	23.2	23.2	35.076	0	72.372	124760000	23	22.9422	23.1271	22.9591	22.5507	23.0225	22.8584
	0.388962	0.197333	Q9N3X2	Q9N3X2	40S ribosomal protein S4	rps-4	Color2 [DarkGray]	1	4					17	17	17	60.2	60.2	60.2	29.044	0	127.92	1396500000	87	27.0962	26.8631	26.5597	26.3593	26.715	26.8527
	0.41748	0.197112	Q9N5R9	Q9N5R9	FACT complex subunit spt-16	spt-16	Color2 [DarkGray]	1	4					28	28	28	39	39	39	116.86	0	323.31	635640000	92	25.6414	26.0103	25.5302	25.8015	25.3407	25.4483
	0.715929	0.194421	Q9NLD1	Q9NLD1		hrp-2	Color2 [DarkGray]	1	4					16	16	16	38.6	38.6	38.6	65.919	0	157.03	490550000	71	25.3533	25.2439	25.0186	24.8602	25.0948	25.0775
	0.292426	0.190788	Q9XW17	Q9XW17		car-1	Color2 [DarkGray]	1	4					12	12	12	45	45	45	37.61	0	169.13	451350000	51	25.3248	25.2423	24.7372	24.5487	24.9928	25.1905
	0.468469	0.187291	G5ECM6	G5ECM6		tufm-1	Color2 [DarkGray]	1	4					7	7	7	20	20	20	54.634	0	91.521	84232000	19	22.8623	23.0292	22.5476	22.5468	22.5058	22.8246
	0.238928	0.186726	P91913	P91913	60S acidic ribosomal protein P1	rla-1	Color2 [DarkGray]	1	4					4	4	4	76.6	76.6	76.6	11.284	0	76.638	516700000	24	25.6149	25.777	25.0305	25.698	25.1428	25.0215
	0.372056	0.184264	O18240	O18240		rps-18	Color2 [DarkGray]	1	4					5	5	5	39	39	39	17.77	0	48.043	550650000	26	25.4769	25.4878	25.1408	24.9143	25.1307	25.5077
	0.550341	0.184188	Q19969	Q19969	Importin subunit alpha-3	ima-3	Color2 [DarkGray]	1	4					9	9	9	36	36	36	56.162	0	277.82	390920000	34	24.9331	24.708	24.7712	24.3587	24.7163	24.7848
	1.82856	0.183626	P47209	P47209	T-complex protein 1 subunit epsilon	cct-5	Color2 [DarkGray]	1	4					11	11	11	30.3	30.3	30.3	59.406	0	118.67	180380000	41	23.8221	23.8105	23.8663	23.7318	23.6012	23.615
	0.141935	0.180925	P48150	P48150	40S ribosomal protein S14	rps-14	Color2 [DarkGray]	1	4					8	8	8	66.4	66.4	66.4	16.249	0	109.67	1280900000	41	27.0825	26.9695	25.9155	26.2213	26.1467	27.0567
	0.433912	0.177509	Q23146	Q23146		rab-7	Color2 [DarkGray]	1	4					5	5	5	32.1	32.1	32.1	23.429	0	59.923	123320000	26	23.0542	23.2282	23.1847	23.1337	23.1568	22.6441
	0.349179	0.174802	Q9U2H9	Q9U2H9	Probable elongation factor 1-beta/1-delta 2	eef-1B.2	Color2 [DarkGray]	1	4					18	18	8	68.8	68.8	36.9	28.172	0	237.22	2358900000	99	27.5284	27.8097	27.5976	27.8472	27.3213	27.2427
	0.308923	0.174129	P48158	P48158	60S ribosomal protein L23	rpl-23	Color2 [DarkGray]	1	4					8	8	8	65	65	65	14.954	0	71.375	534420000	28	25.6628	25.3225	24.956	24.975	25.1067	25.3373
	0.25039	0.173763	P48152	P48152	40S ribosomal protein S3	rps-3	Color2 [DarkGray]	1	4					13	13	13	63.6	63.6	63.6	27.313	0	132.03	541120000	51	25.706	25.5584	24.9367	25.0043	25.1855	25.49
	0.235838	0.172401	P48156	P48156	40S ribosomal protein S8	rps-8	Color2 [DarkGray]	1	4					13	13	13	63.9	63.9	63.9	23.75	0	153.66	444050000	47	25.5186	25.3979	24.6905	24.904	24.9037	25.2822
	1.66	0.171754	Q9N4Y8	Q9N4Y8		nuo-5	Color2 [DarkGray]	1	4					16	16	16	36.9	36.9	36.9	79.356	0	290.16	347130000	68	24.6786	24.8153	24.7841	24.5598	24.6324	24.5705
	0.773889	0.165345	O01692	O01692	40S ribosomal protein S17	rps-17	Color2 [DarkGray]	1	4					4	4	4	45.4	45.4	45.4	14.938	0	31.622	230400000	21	24.1474	24.1695	23.9436	23.837	23.8731	24.0543
	0.396308	0.163582	G5ECU5;O45246	G5ECU5			Color2 [DarkGray]	1	4					15	12	12	29.1	25.3	25.3	70.641	0	84.039	411450000	37	25.178	25.0248	24.6993	24.79	24.6334	24.9879
	0.356255	0.162527	Q9N4N4	Q9N4N4		swsn-6	Color2 [DarkGray]	1	4					8	8	8	25.7	25.7	25.7	48.418	0	131.06	165270000	30	23.8232	23.8006	23.3012	23.6257	23.3351	23.4765
	0.407072	0.162253	P49041	P49041	40S ribosomal protein S5	rps-5	Color2 [DarkGray]	1	4					11	11	11	63.8	63.8	63.8	23.154	0	202.13	671010000	64	25.7722	25.8141	25.336	25.6181	25.3758	25.4417
	1.13821	0.161313	P09446	P09446	Heat shock 70 kDa protein A	hsp-1	Color2 [DarkGray]	1	4					36	36	30	74.1	74.1	65.8	69.722	0	323.31	5957000000	207	28.8726	28.9016	28.8801	28.8022	28.5922	28.7761
	0.898371	0.156666	P90860	P90860			Color2 [DarkGray]	1	4					5	5	5	38.3	38.3	38.3	19.539	0	45.594	253240000	30	24.2252	24.148	24.2102	23.9727	24.1928	23.9479
	0.485684	0.156665	Q21276	Q21276	Uncharacterized NOP5 family protein K07C5.4	K07C5.4	Color2 [DarkGray]	1	4					9	9	9	24.9	24.9	24.9	54.511	0	63.377	131390000	23	23.4378	23.2425	22.9622	23.1038	23.052	23.0167
	0.226793	0.153819	Q7JKP6	Q7JKP6		hsr-9	Color2 [DarkGray]	1	4					15	15	15	16.5	16.5	16.5	127.61	0	129.13	115560000	28	23.2957	23.6441	22.7917	23.1405	22.9045	23.2249
	0.42337	0.152737	Q22054	Q22054	40S ribosomal protein S16	rps-16	Color2 [DarkGray]	1	4					11	11	11	63.9	63.9	63.9	16.316	0	93.05	573150000	54	25.6753	25.4347	25.2123	25.1579	25.2839	25.4223
	0.160431	0.152537	H2KYR1	H2KYR1		vig-1	Color2 [DarkGray]	1	4					11	11	11	41.3	41.3	41.3	40.406	0	98.433	220850000	40	24.3791	24.2345	23.4306	23.5197	23.8514	24.2155
	0.266118	0.152042	Q23670;G5ECQ8	Q23670	Probable DNA topoisomerase 2	K12D12.1	Color2 [DarkGray]	1	4					37	37	37	28.4	28.4	28.4	172.33	0	323.31	1071000000	137	26.5039	26.5565	25.8993	26.1808	26.0103	26.3125
	0.258945	0.151976	P53014	P53014	Myosin, essential light chain	mlc-3	Color2 [DarkGray]	1	4					7	7	7	52.9	52.9	52.9	17.144	0	77.993	288660000	27	24.6002	24.8761	24.3335	24.7952	24.2411	24.3176
	0.638293	0.150284	Q965W1	Q965W1	Fatty acid-binding protein homolog 9	lbp-9	Color2 [DarkGray]	1	4					3	3	3	28.3	28.3	28.3	16.955	0	45.665	142650000	12	23.6035	23.4283	23.2636	23.2035	23.3397	23.3013
	0.292896	0.150187	Q9BKT9	Q9BKT9		npp-13	Color2 [DarkGray]	1	4					12	12	12	19.9	19.9	19.9	88.279	0	82.777	207980000	34	24.0228	23.7067	24.0975	24.127	23.6714	23.5781
	0.54226	0.148683	Q03565	Q03565	Barrier-to-autointegration factor 1	baf-1	Color2 [DarkGray]	1	4					8	8	8	91	91	91	9.9542	0	105.44	1408700000	39	26.7851	26.775	26.7154	26.6338	26.3925	26.8032
	0.831395	0.1483	Q17770	Q17770	Protein disulfide-isomerase 2	pdi-2	Color2 [DarkGray]	1	4					6	6	6	13.8	13.8	13.8	55.152	0	85.111	168910000	36	23.6064	23.5968	23.6787	23.4822	23.6135	23.3414
	0.322129	0.147008	Q9U302	Q9U302	Polyadenylate-binding protein	pab-1	Color2 [DarkGray]	1	4					21	21	17	46	46	39.2	71.647	0	314.78	899270000	87	26.0572	26.1502	25.7073	25.6287	25.7746	26.0703
	0.369293	0.143623	P53588	P53588	Probable succinyl-CoA ligase [ADP-forming] subunit beta, mitochondrial	F47B10.1	Color2 [DarkGray]	1	4					17	17	17	50.1	50.1	50.1	47.419	0	256.69	1019200000	88	26.3654	26.2691	26.0906	25.8188	26.2763	26.1991
	0.343441	0.142483	Q22053	Q22053	rRNA 2-O-methyltransferase fibrillarin	fib-1	Color2 [DarkGray]	1	4					5	5	5	16.8	16.8	16.8	36.383	0	49.085	302710000	30	24.6159	24.715	24.253	24.1897	24.4588	24.508
	0.204595	0.141853	P34460	P34460	Probable elongation factor 1-beta/1-delta 1	eef-1B.1	Color2 [DarkGray]	1	4					12	2	2	46	6.6	6.6	22.704	0	22.974	105700000	12	22.6368	23.3408	23.1054	23.2228	22.756	22.6787
	0.50141	0.141817	Q19877	Q19877	40S ribosomal protein S23	rps-23	Color2 [DarkGray]	1	4					5	5	5	43.4	43.4	43.4	15.874	0	70.639	269310000	19	24.1544	24.4091	24.0892	23.9242	24.144	24.1589
	0.191287	0.140069	P90921	P90921	Probable ATP synthase subunit g 1, mitochondrial	asg-1	Color2 [DarkGray]	1	4					4	4	2	26.7	26.7	18.3	14.919	0	36.416	183340000	17	23.153	23.6668	24.0007	23.7003	23.463	23.2369
	0.24869	0.138362	P12844;Q21000	P12844	Myosin-3	myo-3	Color2 [DarkGray]	1	4					32	31	31	21.4	20.8	20.8	225.51	0	313.67	416820000	109	25.2262	25.1522	24.5443	24.7874	24.7984	24.9219
	0.159272	0.138092	Q19680	Q19680			Color2 [DarkGray]	1	4					9	9	9	22.5	22.5	22.5	61.077	0	98.729	211970000	26	24.4269	24.6099	23.8808	24.5678	23.7366	24.199
	0.212635	0.137829	A7LPD6	A7LPD6		igcm-3	Color2 [DarkGray]	1	4					8	8	8	16.1	16.1	16.1	65.014	0	65.983	82440000	16	22.8188	22.7884	22.45	22.1094	22.8282	22.7061
	0.876701	0.134042	O18650	O18650	40S ribosomal protein S19	rps-19	Color2 [DarkGray]	1	4					9	9	9	51.4	51.4	51.4	16.322	0	71.31	358700000	42	24.7945	24.761	24.5703	24.5681	24.601	24.5545
	0.937483	0.132748	O16720	O16720	Protein argonaute	alg-2	Color2 [DarkGray]	1	4					10	10	4	16.4	16.4	7.1	101.66	0	101.07	198060000	35	23.8483	23.8846	23.7495	23.5945	23.7718	23.7179
	0.26793	0.127692	P91495	P91495		npp-12	Color2 [DarkGray]	1	4					38	38	38	39.6	39.6	39.6	199.64	0	323.31	663310000	111	25.8064	26.0259	25.4027	25.7182	25.5291	25.6045
	0.432305	0.1262	G5EEA8	G5EEA8	Annexin	nex-1	Color2 [DarkGray]	1	4					8	8	8	30.1	30.1	30.1	35.695	0	86.926	153840000	31	23.396	23.2503	23.639	23.391	23.3063	23.2093
	0.286224	0.124386	P02566;P12845;P02567	P02566	Myosin-4	unc-54	Color2 [DarkGray]	1	4					55	55	54	36	36	36	224.75	0	323.31	1386100000	204	26.8348	26.8854	26.4328	26.7914	26.4579	26.5306
	0.196473	0.113382	Q21215	Q21215	Guanine nucleotide-binding protein subunit beta-2-like 1	rack-1	Color2 [DarkGray]	1	4					16	16	16	76	76	76	35.83	0	197.72	711170000	56	25.9091	25.6539	25.2769	25.2735	25.5241	25.7023
	0.530142	0.113338	G5EF53	G5EF53		swsn-4	Color2 [DarkGray]	1	4					9	9	9	9.6	9.6	9.6	170.61	0	137.41	118670000	26	22.9997	22.9325	22.8176	22.7676	22.9521	22.6901
	0.166669	0.112827	O01869	O01869		rps-10	Color2 [DarkGray]	1	4					5	5	5	49	49	49	16.87	0	52.83	76204000	17	22.4653	22.4109	22.8031	22.7177	22.6203	22.0029
	0.29676	0.110617	P02513	P02513	Heat shock protein Hsp-16.48/Hsp-16.49	hsp-16.48	Color2 [DarkGray]	1	4					6	6	3	65.7	65.7	39.2	16.299	0	182.43	1237800000	33	26.2149	26.1412	26.5779	26.0701	26.2997	26.2324
	0.178822	0.110463	Q9N4I4	Q9N4I4	60S ribosomal protein L10a	rpl-10a	Color2 [DarkGray]	1	4					7	7	7	28.7	28.7	28.7	24.137	0	64.817	342970000	33	24.8943	24.8008	24.2049	24.3611	24.5273	24.6802
	0.181086	0.109847	P50093	P50093	Mitochondrial prohibitin complex protein 2	phb-2	Color2 [DarkGray]	1	4					7	7	7	40.5	40.5	40.5	32.667	0	133.78	635000000	36	25.1056	25.2338	25.6907	25.3918	25.3701	24.9387
	0.379691	0.109393	P98080	P98080	Cytochrome b-c1 complex subunit 1, mitochondrial	ucr-1	Color2 [DarkGray]	1	4					14	14	14	39.9	39.9	39.9	51.735	0	196.78	459100000	50	24.9546	25.2343	24.8359	24.9516	24.877	24.8679
	0.252637	0.109072	Q20228	Q20228	40S ribosomal protein S9	rps-9	Color2 [DarkGray]	1	4					13	13	13	43.4	43.4	43.4	21.956	0	92.263	522840000	45	25.579	25.4636	25.1605	25.0918	25.2858	25.4982
	0.11704	0.106803	Q21351	Q21351		gtbp-1	Color2 [DarkGray]	1	4					14	14	14	35.9	35.9	35.9	52.455	0	155.88	366290000	63	25.0506	24.69	24.3031	24.096	24.6749	24.9523
	0.18507	0.105221	Q9N3H3	Q9N3H3			Color2 [DarkGray]	1	4					12	12	12	40.6	40.6	40.6	48.254	0	178.42	205720000	35	23.4451	23.97	24.094	23.7454	23.8735	23.5745
	0.111158	0.103151	O45075	O45075			Color2 [DarkGray]	1	4					8	8	8	10.1	10.1	10.1	146.84	0	67.716	117890000	27	23.2984	23.6183	22.9229	23.6938	22.7877	23.0486
	0.323071	0.102334	P47991	P47991	60S ribosomal protein L6	rpl-6	Color2 [DarkGray]	1	4					12	12	12	49.3	49.3	49.3	24.312	0	95.832	1063600000	52	26.2122	26.1089	26.4243	25.9689	26.2708	26.1988
	0.654909	0.0999635	Q9TZS5	Q9TZS5		cct-7	Color2 [DarkGray]	1	4					12	12	12	35.9	35.9	35.9	58.372	0	142.15	170280000	30	23.5487	23.5074	23.546	23.4553	23.5394	23.3076
	0.248995	0.099699	Q20779	Q20779	Probable cytochrome c oxidase subunit 6A, mitochondrial	tag-174	Color2 [DarkGray]	1	4					6	6	6	44.5	44.5	44.5	14.743	0	63.681	266040000	27	24.1983	24.4259	24.0109	23.9047	24.2213	24.2099
	0.210942	0.0987587	Q23098	Q23098		nuo-6	Color2 [DarkGray]	1	4					3	3	3	29.1	29.1	29.1	20.373	0	38.75	102510000	13	22.8484	23.1251	22.8787	23.1386	22.8276	22.5896
	0.318062	0.098142	Q17763	Q17763		atp-5	Color2 [DarkGray]	1	4					13	13	13	67	67	67	21.797	0	188.83	594230000	70	25.5064	25.6269	25.5152	25.641	25.4848	25.2284
	0.437231	0.0971648	Q95Y90	Q95Y90	60S ribosomal protein L9	rpl-9	Color2 [DarkGray]	1	4					11	11	11	51.3	51.3	51.3	21.508	0	184.04	896850000	42	26.1366	25.9632	25.8813	25.7959	25.9982	25.8954
	0.783626	0.0965296	O02640	O02640	Probable malate dehydrogenase, mitochondrial	mdh-2	Color2 [DarkGray]	1	4					12	12	12	51.6	51.6	51.6	35.119	0	153	446350000	49	24.9484	24.8275	24.976	24.8685	24.7551	24.8387
	0.255597	0.0934944	A9UJN7;P91859	A9UJN7			Color2 [DarkGray]	1	4					8	8	2	15.1	15.1	2.7	91.978	0	79.075	125110000	21	23.4153	23.0655	23.1342	23.1142	22.9397	23.2805
	0.283031	0.0904598	Q20053	Q20053		asb-1	Color2 [DarkGray]	1	4					6	6	6	19.6	19.6	19.6	34.368	0	54.29	209800000	27	23.9534	24.2291	23.8174	23.8369	23.9033	23.9883
	0.848419	0.0878213	P34255	P34255	Uncharacterized protein B0303.3	B0303.3	Color2 [DarkGray]	1	4					10	10	10	30.1	30.1	30.1	47.874	0	128.92	1104900000	53	26.3489	26.2881	26.233	26.2699	26.1568	26.1798
	0.148481	0.0877927	Q21902	Q21902	DNA replication licensing factor mcm-5	mcm-5	Color2 [DarkGray]	1	4					29	29	29	45.6	45.6	45.6	84.935	0	268.63	773270000	100	25.857	25.8595	25.5199	25.2804	25.8689	25.8236
	0.237603	0.0860627	G5EEK8	G5EEK8	Calcium-transporting ATPase	sca-1	Color2 [DarkGray]	1	4					17	17	17	22.1	22.1	22.1	115.51	0	229.85	471300000	69	25.2239	25.2919	24.863	24.9913	25.1424	24.9869
	0.494433	0.0836767	P10986;P0DM42;P0DM41	P10986;P0DM42;P0DM41	Actin-4;Actin-3;Actin-1	act-4;act-3;act-1	Color2 [DarkGray]	1	4					21	21	1	73.7	73.7	8	41.777	0	323.31	5320800000	145	28.7147	28.6335	28.5485	28.607	28.4364	28.6023
	0.473441	0.0833632	O17732	O17732	Pyruvate carboxylase 1	pyc-1	Color2 [DarkGray]	1	4					25	25	25	31.6	31.6	31.6	129.28	0	263.83	808750000	79	25.7419	25.6705	25.5343	25.4784	25.635	25.5831
	0.108882	0.0807552	Q9N5E4	Q9N5E4			Color2 [DarkGray]	1	4					8	8	8	64.6	64.6	64.6	15.12	0	138.82	356840000	32	24.2968	24.7765	24.9696	24.8675	24.6717	24.2616
	0.0741282	0.0800037	Q9NA74	Q9NA74			Color2 [DarkGray]	1	4					6	6	6	32.7	32.7	32.7	30.732	0	61.671	132350000	19	22.8378	23.0978	23.4544	23.6013	23.1012	22.4474
	0.207399	0.0778014	O45012	O45012		nol-5	Color2 [DarkGray]	1	4					5	5	5	15.6	15.6	15.6	54.63	0	50.317	89072000	18	22.4808	22.3246	22.7715	22.3315	22.546	22.4659
	0.176296	0.0774434	G5EFG4	G5EFG4		abcf-2	Color2 [DarkGray]	1	4					19	19	19	37	37	37	70.379	0	228.72	935710000	89	26.0872	25.8872	25.8625	25.5898	25.9073	26.1075
	0.231879	0.0758235	Q9N362	Q9N362			Color2 [DarkGray]	1	4					13	13	13	50.8	50.8	50.8	38.458	0	165.11	327390000	47	24.5085	24.4889	24.1575	24.3129	24.2049	24.4095
	0.169218	0.0751095	Q2V4S2	Q2V4S2		gdi-1	Color2 [DarkGray]	1	4					6	6	6	20	20	20	51.807	0	84.349	107780000	24	22.6114	22.629	22.8814	22.8386	22.7009	22.3571
	0.228537	0.0712598	P51403	P51403	40S ribosomal protein S2	rps-2	Color2 [DarkGray]	1	4					15	15	15	46.7	46.7	46.7	28.96	0	196.95	1150800000	70	26.4771	26.1422	26.3034	26.1174	26.2178	26.3737
	0.090079	0.0711505	G5EBY3	G5EBY3		nmy-2	Color2 [DarkGray]	1	4					87	87	86	42.8	42.8	42.4	231.24	0	323.31	3639500000	360	28.3209	28.13	27.6544	27.8988	27.6557	28.3373
	0.188675	0.071015	Q9U757	Q9U757	NTF2-related export protein	nxt-1	Color2 [DarkGray]	1	4					2	2	2	21.9	21.9	21.9	15.479	0	24.726	38879000	12	21.9708	21.639	21.5483	21.7497	21.5271	21.6683
	0.128553	0.0707658	Q9BL39	Q9BL39		swsn-3	Color2 [DarkGray]	1	4					3	3	3	12.4	12.4	12.4	38.96	0	24.445	41326000	14	22.117	22.0171	21.7184	22.2048	21.7352	21.7001
	0.280778	0.0699762	P52015;P52010;P52009	P52015	Peptidyl-prolyl cis-trans isomerase 7	cyn-7	Color2 [DarkGray]	1	4					4	4	4	29.2	29.2	29.2	18.401	0	29.214	318860000	16	24.6276	24.4468	24.5318	24.2989	24.5837	24.5136
	0.194456	0.069472	Q95XT5	Q95XT5		trap-1	Color2 [DarkGray]	1	4					6	6	6	28.8	28.8	28.8	28.617	0	125.9	431740000	33	24.9853	25.0805	24.6678	24.7674	24.8042	24.9535
	0.0849511	0.0691764	P46561	P46561	ATP synthase subunit beta, mitochondrial	atp-2	Color2 [DarkGray]	1	4					23	23	23	68.2	68.2	68.2	57.526	0	323.31	5942500000	139	28.2774	28.8439	29.0605	28.8923	28.7536	28.3284
	0.200318	0.067915	Q9U241	Q9U241	Acyl carrier protein		Color2 [DarkGray]	1	4					3	3	3	21.1	21.1	21.1	15.025	0	25.562	61895000	12	22.2557	22.2618	22.2907	22.2731	22.3824	21.949
	0.135328	0.0602481	Q94230;Q93537	Q94230		plp-1	Color2 [DarkGray]	1	4					12	12	12	61.1	61.1	61.1	25.515	0	103.74	255890000	40	24.4168	24.5336	24.0235	24.1524	24.312	24.3288
	0.175318	0.0578899	Q9U238	Q9U238		trap-4	Color2 [DarkGray]	1	4					8	8	8	67.3	67.3	67.3	17.416	0	240.23	1296600000	57	26.4595	26.6859	26.5087	26.3143	26.6767	26.4895
	0.0838304	0.0573864	O02639	O02639	60S ribosomal protein L19	rpl-19	Color2 [DarkGray]	1	4					8	8	8	27.8	27.8	27.8	23.651	0	74.089	597550000	38	25.6343	25.2775	25.0115	24.9311	25.364	25.4561
	0.209496	0.0570768	Q9GZH4	Q9GZH4	Dolichyl-diphosphooligosaccharide--protein glycosyltransferase subunit 1	ribo-1	Color2 [DarkGray]	1	4					24	24	24	52	52	52	65.736	0	293.71	1332800000	109	26.6161	26.7902	26.4603	26.5342	26.6544	26.5067
	0.148699	0.0567735	Q09581	Q09581	32 kDa beta-galactoside-binding lectin lec-3	lec-3	Color2 [DarkGray]	1	4					12	12	11	36.7	36.7	34.3	33.64	0	79.973	138400000	31	23.0939	22.9535	23.1521	22.793	23.2406	22.9956
	0.230357	0.053985	Q95XQ8	Q95XQ8		mcm-4	Color2 [DarkGray]	1	4					16	16	16	22.4	22.4	22.4	91.571	0	142.28	369810000	46	24.7942	24.6378	24.5675	24.6126	24.7213	24.5036
	0.10587	0.0534051	Q04908	Q04908	26S proteasome non-ATPase regulatory subunit 3	rpn-3	Color2 [DarkGray]	1	4					24	24	24	56.5	56.5	56.5	57.506	0	290.96	708950000	110	25.4491	25.6354	25.5729	25.7661	25.5573	25.1737
	0.253835	0.0527026	P17331;P04970	P17331;P04970	Glyceraldehyde-3-phosphate dehydrogenase 4;Glyceraldehyde-3-phosphate dehydrogenase 1	gpd-4;gpd-1	Color2 [DarkGray]	1	4					9	9	6	36.7	36.7	22.9	36.426	0	107.14	376850000	36	24.7098	24.7747	24.8754	24.6153	24.7398	24.8468
	0.0883903	0.0521711	Q9TZ33	Q9TZ33		ucr-2.3	Color2 [DarkGray]	1	4					14	14	14	55.3	55.3	55.3	45.56	0	176.49	737330000	55	25.3204	25.8776	25.8377	25.7545	25.7144	25.4103
	0.145699	0.0509167	H8ESF3	H8ESF3		swsn-1	Color2 [DarkGray]	1	4					13	13	13	29.5	29.5	29.5	85.737	0	157.73	323350000	50	24.6442	24.5882	24.3384	24.5789	24.2945	24.5446
	0.150713	0.0495701	Q9N358	Q9N358	T-complex protein 1 subunit theta	cct-8	Color2 [DarkGray]	1	4					12	12	12	22.4	22.4	22.4	59.733	0	98.183	226280000	36	23.9132	23.847	23.8698	23.6007	24.0149	23.8657
	0.0398884	0.0495593	Q09533	Q09533	60S ribosomal protein L10	rpl-10	Color2 [DarkGray]	1	4					7	7	7	29.4	29.4	29.4	24.749	0	55.652	193020000	34	24.0153	23.5265	23.055	23.0575	23.2842	24.1064
	0.10994	0.0491924	Q9XTI0	Q9XTI0	Probable 3-hydroxyisobutyrate dehydrogenase, mitochondrial	B0250.5	Color2 [DarkGray]	1	4					5	5	5	20.7	20.7	20.7	31.217	0	40.631	104050000	24	23.0023	22.9557	22.5362	22.6777	22.7673	22.9016
	0.113649	0.0445073	Q95PZ1	Q95PZ1			Color2 [DarkGray]	1	4					7	7	7	32.4	32.4	32.4	15.514	0	150.39	290610000	28	24.2186	24.6119	24.4063	24.3268	24.5318	24.2447
	0.127171	0.0433629	Q22037	Q22037	Heterogeneous nuclear ribonucleoprotein A1	hrp-1	Color2 [DarkGray]	1	4					3	3	3	13.3	13.3	13.3	36.343	0	31.429	171580000	13	23.5226	23.5059	23.7012	23.4615	23.746	23.3922
	0.0431959	0.0430368	Q18090	Q18090	Mitochondrial import receptor subunit TOM40 homolog	C18E9.6	Color2 [DarkGray]	1	4					10	10	10	66.8	66.8	66.8	32.385	0	142.6	357860000	32	24.0086	24.4909	25.1294	24.4754	24.6851	24.3393
	0.088778	0.0418294	P27420	P27420	Heat shock 70 kDa protein C	hsp-3	Color2 [DarkGray]	1	4					19	17	14	35.7	31.5	26.2	73.022	0	304.72	402230000	57	24.8336	25.1344	24.7322	25.0846	24.7002	24.7899
	0.102865	0.0404708	G5EFV4	G5EFV4		hmg-1.1	Color2 [DarkGray]	1	4					8	8	8	48.4	48.4	48.4	10.613	0	64.575	115950000	27	22.8083	22.802	22.871	22.6182	22.6776	23.0641
	0.0537371	0.0400855	P41932	P41932	14-3-3-like protein 1	par-5	Color2 [DarkGray]	1	4					13	13	8	57.3	57.3	39.1	28.19	0	184.91	657440000	49	25.1813	25.2661	25.9226	25.6114	25.2479	25.3905
	0.080112	0.039505	Q27257	Q27257	Protein dif-1	dif-1	Color2 [DarkGray]	1	4					5	5	5	30.4	30.4	30.4	33.134	0	67.043	160430000	20	23.5751	23.598	23.9882	23.7926	23.7911	23.459
	0.109173	0.0393384	Q9BL61;O44781	Q9BL61;O44781			Color2 [DarkGray]	1	4					14	13	13	46.4	43.4	43.4	45.582	0	141.33	214060000	31	23.8325	24.1166	23.7263	23.7475	23.8613	23.9487
	0.25748	0.039135	P29691	P29691	Elongation factor 2	eef-2	Color2 [DarkGray]	1	4					39	39	39	54.7	54.7	54.7	94.795	0	323.31	2784700000	187	27.7224	27.6272	27.5711	27.5574	27.5622	27.6836
	0.321305	0.0390301	O17919	O17919	Putative H/ACA ribonucleoprotein complex subunit 4	K01G5.5	Color2 [DarkGray]	1	4					6	6	6	19.6	19.6	19.6	50.21	0	56.679	161990000	24	23.7106	23.681	23.6076	23.7001	23.5651	23.6169
	0.162816	0.0388425	G5EDE8	G5EDE8		ile-1	Color2 [DarkGray]	1	4					11	11	11	34.6	34.6	34.6	54.977	0	157.38	232540000	44	24.1248	24.1786	23.9745	23.9238	24.1356	24.102
	0.0912441	0.0384878	O16520	O16520	Eukaryotic peptide chain release factor subunit 1	erfa-1	Color2 [DarkGray]	1	4					13	13	13	25.6	25.6	25.6	66.116	0	127.06	337760000	49	24.5189	24.2129	24.4606	24.1242	24.4814	24.4713
	0.136249	0.0349426	O45865;G5EFW8;G5EFU2	O45865		ant-1.1	Color2 [DarkGray]	1	4					20	20	16	70	70	56.3	33.044	0	311.49	4112200000	117	28.094	28.0735	28.2939	28.0112	28.2306	28.1147
	0.0491673	0.0345955	Q94051	Q94051	Caveolin-1	cav-1	Color2 [DarkGray]	1	4					12	12	12	46	46	46	26.291	0	174.04	1063300000	52	26.4879	25.9691	25.9886	25.8938	25.9959	26.4519
	0.104857	0.0320199	Q93714	Q93714	Probable isocitrate dehydrogenase [NAD] subunit alpha, mitochondrial	idha-1	Color2 [DarkGray]	1	4					14	14	14	47.5	47.5	47.5	38.466	0	155.07	549540000	59	25.3158	25.1999	25.0147	25.054	25.1061	25.2742
	0.0798074	0.0319653	P53013	P53013	Elongation factor 1-alpha	eft-3	Color2 [DarkGray]	1	4					25	25	25	64.1	64.1	64.1	50.668	0	323.31	35912000000	368	31.4113	31.31	31.1426	31.033	31.303	31.4321
	0.0255512	0.0293878	Q21443	Q21443	Lamin-1	lmn-1	Color2 [DarkGray]	1	4					13	13	13	32.5	32.5	32.5	64.083	0	135.25	206050000	44	24.1141	24.4389	23.1891	23.7416	23.8588	24.0536
	0.0284547	0.0273889	Q94300;Q19162	Q94300;Q19162	60S ribosomal protein L11	rpl-11.1;rpl-11.2	Color2 [DarkGray]	1	4					5	5	5	39.8	39.8	39.8	22.714	0	96.175	393540000	27	25.1888	24.3974	24.3829	24.2792	24.7071	24.9007
	0.29842	0.0266864	G5ECY0	G5ECY0		dlg-1	Color2 [DarkGray]	1	4					27	27	27	45.5	45.5	45.5	106.99	0	323.31	436560000	81	24.8644	24.8669	24.9201	24.7946	24.8828	24.894
	0.0338421	0.0262922	G5EED5	G5EED5		scm-1	Color2 [DarkGray]	1	4					4	4	4	25.1	25.1	25.1	36.859	0	83.12	102980000	18	22.8092	22.8592	22.4525	22.2365	22.8049	23.0006
	0.0313338	0.0252215	Q9BKU5	Q9BKU5			Color2 [DarkGray]	1	4					7	7	7	41.4	41.4	41.4	16.204	0	46.974	514560000	36	25.4566	25.2575	24.8893	24.8327	25.1248	25.5701
	0.032804	0.0251986	Q9GRZ9	Q9GRZ9		tcc-1	Color2 [DarkGray]	1	4					29	29	29	52.4	52.4	52.4	75.891	0	323.31	1758200000	145	27.2293	27.3412	26.5635	26.9614	26.8991	27.198
	0.126037	0.0239436	P41877	P41877	Chromatin-remodeling complex ATPase chain isw-1	isw-1	Color2 [DarkGray]	1	4					14	14	14	13	13	13	116.67	0	99.362	140610000	32	23.3986	23.5292	23.3204	23.4013	23.3298	23.4453
	0.242681	0.0232016	H8W3Y1	H8W3Y1		noah-1	Color2 [DarkGray]	1	4					9	9	9	11.6	11.6	11.6	115.75	0	89.039	173450000	30	23.5798	23.5326	23.6587	23.5831	23.5633	23.5551
	0.0320453	0.0228297	Q20206	Q20206		rps-11	Color2 [DarkGray]	1	4					8	8	8	56.1	56.1	56.1	17.745	0	66.522	437980000	46	25.0609	24.9848	24.6089	24.6396	24.6949	25.2517
	0.0587342	0.022721	Q9U2G0	Q9U2G0	Putative U5 small nuclear ribonucleoprotein 200 kDa helicase	Y46G5A.4	Color2 [DarkGray]	1	4					29	29	29	20.4	20.4	20.4	243.83	0	276.85	434390000	85	24.5356	24.9002	24.9276	24.8214	24.7962	24.6775
	0.0286963	0.0219479	O17218	O17218		rps-22	Color2 [DarkGray]	1	4					8	8	8	60	60	60	14.733	0	70.835	402100000	31	25.0966	24.7455	24.4716	24.403	24.8217	25.0231
	0.0147016	0.0204703	Q22866	Q22866	Tropomyosin isoforms a/b/d/f	lev-11	Color2 [DarkGray]	1	4					9	9	9	39.1	39.1	39.1	33.003	0	82.112	77577000	27	22.4486	23.2436	22.5111	23.463	22.1927	22.4862
	0.0250844	0.0203457	Q21732	Q21732			Color2 [DarkGray]	1	4					5	5	5	59.8	59.8	59.8	12.303	0	57.888	156150000	17	23.3909	23.3814	23.5417	23.8599	23.4543	22.9387
	0.0199411	0.0199153	G5EDV3	G5EDV3		cey-4	Color2 [DarkGray]	1	4					7	7	7	36.4	36.4	36.4	32.418	0	104.46	97696000	29	22.7117	23.2694	22.5428	22.6606	22.4921	23.3115
	0.025131	0.017882	Q966C6;Q95XE4	Q966C6	60S ribosomal protein L7a	rpl-7A	Color2 [DarkGray]	1	4					15	15	15	51.3	51.3	51.3	30.174	0	163.96	667470000	65	25.7557	25.4025	25.0735	25.1774	25.3621	25.6386
	0.225447	0.0176907	G5EBZ4	G5EBZ4	Protein let-418	let-418	Color2 [DarkGray]	1	4					28	28	26	23	23	20.3	209.15	0	315.46	908640000	110	25.7703	25.7769	25.7968	25.7081	25.8094	25.7735
	0.0362861	0.0172176	Q23621	Q23621	Glutamate dehydrogenase	gdh-1	Color2 [DarkGray]	1	4					5	5	5	11.4	11.4	11.4	58.794	0	43.109	60865000	15	21.7565	22.1189	21.9998	21.762	22.1697	21.892
	0.107264	0.0160713	Q20748	Q20748	ATPase family AAA domain-containing protein 3	atad-3	Color2 [DarkGray]	1	4					10	10	10	24.2	24.2	24.2	67.146	0	89.887	215320000	36	23.9362	24.0956	24.0561	24.0287	24.0468	23.9642
	0.0418258	0.0146141	Q9XVI9	Q9XVI9	Myosin-2 essential light chain	mlc-5	Color2 [DarkGray]	1	4					8	8	8	69.7	69.7	69.7	15.97	0	154.35	965940000	46	26.2399	26.4309	26.2722	26.478	26.12	26.3011
	0.0212408	0.0132141	Q86G90	Q86G90		npp-9	Color2 [DarkGray]	1	4					24	24	24	41.3	41.3	41.3	95.56	0	323.31	577790000	81	25.5998	25.145	25.0356	25.0405	25.2629	25.4374
	0.0205708	0.0127525	P34334	P34334	60S ribosomal protein L21	rpl-21	Color2 [DarkGray]	1	4					10	10	10	46	46	46	18.31	0	104.34	442120000	40	24.9404	24.7656	24.906	24.4601	25.0842	25.0295
	0.0307005	0.0124639	Q20641	Q20641		nmy-1	Color2 [DarkGray]	1	4					52	51	51	31.2	30.8	30.8	229.37	0	323.31	942320000	150	26.1931	26.199	26.0424	26.282	25.8803	26.2347
	0.0253321	0.00839361	G5EC91	G5EC91		dpy-11	Color2 [DarkGray]	1	4					7	7	7	32.1	32.1	32.1	27.381	0	64.273	309280000	26	24.2121	24.4596	24.1463	24.1555	24.3465	24.2908
	0.00940365	0.00578117	P48154	P48154	40S ribosomal protein S3a	rps-1	Color2 [DarkGray]	1	4					13	13	13	45.5	45.5	45.5	28.96	0	143.23	834340000	59	26.0859	25.8296	25.628	25.5741	25.8481	26.104
	0.009234	0.00447273	Q20713	Q20713			Color2 [DarkGray]	1	4					5	5	5	19.2	19.2	19.2	35.639	0	90.963	269750000	33	24.0441	24.0938	24.4784	24.0396	24.2668	24.2965
	0.00418623	0.00121816	P45971	P45971	Probable dolichyl-diphosphooligosaccharide--protein glycosyltransferase 48 kDa subunit	T09A5.11	Color2 [DarkGray]	1	4					15	15	15	52.4	52.4	52.4	48.759	0	270.51	576990000	68	25.1443	25.384	25.322	25.3794	25.3018	25.1654
	0.000829901	-0.000232697	Q09996	Q09996	Leucine--tRNA ligase	lrs-1	Color2 [DarkGray]	1	4					9	9	9	9.4	9.4	9.4	134.52	0	84.764	143600000	32	23.1792	23.0966	23.2857	23.3122	23.1915	23.0586
	0.000487649	-0.00044632	O44480	O44480	60S ribosomal protein L18a	rpl-20	Color2 [DarkGray]	1	4					11	11	11	51.1	51.1	51.1	20.959	0	99.479	585920000	53	25.72	25.446	24.9611	25.0041	25.4381	25.6863
	0.010108	-0.00268555	Q7JNG1	Q7JNG1		atp-3	Color2 [DarkGray]	1	4					7	7	7	40.4	40.4	40.4	24.947	0	71.306	218910000	39	23.8369	24.1111	23.9553	24.0269	23.9833	23.9011
	0.00528756	-0.00522486	A3QMC5	A3QMC5		rpl-34	Color2 [DarkGray]	1	4					6	6	6	35.5	35.5	35.5	12.682	0	38.618	279900000	27	24.5978	24.2211	23.8809	23.8964	24.0961	24.7229
	0.0257831	-0.0071818	Q21502	Q21502	MOG interacting and ectopic P-granules protein 1	mep-1	Color2 [DarkGray]	1	4					13	13	13	24.3	24.3	24.3	97.449	0	188.82	188400000	46	23.7824	23.4913	23.645	23.5915	23.7258	23.623
	0.0368015	-0.0119457	Q9GYT0;O17612	Q9GYT0		ech-1.2	Color2 [DarkGray]	1	4					24	24	24	44	44	44	84.848	0	310.27	1025500000	104	26.1009	26.2211	25.8627	26.1296	26.0715	26.0194
	0.0251383	-0.0132205	Q9N368	Q9N368			Color2 [DarkGray]	1	4					5	5	5	11.2	11.2	11.2	64.971	0	35.357	58138000	16	22.1792	22.1742	21.7089	21.8918	22.035	22.1752
	0.0174984	-0.014403	G5EEV2	G5EEV2	Transcription-associated protein 1	trr-1	Color2 [DarkGray]	1	4					7	7	7	2.2	2.2	2.2	466.86	0	47.801	41596000	20	21.0444	21.5355	21.5976	21.818	21.2763	21.1264
	0.0174527	-0.0146014	O02325	O02325		prmt-3	Color2 [DarkGray]	1	4					11	11	11	20.4	20.4	20.4	77.764	0	80.488	107130000	25	22.2829	22.7918	23.091	22.876	22.8905	22.4429
	0.0165515	-0.0151634	O01864	O01864		nrd-1	Color2 [DarkGray]	1	4					5	5	5	8.9	8.9	8.9	109.77	0	49.162	71639000	18	22.2512	21.6992	22.5319	22.3625	22.3503	21.8151
	0.0330395	-0.0182769	P91390	P91390		ostd-1	Color2 [DarkGray]	1	4					7	7	7	27.1	27.1	27.1	31.148	0	157.1	386710000	30	24.3744	24.7498	24.6707	24.473	24.912	24.4648
	0.0235616	-0.0185496	G4SPY0	G4SPY0			Color2 [DarkGray]	1	4					10	10	10	20.8	20.8	20.8	75.845	0	126.75	290510000	35	24.0661	24.8206	24.0439	24.36	24.2055	24.4207
	0.041317	-0.0221004	Q21352	Q21352	Translocon-associated protein subunit beta		Color2 [DarkGray]	1	4					2	2	2	15.9	15.9	15.9	20.258	0	37.538	44204000	13	21.6705	21.7644	21.5057	21.9859	21.5939	21.4271
	0.019715	-0.0222944	Q9GZE9	Q9GZE9			Color2 [DarkGray]	1	4					8	8	8	37.6	37.6	37.6	47.293	0	142	154880000	28	22.4855	23.1698	23.7721	23.1657	23.2681	23.0604
	0.0378144	-0.0254218	Q9XVS7	Q9XVS7	Nuclear RNA export factor 1	nxf-1	Color2 [DarkGray]	1	4					12	12	12	29.3	29.3	29.3	70.961	0	116.52	213020000	39	24.0164	23.4442	24.1999	23.9072	23.8892	23.9403
	0.0903778	-0.0279471	Q21776	Q21776	Mitotic checkpoint serine/threonine-protein kinase BUB1	bub-1	Color2 [DarkGray]	1	4					10	10	10	14.9	14.9	14.9	112.03	0	108.81	163170000	39	23.3918	23.331	23.2694	23.1644	23.3902	23.5215
	0.0494586	-0.0280717	Q2A950	Q2A950		phf-10	Color2 [DarkGray]	1	4					3	3	3	8.7	8.7	8.7	51.829	0	32.625	36902000	15	21.4479	21.2474	21.3241	21.7259	21.1027	21.275
	0.0397052	-0.0280749	Q9NEW6	Q9NEW6	Probable splicing factor, arginine/serine-rich 3	rsp-3	Color2 [DarkGray]	1	4					6	6	6	29.5	29.5	29.5	28.68	0	60.007	446500000	38	24.9005	25.176	24.5017	24.7243	24.7732	25.1649
	0.0567166	-0.0298182	O45551	O45551	Eukaryotic translation initiation factor 4E-1	ife-1	Color2 [DarkGray]	1	4					4	4	3	19.8	19.8	14.6	24.313	0	30.444	106140000	15	22.5735	22.585	23.0972	22.6955	22.7619	22.8877
	0.0868886	-0.0303637	Q9TZL8	Q9TZL8	ATP-dependent 6-phosphofructokinase 1	pfk-1	Color2 [DarkGray]	1	4					8	8	8	15.6	15.6	15.6	89.733	0	81.163	139210000	31	22.9793	23.0724	23.2428	23.1942	23.2541	22.9373
	0.0420025	-0.0303993	P50880	P50880	60S ribosomal protein L3	rpl-3	Color2 [DarkGray]	1	4					15	15	15	41.9	41.9	41.9	45.659	0	159.99	727240000	55	25.7859	25.4338	25.4815	25.1605	25.7643	25.8676
	0.0392588	-0.0312462	H2L0C0	H2L0C0		emc-1	Color2 [DarkGray]	1	4					14	14	14	26.6	26.6	26.6	104.81	0	209.43	363280000	41	24.3882	24.8801	24.9371	25.0082	24.9361	24.355
	0.0308015	-0.0320028	Q9N593	Q9N593		mat-1	Color2 [DarkGray]	1	4					8	8	8	14.3	14.3	14.3	88.51	0	58.779	67440000	14	21.5832	22.4142	22.1411	22.5562	21.7104	21.9679
	0.0782103	-0.0326277	O18239	O18239		sec-61	Color2 [DarkGray]	1	4					10	10	10	32.6	32.6	32.6	52.239	0	234.88	2767200000	57	27.274	27.7711	27.4713	27.5848	27.4918	27.5376
	0.0301921	-0.0330722	Q20647;P48162	Q20647	60S ribosomal protein L23a 2	rpl-25.2	Color2 [DarkGray]	1	4					6	6	6	40.4	40.4	40.4	16.283	0	53.615	224950000	22	24.2377	23.7054	23.3721	23.2855	23.9421	24.1868
	0.0354658	-0.0337652	Q9BKU4	Q9BKU4	Mitochondrial prohibitin complex protein 1	phb-1	Color2 [DarkGray]	1	4					11	11	11	58.5	58.5	58.5	29.988	0	141.16	900130000	42	25.5528	25.9479	26.3829	26.3852	25.9575	25.6422
	0.0411845	-0.0346292	Q9XVF7	Q9XVF7	60S ribosomal protein L8	rpl-8	Color2 [DarkGray]	1	4					11	11	11	53.5	53.5	53.5	28.203	0	107.37	535060000	43	25.511	25.0068	24.7853	24.7606	25.2797	25.3666
	0.0420669	-0.0347131	Q86NC2	Q86NC2		nuo-2	Color2 [DarkGray]	1	4					5	5	5	25	25	25	30.803	0	74.597	203230000	26	23.4472	23.7624	24.0563	24.1501	23.8269	23.3931
	0.0376643	-0.0364291	Q22020	Q22020			Color2 [DarkGray]	1	4					9	9	9	58.4	58.4	58.4	24.131	0	119.39	144420000	23	22.6002	22.985	23.3881	23.2217	23.3037	22.5571
	0.0672065	-0.0369104	P40614	P40614	Phosphate carrier protein, mitochondrial	F01G4.6	Color2 [DarkGray]	1	4					15	15	15	56.5	56.5	56.5	36.673	0	254.49	1345100000	62	26.2499	26.4012	26.7701	26.6424	26.6046	26.2851
	0.0214873	-0.0374591	P19626;P19625	P19626;P19625	Myosin regulatory light chain 2;Myosin regulatory light chain 1	mlc-2;mlc-1	Color2 [DarkGray]	1	4					3	3	3	28.2	28.2	28.2	18.603	0	69.05	638050000	21	25.561	25.4037	25.4136	26.5222	25.4513	24.5171
	0.131797	-0.0376765	P12456;CON__ENSEMBL:ENSBTAP00000025008	P12456	Tubulin beta-1 chain	mec-7	Color2 [DarkGray]	1	4					18	6	6	43.3	22.7	22.7	49.26	0	89.149	221460000	25	23.7723	23.6744	23.7319	23.8111	23.9109	23.5698
	0.0490308	-0.0381088	O01803	O01803		rab-11.1	Color2 [DarkGray]	1	4					6	6	6	41.7	41.7	41.7	23.429	0	115.39	479280000	23	24.5218	24.6868	25.3317	24.8288	25.0793	24.7465
	0.212927	-0.0397574	V6CLA2	V6CLA2		hecd-1	Color2 [DarkGray]	1	4					39	39	39	20.4	20.4	20.4	292.21	0	323.31	471180000	98	25.0107	24.9539	25.1468	24.9882	25.1156	25.1269
	0.0504055	-0.0398973	Q19626	Q19626	Probable V-type proton ATPase subunit B	vha-12	Color2 [DarkGray]	1	4					9	9	9	28.3	28.3	28.3	54.75	0	109.51	227340000	37	23.8779	23.9526	24.1884	24.518	23.979	23.6415
	0.0779768	-0.0421899	P42168	P42168	Casein kinase I isoform alpha	kin-19	Color2 [DarkGray]	1	4					13	13	12	45.2	45.2	42.5	39.037	0	126.59	552500000	44	25.2103	24.9872	25.2648	24.8751	25.4567	25.257
	0.0332503	-0.0426559	Q18211	Q18211	Regulator of chromosome condensation	ran-3	Color2 [DarkGray]	1	4					4	4	4	10.4	10.4	10.4	61.484	0	39.371	64624000	19	21.6853	22.8367	22.1365	22.7706	21.8278	22.1881
	0.0967834	-0.0438836	Q21752	Q21752	Probable voltage-dependent anion-selective channel	vdac-1	Color2 [DarkGray]	1	4					24	24	24	90.8	90.8	90.8	29.96	0	323.31	7507900000	173	28.8223	28.7996	29.1861	28.8364	29.1802	28.9231
	0.0475422	-0.0440057	Q93576	Q93576	Nucleoside diphosphate kinase	ndk-1	Color2 [DarkGray]	1	4					6	6	6	66	66	66	17.116	0	89.487	169230000	31	23.848	23.5072	23.0294	23.1013	23.6084	23.807
	0.352634	-0.0453796	Q9TYL9	Q9TYL9	Coatomer subunit beta	copb-1	Color2 [DarkGray]	1	4					20	20	20	32.1	32.1	32.1	107.53	0	269.65	596560000	79	25.2294	25.12	25.0893	25.1313	25.2425	25.201
	0.119155	-0.0458031	O45734	O45734		cpl-1	Color2 [DarkGray]	1	4					9	9	9	44.2	44.2	44.2	38.117	0	149.17	549740000	40	25.3239	25.0746	25.1101	24.9829	25.3195	25.3436
	0.139971	-0.0465577	Q95YF3	Q95YF3	ATP-dependent RNA helicase cgh-1	cgh-1	Color2 [DarkGray]	1	4					18	18	18	51.4	51.4	51.4	48.713	0	243.8	1698400000	88	26.6633	26.6012	26.828	26.5901	26.9391	26.7029
	0.223514	-0.0479081	P91027	P91027		chdp-1	Color2 [DarkGray]	1	4					19	19	19	66.9	66.9	66.9	35.916	0	323.31	1542900000	99	26.6287	26.6498	26.5322	26.7938	26.6239	26.5367
	0.116688	-0.0486317	Q9N4F3	Q9N4F3	AP complex subunit beta	apb-1	Color2 [DarkGray]	1	4					14	14	14	23.4	23.4	23.4	105.25	0	210.05	355100000	53	24.8951	24.7223	24.4922	24.5593	24.8322	24.8641
	0.14137	-0.0521323	P06125	P06125	Vitellogenin-5	vit-5	Color2 [DarkGray]	1	4					112	21	17	63	15.5	13.5	186.44	0	323.31	4110700000	141	28.0942	28.0171	28.0388	27.8437	28.297	28.1658
	0.201832	-0.0523815	Q09236	Q09236	Probable coatomer subunit delta	C13B9.3	Color2 [DarkGray]	1	4					8	8	8	31.5	31.5	31.5	56.645	0	106.39	170970000	29	23.4948	23.5735	23.3832	23.5419	23.6779	23.3889
	0.162558	-0.0531553	O44175	O44175		rfc-2	Color2 [DarkGray]	1	4					8	8	8	27.8	27.8	27.8	37.562	0	67.906	184710000	23	23.7782	23.6563	23.4491	23.5291	23.7381	23.7759
	0.118315	-0.0551008	Q18688	Q18688	Heat shock protein 90	daf-21	Color2 [DarkGray]	1	4					42	42	40	66.7	66.7	64.7	80.282	0	323.31	5772200000	201	28.9084	28.6031	28.552	28.4932	28.8195	28.9162
	0.0961104	-0.055186	P55326	P55326	Uncharacterized protein F13E6.1	F13E6.1	Color2 [DarkGray]	1	4					7	7	7	42.6	42.6	42.6	21.287	0	75.621	119500000	27	23.1693	22.8835	22.7974	23.2745	22.6855	23.0557
	0.258904	-0.0555445	Q19130	Q19130		gfat-1	Color2 [DarkGray]	1	4					22	22	13	42.5	42.5	23.2	81.061	0	323.31	1229600000	87	26.4184	26.2358	26.364	26.4378	26.4817	26.2653
	0.214376	-0.0560067	Q18599	Q18599			Color2 [DarkGray]	1	4					11	11	11	48.8	48.8	48.8	50.753	0	146.1	315040000	37	24.2577	24.2708	24.1493	24.1002	24.4137	24.332
	0.115667	-0.0560296	O01802	O01802	60S ribosomal protein L7	rpl-7	Color2 [DarkGray]	1	4					18	18	18	66.4	66.4	66.4	28.131	0	225.79	1185100000	78	26.4634	26.3567	26.0025	26.1152	26.4295	26.4459
	0.177547	-0.0582066	Q8WTJ4	Q8WTJ4		ubxn-6	Color2 [DarkGray]	1	4					6	6	6	21.7	21.7	21.7	49	0	101.66	119530000	18	22.7097	22.634	22.8244	22.6079	22.9893	22.7455
	0.110679	-0.0597967	G5EGP8	G5EGP8		cpz-1	Color2 [DarkGray]	1	4					6	6	6	34	34	34	34.741	0	74.565	163370000	22	23.2653	23.0414	23.6185	23.2357	23.5645	23.3044
	0.253402	-0.0614312	P41988	P41988	T-complex protein 1 subunit alpha	cct-1	Color2 [DarkGray]	1	4					14	14	14	42.1	42.1	42.1	58.802	0	209.75	577080000	55	25.3654	25.3102	25.3232	25.5316	25.439	25.2125
	0.154683	-0.0627066	Q22099	Q22099	Lysine--tRNA ligase	krs-1	Color2 [DarkGray]	1	4					6	6	6	14.9	14.9	14.9	65.136	0	60.131	252130000	27	23.8646	24.0537	24.3673	24.2182	24.1694	24.0861
	0.11026	-0.063338	P27604	P27604	Adenosylhomocysteinase	ahcy-1	Color2 [DarkGray]	1	4					17	17	17	53.1	53.1	53.1	47.535	0	223.63	592480000	78	25.4766	25.3284	24.8832	25.0961	25.3187	25.4634
	0.296421	-0.0645453	P32744	P32744	Protein CLASP-2	cls-2	Color2 [DarkGray]	1	4					10	10	10	15.7	15.7	15.7	112.28	0	111.26	185240000	40	23.6091	23.717	23.7017	23.6633	23.9036	23.6545
	0.121466	-0.0666434	G5ED89	G5ED89		dcp-66	Color2 [DarkGray]	1	4					5	5	5	12.6	12.6	12.6	79.469	0	57.599	100670000	17	22.6934	22.5852	22.9127	23.0945	22.8101	22.4867
	0.306385	-0.0668316	G5EDY2	G5EDY2		wars-1	Color2 [DarkGray]	1	4					17	17	17	54.7	54.7	54.7	47.238	0	191.97	697980000	71	25.5759	25.3661	25.4337	25.5012	25.6461	25.4289
	0.360744	-0.0675577	P34696	P34696	Heat shock protein Hsp-16.1/Hsp-16.11	hsp-16.1	Color2 [DarkGray]	1	4					10	10	4	79.3	79.3	35.2	16.253	0	166.38	1095600000	46	26.4655	26.2239	26.2745	26.3583	26.3673	26.4409
	0.249219	-0.070762	O01683	O01683	FACT complex subunit ssrp1-B	hmg-3	Color2 [DarkGray]	1	4					9	9	3	18.9	18.9	7.3	77.751	0	109.4	314740000	32	24.4644	24.7493	24.4092	24.6864	24.5532	24.5956
	0.0936397	-0.0711511	P18334	P18334	Casein kinase II subunit alpha	kin-3	Color2 [DarkGray]	1	4					7	7	7	27.2	27.2	27.2	42.257	0	65.694	309690000	29	24.07	24.3442	24.5933	24.8255	24.3422	24.0532
	0.122372	-0.0720043	P27639;Q20935	P27639	Eukaryotic initiation factor 4A	inf-1	Color2 [DarkGray]	1	4					23	23	22	78.1	78.1	78.1	45.407	0	323.31	3584200000	131	27.6414	27.75	28.0403	27.5814	28.2006	27.8657
	0.0896229	-0.0720971	Q18409	Q18409	Probable splicing factor, arginine/serine-rich 6	rsp-6	Color2 [DarkGray]	1	4					3	3	3	23.5	23.5	23.5	20.481	0	41.403	164490000	17	23.8203	23.5698	23.1349	23.9492	23.2427	23.5493
	0.186984	-0.073609	Q23463	Q23463		eftu-2	Color2 [DarkGray]	1	4					17	17	17	26.5	26.5	26.5	110.48	0	170.73	264720000	45	23.928	24.2387	24.287	24.1253	24.4244	24.1247
	0.156595	-0.0746161	Q95YD5	Q95YD5		vha-16	Color2 [DarkGray]	1	4					8	8	8	36.5	36.5	36.5	39.937	0	148.91	412810000	39	24.7485	24.6993	25.0049	25.154	24.8924	24.6302
	0.122318	-0.0747102	Q9XXI9	Q9XXI9	DNA helicase	mcm-2	Color2 [DarkGray]	1	4					10	10	10	15.4	15.4	15.4	99.322	0	81.164	140390000	21	22.7031	22.9511	23.4201	22.9725	23.2309	23.095
	0.429236	-0.0749944	Q20121	Q20121		acs-4	Color2 [DarkGray]	1	4					23	23	23	43.1	43.1	43.1	81.252	0	271.98	699470000	85	25.5248	25.4407	25.6827	25.6242	25.584	25.665
	0.20346	-0.0752856	Q17539	Q17539			Color2 [DarkGray]	1	4					12	12	12	24.5	24.5	24.5	73.317	0	109.99	235120000	37	23.6219	23.94	23.9371	23.8973	24.0801	23.7475
	0.282881	-0.0754515	P34690	P34690	Tubulin alpha-2 chain	tba-2	Color2 [DarkGray]	1	4					24	24	5	62.5	62.5	18.5	49.913	0	323.31	18515000000	253	30.2184	30.1337	30.4706	30.3644	30.4037	30.281
	0.15893	-0.0754871	P55954	P55954	Cytochrome c oxidase subunit 5A, mitochondrial	cco-2	Color2 [DarkGray]	1	4					13	13	13	64.9	64.9	64.9	20.111	0	180.69	732940000	58	25.2987	25.5865	25.6426	25.8133	25.6188	25.3222
	1.02609	-0.0768814	P90735;G5EFV6	P90735		eat-6	Color2 [DarkGray]	1	4					32	32	32	35.9	35.9	35.9	111	0	323.31	919790000	103	25.8587	25.8075	25.9186	25.9102	25.9482	25.957
	0.288486	-0.0770143	P46550	P46550	T-complex protein 1 subunit zeta	cct-6	Color2 [DarkGray]	1	4					8	8	8	25.6	25.6	25.6	58.904	0	165.87	202780000	39	23.8064	23.6674	23.7087	24.0014	23.7335	23.6787
	0.0925148	-0.077418	P34560	P34560	Regulator of microtubule dynamics protein 1	rmd-1	Color2 [DarkGray]	1	4					6	6	6	40.7	40.7	40.7	25.893	0	100.2	257530000	29	23.6772	23.7289	24.4409	24.24	24.1452	23.694
	0.0974625	-0.0778281	Q9XWS4	Q9XWS4		rpl-30	Color2 [DarkGray]	1	4					5	5	5	43.5	43.5	43.5	12.437	0	42.719	142400000	26	23.5205	23.0912	22.9762	22.8095	23.4685	23.5433
	0.222325	-0.0794646	O02482	O02482	Transcription factor unc-37	unc-37	Color2 [DarkGray]	1	4					5	5	5	15	15	15	65.616	0	47.954	56604000	16	21.8504	22.164	22.1214	22.3164	21.9856	22.0721
	0.358415	-0.0796706	Q9N4M4	Q9N4M4	Nuclear anchorage protein 1	anc-1	Color2 [DarkGray]	1	4					17	17	17	18.9	18.9	18.9	956.47	0	205.99	421060000	59	24.804	25.0556	24.8425	25.0518	25.004	24.8853
	0.0842783	-0.079806	Q09511	Q09511	Probable splicing factor, arginine/serine-rich 4	rsp-4	Color2 [DarkGray]	1	4					3	3	3	13.3	13.3	13.3	22.587	0	30.559	73325000	13	22.5626	22.8597	21.793	22.5205	22.2841	22.6501
	0.24989	-0.080054	Q22743	Q22743		raga-1	Color2 [DarkGray]	1	4					11	11	11	47.1	47.1	47.1	35.821	0	121.55	323510000	47	24.3572	24.1573	24.5335	24.3949	24.337	24.5563
	0.196466	-0.0816917	P54812	P54812	Transitional endoplasmic reticulum ATPase homolog 2	cdc-48.2	Color2 [DarkGray]	1	4					18	18	9	38.9	38.9	20.6	89.639	0	323.01	559470000	79	25.0752	25.0285	25.4174	25.3174	25.3936	25.0552
	0.199212	-0.0834573	P91457	P91457		npp-7	Color2 [DarkGray]	1	4					9	9	9	12.2	12.2	12.2	124.11	0	102.97	133090000	28	23.266	23.2577	23.0296	22.992	23.3516	23.46
	0.401602	-0.0837428	P34552	P34552	Apoptosis-linked gene 2-interacting protein X 1	alx-1	Color2 [DarkGray]	1	4					18	18	18	28	28	28	98.263	0	206.85	500360000	61	25.0072	24.9377	25.0351	24.9561	25.2371	25.0381
	0.161786	-0.0843035	Q94010	Q94010			Color2 [DarkGray]	1	4					55	55	55	27.2	27.2	27.2	359.31	0	323.31	1328200000	201	26.1915	26.1987	26.6952	26.4019	26.642	26.2946
	0.224502	-0.0845591	Q03570	Q03570	Mediator of RNA polymerase II transcription subunit 14	rgr-1	Color2 [DarkGray]	1	4					3	3	3	2.2	2.2	2.2	170.4	0	20.942	25916000	7	20.6403	20.7768	20.9128	20.8841	21.0643	20.6352
	0.12536	-0.08476	Q22021	Q22021	Putative ATP synthase subunit f, mitochondrial	R53.4	Color2 [DarkGray]	1	4					5	5	5	43.8	43.8	43.8	18.75	0	61.117	361650000	22	24.2343	24.3849	24.9165	24.3549	24.825	24.6101
	0.18089	-0.0849597	O02238	O02238		pqn-27	Color2 [DarkGray]	1	4					6	6	6	12.2	12.2	12.2	61.109	0	56.136	164980000	25	23.612	23.2731	23.5904	23.3243	23.8127	23.5933
	0.324198	-0.091348	O44782	O44782	Major sperm protein	vpr-1	Color2 [DarkGray]	1	4					6	6	6	31	31	31	26.851	0	110.09	147860000	24	23.4244	23.4056	23.2244	23.2595	23.4819	23.5871
	0.155958	-0.0919533	Q17361	Q17361	Ubiquitin carboxyl-terminal hydrolase 14	usp-14	Color2 [DarkGray]	1	4					10	10	10	32.5	32.5	32.5	55.877	0	133.45	392450000	45	24.4315	24.7321	25.0002	24.9964	24.9217	24.5216
	0.120605	-0.0919603	Q95Y84	Q95Y84		hcp-6	Color2 [DarkGray]	1	4					7	7	7	5.9	5.9	5.9	198.88	0	62.83	61700000	18	21.6944	21.6974	22.2297	22.3275	21.9824	21.5875
	0.456046	-0.0962264	Q95XR0	Q95XR0			Color2 [DarkGray]	1	4					12	12	12	36.9	36.9	36.9	51.234	0	103.56	182070000	38	23.4425	23.6737	23.5336	23.5412	23.6437	23.7536
	0.279335	-0.0979792	G5EGK8	G5EGK8	Serine/threonine-protein phosphatase	let-92	Color2 [DarkGray]	1	4					7	7	5	41.5	41.5	36.8	36.302	0	184.18	354720000	34	24.2462	24.2175	24.6155	24.5219	24.5114	24.3399
	0.119037	-0.100931	K8ERU3	K8ERU3		hpo-27	Color2 [DarkGray]	1	4					10	10	10	6.1	6.1	6.1	196.74	0	76.906	112690000	27	22.0974	22.7308	23.0951	22.6337	22.9464	22.6459
	0.124117	-0.101914	Q20168;O17742	Q20168	Probable coatomer subunit beta	copb-2	Color2 [DarkGray]	1	4					22	22	22	34.6	34.6	34.6	111.11	0	219.46	346750000	70	23.9143	24.3301	24.7361	24.7495	24.4252	24.1116
	0.16239	-0.102038	O17666	O17666		aspm-1	Color2 [DarkGray]	1	4					6	6	6	9.5	9.5	9.5	134.58	0	56.158	98273000	19	22.4327	22.4883	22.8475	23.0166	22.7225	22.3355
	0.141839	-0.102133	P90787	P90787	alpha-1,2-Mannosidase	mans-1	Color2 [DarkGray]	1	4					14	14	14	43.3	43.3	43.3	62.289	0	216.16	266920000	44	23.7179	24.1973	24.4287	24.4343	24.324	23.892
	0.26691	-0.102916	Q21740	Q21740		edc-3	Color2 [DarkGray]	1	4					13	13	13	37.3	37.3	37.3	62.637	0	165.06	418550000	57	24.9924	24.8436	24.6191	24.8225	24.8015	25.1399
	1.12788	-0.103407	Q22498	Q22498	Probable coatomer subunit gamma	T14G10.5	Color2 [DarkGray]	1	4					25	25	25	41.4	41.4	41.4	96.301	0	286.84	764190000	90	25.6762	25.6222	25.5808	25.7298	25.7872	25.6725
	0.158634	-0.104013	Q17571	Q17571		aqp-2	Color2 [DarkGray]	1	4					3	3	3	25.5	25.5	25.5	31.425	0	89.575	1487400000	17	26.419	26.5149	26.77	26.271	27.0394	26.7056
	0.476214	-0.104691	Q20758	Q20758	ADP-ribosylation factor-like protein 1	arl-1	Color2 [DarkGray]	1	4					5	5	5	45.6	45.6	45.6	20.104	0	50.085	94579000	18	22.8452	22.6802	22.7943	22.8725	22.7387	23.0225
	0.261811	-0.105946	P18948	P18948	Vitellogenin-6	vit-6	Color2 [DarkGray]	1	4					103	103	103	65.1	65.1	65.1	193.32	0	323.31	26671000000	682	30.8304	30.6036	30.6697	30.5187	30.9058	30.9969
	0.12807	-0.107573	Q9U217	Q9U217		faah-4	Color2 [DarkGray]	1	4					8	8	8	19	19	19	71.729	0	71.028	83325000	28	22.2563	22.2699	22.5525	22.8047	22.7124	21.8843
	0.211879	-0.111547	Q9N5U1	Q9N5U1	Alpha-1,4 glucan phosphorylase		Color2 [DarkGray]	1	4					8	8	8	14.9	14.9	14.9	101.61	0	117.04	130190000	28	22.7435	22.7834	23.331	23.1914	23.0726	22.9285
	0.227902	-0.113429	Q20938	Q20938	Probable 26S proteasome regulatory subunit rpn-6.1	rpn-6.1	Color2 [DarkGray]	1	4					14	14	14	40.2	40.2	40.2	49.091	0	145.39	400350000	44	24.7103	24.5778	25.0845	25.1354	24.8579	24.7195
	0.294419	-0.113548	Q19007	Q19007		nap-1	Color2 [DarkGray]	1	4					8	8	8	42.7	42.7	42.7	35.664	0	116.17	362830000	37	24.3207	24.4962	24.7307	24.7959	24.6468	24.4454
	0.287358	-0.113579	B7WNA0	B7WNA0	Pyruvate kinase	pyk-1	Color2 [DarkGray]	1	4					7	7	7	11.9	11.9	11.9	100.59	0	77.58	141050000	28	22.851	23.1709	23.196	23.0304	23.1185	23.4098
	0.482156	-0.113942	Q95XP5;G5EFR6	Q95XP5	Calcium-transporting ATPase	mca-3	Color2 [DarkGray]	1	4					11	11	11	12.4	12.4	12.4	134.75	0	103.98	176450000	33	23.4585	23.2956	23.5822	23.5369	23.6736	23.4676
	1.18232	-0.115719	P91917	P91917	Obg-like ATPase 1	ola-1	Color2 [DarkGray]	1	4					23	23	23	66.3	66.3	66.3	44.35	0	318.25	1439600000	117	26.5846	26.4993	26.5767	26.5983	26.7235	26.6859
	0.253591	-0.115843	Q10663	Q10663	Bifunctional glyoxylate cycle protein;Isocitrate lyase;Malate synthase	icl-1	Color2 [DarkGray]	1	4					11	11	11	20.2	20.2	20.2	108.63	0	115.15	168960000	30	23.3261	23.546	23.023	23.2659	23.3736	23.6032
	0.311352	-0.116386	P46502	P46502	Probable 26S protease regulatory subunit 6B	rpt-3	Color2 [DarkGray]	1	4					17	17	17	60.9	60.9	60.9	46.357	0	245.5	831700000	80	25.8395	25.5623	25.8931	25.6671	26.0512	25.9258
	0.276504	-0.1202	Q95YA9	Q95YA9	Adenylyl cyclase-associated protein	cas-1	Color2 [DarkGray]	1	4					10	10	10	13.9	13.9	13.9	139.93	0	136.9	201680000	48	23.6371	23.434	23.7924	23.9305	23.8267	23.467
	0.285634	-0.120267	Q93572	Q93572	60S acidic ribosomal protein P0	rpa-0	Color2 [DarkGray]	1	4					12	12	12	47.1	47.1	47.1	33.774	0	132.56	1016800000	58	26.0694	25.9538	26.3606	26.3769	26.3577	26.01
	0.411744	-0.122793	Q7JPQ6	Q7JPQ6	Uncharacterized protein B0361.3	B0361.3	Color2 [DarkGray]	1	4					3	3	3	10.2	10.2	10.2	71.797	0	32.578	74619000	13	22.1978	21.7972	22.0829	22.1658	22.2138	22.0667
	0.292634	-0.123146	Q19824	Q19824		cee-1	Color2 [DarkGray]	1	4					14	14	14	54.7	54.7	54.7	40.799	0	192.95	476560000	58	24.7909	24.6713	25.1344	24.833	25.1718	24.9612
	0.291431	-0.12508	Q9N5B3	Q9N5B3			Color2 [DarkGray]	1	4					8	8	8	30.4	30.4	30.4	43.032	0	127.16	279160000	29	23.8482	23.8761	24.3655	24.1891	24.2083	24.0676
	0.231888	-0.125222	Q09590	Q09590	NADPH--cytochrome P450 reductase	emb-8	Color2 [DarkGray]	1	4					10	10	10	23	23	23	75.207	0	94.531	100750000	25	22.5614	22.273	22.9783	22.6821	22.8383	22.668
	0.947042	-0.125885	Q10051	Q10051	Pre-mRNA-processing factor 19	prp-19	Color2 [DarkGray]	1	4					14	14	14	51.4	51.4	51.4	53.207	0	209.11	520030000	60	25.0365	25.1336	25.1051	25.266	25.1077	25.2793
	0.267809	-0.126586	P54811	P54811	Transitional endoplasmic reticulum ATPase homolog 1	cdc-48.1	Color2 [DarkGray]	1	4					15	6	6	35.4	17.1	17.1	89.784	0	147.72	182340000	23	23.5656	23.2075	23.7192	23.7355	23.7383	23.3982
	0.182717	-0.12799	Q20585	Q20585	26S proteasome non-ATPase regulatory subunit 6	rpn-7	Color2 [DarkGray]	1	4					13	13	13	38.3	38.3	38.3	47.583	0	115.07	366460000	42	24.4414	24.1817	24.8853	24.7237	24.8683	24.3004
	0.129621	-0.12871	P36573	P36573	32 kDa beta-galactoside-binding lectin	lec-1	Color2 [DarkGray]	1	4					20	20	20	88.5	88.5	88.5	31.809	0	323.31	1997000000	102	26.7503	26.343	27.5447	26.8253	27.1199	27.079
	0.409891	-0.130989	B2D6K9	B2D6K9		saps-1	Color2 [DarkGray]	1	4					10	10	10	16.6	16.6	16.6	87.401	0	133.99	426590000	37	24.6837	24.4206	24.6822	24.5676	24.9216	24.6902
	0.428337	-0.134275	Q19057	Q19057		acdh-12	Color2 [DarkGray]	1	4					14	14	14	34.1	34.1	34.1	66.171	0	156.54	349590000	54	24.3618	24.4729	24.5592	24.8412	24.4845	24.471
	0.597388	-0.13617	P53016	P53016	Replication factor C subunit 4	rfc-4	Color2 [DarkGray]	1	4					7	7	7	27.2	27.2	27.2	37.705	0	122.3	276830000	26	24.1326	24.132	24.3139	24.3222	24.4744	24.1904
	0.290683	-0.136607	P34369	P34369	Pre-mRNA-splicing factor 8 homolog	prp-8	Color2 [DarkGray]	1	4					29	29	29	16.4	16.4	16.4	272.02	0	222.65	360690000	75	24.0847	24.4618	24.7281	24.5328	24.633	24.5186
	0.602125	-0.138158	P46975	P46975	Dolichyl-diphosphooligosaccharide--protein glycosyltransferase subunit STT3	T12A2.2	Color2 [DarkGray]	1	4					10	10	10	16	16	16	85.121	0	107.94	236820000	28	23.8098	23.6665	24.0103	23.921	23.9739	24.0062
	0.38568	-0.139145	A0A0K3AUJ9	A0A0K3AUJ9			Color2 [DarkGray]	1	4					5	5	5	39.8	39.8	39.8	22.412	0	94.747	224480000	27	23.8714	23.856	23.7066	24.2315	23.769	23.8508
	0.282764	-0.14068	O02056	O02056	60S ribosomal protein L4	rpl-4	Color2 [DarkGray]	1	4					21	21	21	53.3	53.3	53.3	38.659	0	306.26	1711800000	109	27.0432	26.7763	26.5636	26.6684	27.1657	26.971
	0.675659	-0.144206	Q21408	Q21408		spc-1	Color2 [DarkGray]	1	4					63	63	63	33.3	33.3	33.3	282.3	0	323.31	1101200000	203	26.1179	25.8741	26.1875	26.2042	26.237	26.1708
	0.395631	-0.144826	Q9N4J2	Q9N4J2	Vitellogenin-3	vit-3	Color2 [DarkGray]	1	4					113	113	5	65.5	65.5	4.6	186.53	0	323.31	19841000000	650	30.2994	30.0932	30.396	30.1629	30.5841	30.4761
	1.11793	-0.145385	O02161	O02161	Probable mitochondrial import inner membrane translocase subunit tim-44	tim-44	Color2 [DarkGray]	1	4					10	10	10	29.6	29.6	29.6	49.398	0	91.943	225790000	34	23.7728	23.8801	23.8025	23.9522	24.0595	23.88
	0.664905	-0.145821	Q21307;REV__O61207	Q21307		mek-1	Color2 [DarkGray]	1	4					8	8	8	26.2	26.2	26.2	39.421	0	78.212	212530000	27	23.5652	23.746	23.654	23.6459	23.9372	23.8196
	0.207956	-0.146861	O76743	O76743	ATP-dependent RNA helicase glh-4	glh-4	Color2 [DarkGray]	1	4					13	13	13	20.4	20.4	20.4	120.64	0	147.22	151080000	39	23.514	22.8428	22.956	22.8993	23.4732	23.3809
	0.216665	-0.148123	O45946	O45946	60S ribosomal protein L18	rpl-18	Color2 [DarkGray]	1	4					10	10	10	58	58	58	20.996	0	98.981	764830000	49	25.9879	25.5005	25.3717	25.3949	25.9099	25.9997
	0.589537	-0.149174	Q93235;Q9XUY5	Q93235	Sodium/potassium-transporting ATPase subunit beta-1	nkb-1	Color2 [DarkGray]	1	4					10	10	10	40.6	40.6	40.6	36.672	0	117.24	502970000	52	24.8999	24.6661	25.0304	25.0274	25.0725	24.9441
	0.169679	-0.149541	Q17832;O62360	Q17832			Color2 [DarkGray]	1	4					22	22	22	22.5	22.5	22.5	134.34	0	170.88	300520000	48	24.32	23.8749	24.1351	23.6611	24.4406	24.6769
	0.188391	-0.149689	O62020	O62020		lin-66	Color2 [DarkGray]	1	4					8	8	8	22.5	22.5	22.5	68.732	0	128.28	341950000	31	24.0874	24.0331	24.8941	24.6727	24.5326	24.2584
	0.585911	-0.150479	Q03604	Q03604	Ribonucleoside-diphosphate reductase large subunit	rnr-1	Color2 [DarkGray]	1	4					27	27	27	45.1	45.1	45.1	88.969	0	323.31	915590000	109	25.6259	25.712	25.9623	26.0125	25.9151	25.8241
	0.268713	-0.151229	Q20363	Q20363	Stress-induced protein 1	sip-1	Color2 [DarkGray]	1	4					12	12	12	80.5	80.5	80.5	17.839	0	225.88	9737700000	133	29.5721	29.1397	29.2638	29.1535	29.482	29.7938
	0.645688	-0.15153	Q10664	Q10664	Dual specificity mitogen-activated protein kinase kinase mek-2	mek-2	Color2 [DarkGray]	1	4					6	6	6	17.6	17.6	17.6	42.794	0	74.968	91764000	21	22.4376	22.3947	22.6593	22.5722	22.7827	22.5912
	0.552282	-0.152448	Q18787	Q18787	26S protease regulatory subunit 7	rpt-1	Color2 [DarkGray]	1	4					18	18	17	38.2	38.2	38.2	48.61	0	171.25	701910000	82	25.455	25.418	25.5024	25.3725	25.7503	25.7099
	0.551372	-0.153107	G5ED41	G5ED41	Cullin-associated NEDD8-dissociated protein 1	cand-1	Color2 [DarkGray]	1	4					41	41	41	42.6	42.6	42.6	141.72	0	323.31	2598400000	167	27.1552	27.106	27.4081	27.2637	27.5303	27.3346
	0.474589	-0.153646	P90978;Q9BKR8	P90978	Splicing factor U2AF 65 kDa subunit	uaf-1	Color2 [DarkGray]	1	4					5	5	5	17.1	17.1	17.1	55.43	0	47.723	102080000	25	22.8142	22.5946	22.8375	22.6773	22.9586	23.0713
	0.576163	-0.155394	Q19200	Q19200	Stomatin-1	sto-1	Color2 [DarkGray]	1	4					11	11	11	50.3	50.3	50.3	35.838	0	186.84	397110000	46	24.7488	24.4488	24.7592	24.8094	24.9172	24.6964
	0.530589	-0.157117	P51875;Q7KPV0;Q21917;P28051	P51875	Guanine nucleotide-binding protein G(o) subunit alpha	goa-1	Color2 [DarkGray]	1	4					14	14	12	48	48	42.4	40.451	0	132.86	440240000	40	24.5505	24.6341	24.97	24.836	24.8715	24.9186
	0.575185	-0.157544	P05690	P05690	Vitellogenin-2	vit-2	Color2 [DarkGray]	1	4					118	118	45	74.6	74.6	32.8	187.72	0	323.31	31401000000	760	30.9335	30.7684	30.9546	30.8296	31.1573	31.1422
	0.461949	-0.157597	Q4TT88	Q4TT88		pam-1	Color2 [DarkGray]	1	4					10	10	10	14.5	14.5	14.5	107.15	0	93.797	129860000	29	22.9138	22.8982	23.1166	23.0542	23.3871	22.9601
	0.418807	-0.159166	Q18212	Q18212	Spliceosome RNA helicase DDX39B homolog	hel-1	Color2 [DarkGray]	1	4					18	18	18	49.6	49.6	49.6	48.492	0	219.46	1141100000	75	26.2694	26.1243	26.418	26.1616	26.62	26.5075
	0.402916	-0.161191	P46769	P46769	40S ribosomal protein SA	rps-0	Color2 [DarkGray]	1	4					16	16	16	71	71	71	30.702	0	261.52	1234000000	94	26.3911	26.4041	26.0206	26.2153	26.4857	26.5985
	0.404528	-0.161245	G5ED36	G5ED36		rme-8	Color2 [DarkGray]	1	4					16	16	16	11.1	11.1	11.1	259.17	0	181.14	261270000	40	23.6229	23.8086	24.1339	24.1196	24.0685	23.8611
	0.508035	-0.161786	P90916	P90916	Probable histone-binding protein lin-53	lin-53	Color2 [DarkGray]	1	4					13	13	13	55.2	55.2	55.2	47.166	0	209.9	731450000	56	25.3231	25.4662	25.7081	25.8189	25.5403	25.6234
	0.692926	-0.161863	P54889	P54889	Probable delta-1-pyrroline-5-carboxylate synthase;Glutamate 5-kinase;Gamma-glutamyl phosphate reductase	alh-13	Color2 [DarkGray]	1	4					11	11	11	20.4	20.4	20.4	86.693	0	135.21	266520000	34	24.0202	23.9728	24.2394	24.3639	24.1314	24.2227
	0.204964	-0.1637	P91871	P91871		fasn-1	Color2 [DarkGray]	1	4					64	64	64	38	38	38	289.22	0	323.31	1465100000	210	26.4697	25.8583	26.8494	26.4341	26.7733	26.4611
	0.220463	-0.163712	Q09444	Q09444	Probable ubiquitin carboxyl-terminal hydrolase ubh-4	ubh-4	Color2 [DarkGray]	1	4					9	9	9	39.9	39.9	39.9	37.12	0	84.604	234640000	38	23.9631	23.5085	24.2703	24.3566	24.153	23.7234
	0.306008	-0.164854	U4PMA7	U4PMA7		plst-1	Color2 [DarkGray]	1	4					3	3	3	12.4	12.4	12.4	41.236	0	34.651	130250000	17	23.0965	23.0728	23.6587	23.6224	23.4488	23.2513
	0.198848	-0.166585	Q9XVU3	Q9XVU3		atgp-1	Color2 [DarkGray]	1	4					10	10	10	29.2	29.2	29.2	69.313	0	129.82	190220000	37	23.2246	23.258	23.938	23.9324	23.7867	23.2012
	0.212982	-0.166919	Q20937	Q20937		let-711	Color2 [DarkGray]	1	4					36	36	35	18.7	18.7	18.5	295.08	0	323.31	782290000	105	25.3872	24.9979	25.8404	25.2419	25.8702	25.6141
	0.573002	-0.167606	Q23315	Q23315		ears-1	Color2 [DarkGray]	1	4					27	27	27	46.7	46.7	46.7	125.2	0	323.31	616480000	86	25.0044	25.3561	25.3348	25.2732	25.4573	25.4676
	0.280096	-0.168264	P34540;E9P841	P34540	Kinesin heavy chain	unc-116	Color2 [DarkGray]	1	4					14	14	14	25.6	25.6	25.6	91.893	0	179.36	312900000	53	23.8221	23.9056	24.3909	24.3578	24.3859	23.8797
	0.766355	-0.168646	Q9XW16	Q9XW16	Profilin-1	pfn-1	Color2 [DarkGray]	1	4					6	6	6	53.8	53.8	53.8	14.255	0	74.064	320250000	25	24.355	24.1565	24.3849	24.3259	24.5567	24.5198
	0.736063	-0.168759	Q9XXU9	Q9XXU9	V-type proton ATPase subunit C	vha-11	Color2 [DarkGray]	1	4					13	13	13	36.7	36.7	36.7	43.458	0	179.43	338550000	50	24.4412	24.2716	24.2868	24.3907	24.6802	24.4349
	0.2946	-0.169349	Q18115	Q18115	26S proteasome non-ATPase regulatory subunit 1	rpn-2	Color2 [DarkGray]	1	4					27	27	27	38.7	38.7	38.7	106.01	0	323.31	1724900000	131	26.4858	26.4068	27.0474	26.6235	27.0261	26.7984
	0.426544	-0.171118	P34429	P34429	Probable replication factor C subunit 5	F44B9.8	Color2 [DarkGray]	1	4					4	4	4	16.6	16.6	16.6	41.175	0	41.882	126790000	18	22.749	22.87	23.1797	22.9261	23.3155	23.0705
	0.695612	-0.173522	Q93716	Q93716		cfim-1	Color2 [DarkGray]	1	4					5	5	5	40.1	40.1	40.1	25.916	0	73.025	254400000	22	23.9556	24.1374	24.1659	24.3414	24.3631	24.075
	0.620339	-0.174512	H2L2E8;G5EDD4;Q9XXH2;Q20221;P91873;P52274	H2L2E8;G5EDD4		tba-1;tba-4	Color2 [DarkGray]	1	4					24	5	5	61.9	18.5	18.5	50.647	0	82.73	1736100000	50	26.6776	26.5669	26.8251	26.6899	27.0431	26.8601
	0.28315	-0.178359	Q18983;O45608	Q18983			Color2 [DarkGray]	1	4					31	31	31	27.7	27.7	27.7	200.84	0	323.31	776020000	117	25.3648	25.0829	25.8234	25.5602	25.8517	25.3943
	0.429638	-0.179422	O61907	O61907		lin-40	Color2 [DarkGray]	1	4					18	18	18	27.3	27.3	27.3	113.62	0	262.98	266520000	52	24.2317	23.7728	24.0705	24.0004	24.4077	24.2052
	0.346619	-0.182973	G5ECC3	G5ECC3		rme-1	Color2 [DarkGray]	1	4					18	18	18	30.5	30.5	30.5	89.249	0	194.72	535850000	62	25.1476	24.5941	25.1499	25.1634	25.3409	24.9362
	0.57501	-0.185414	G5EEM5	G5EEM5	Zygote defective protein 9	zyg-9	Color2 [DarkGray]	1	4					19	19	19	17.6	17.6	17.6	156.19	0	193.81	398350000	68	24.5688	24.3998	24.7467	24.8641	24.8559	24.5516
	0.16213	-0.187171	P34689	P34689	ATP-dependent RNA helicase glh-1	glh-1	Color2 [DarkGray]	1	4					10	10	3	20.4	20.4	9.2	79.779	0	113.19	115250000	36	23.1843	22.4645	22.5195	22.4921	22.596	23.6417
	0.397963	-0.188922	Q9N363	Q9N363		dcap-1	Color2 [DarkGray]	1	4					6	6	6	25	25	25	36.548	0	62.449	234160000	20	23.6305	23.5908	24.1543	23.8906	24.152	23.8998
	0.394233	-0.191982	P91350	P91350		npp-6	Color2 [DarkGray]	1	4					15	15	15	15.7	15.7	15.7	176.07	0	189.8	191180000	43	23.1137	23.3671	23.7947	23.6242	23.7051	23.5221
	1.47816	-0.193392	P55155	P55155	Vitellogenin-1	vit-1	Color2 [DarkGray]	1	4					99	25	25	66	23.5	23.5	188.06	0	323.31	2702000000	134	27.4668	27.268	27.3691	27.5267	27.5948	27.5626
	0.954435	-0.193588	Q9N425	Q9N425	COP9 signalosome complex subunit 3	csn-3	Color2 [DarkGray]	1	4					11	11	11	28.7	28.7	28.7	55.883	0	83.435	210130000	33	23.8623	23.6711	23.556	23.8726	23.9524	23.8452
	1.50229	-0.194091	Q9BMU4	Q9BMU4		atln-1	Color2 [DarkGray]	1	4					12	12	12	33.7	33.7	33.7	64.717	0	160.58	331440000	43	24.585	24.4518	24.6135	24.7888	24.6797	24.764
	0.830073	-0.194366	A8WHP8	A8WHP8		mdt-28	Color2 [DarkGray]	1	4					25	25	25	66	66	66	46.523	0	323.31	3618000000	152	27.8324	27.7122	28.0441	28.0024	28.1545	28.0149
	0.445254	-0.194494	Q09543	Q09543	Probable serine/threonine-protein phosphatase PP2A regulatory subunit	paa-1	Color2 [DarkGray]	1	4					25	25	25	57.6	57.6	57.6	66.148	0	323.31	1105700000	101	25.7921	25.7503	26.2551	26.1193	26.2958	25.9659
	0.416502	-0.199089	Q23120	Q23120	Probable splicing factor, arginine/serine-rich 2	rsp-2	Color2 [DarkGray]	1	4					8	8	8	25.3	25.3	25.3	32.421	0	58.073	210690000	25	23.7057	23.8207	23.7468	23.5847	24.0125	24.2732
	1.32251	-0.202169	O02286	O02286		pck-2	Color2 [DarkGray]	1	4					17	17	15	35.2	35.2	31.7	73.431	0	165.59	396580000	52	24.6395	24.517	24.7296	24.8201	24.8986	24.7739
	0.571947	-0.202603	Q23445	Q23445	GTP-binding protein SAR1	ZK180.4	Color2 [DarkGray]	1	4					4	4	4	45.6	45.6	45.6	21.709	0	86.451	314810000	23	24.013	24.0701	24.4578	24.3863	24.5074	24.2549
	0.364212	-0.203557	H2KZ07	H2KZ07		clec-266	Color2 [DarkGray]	1	4					7	7	7	36.3	36.3	36.3	28.9	0	94.924	419000000	33	24.183	24.7311	24.7764	24.5129	24.8179	24.9704
	0.204493	-0.203558	Q9U1Q7	Q9U1Q7		emb-4	Color2 [DarkGray]	1	4					15	15	15	14.5	14.5	14.5	170.17	0	144.02	239090000	40	23.2634	23.6341	24.3722	24.2596	24.0501	23.5707
	0.359433	-0.204491	G5EGB3	G5EGB3		ragc-1	Color2 [DarkGray]	1	4					6	6	6	23.4	23.4	23.4	38.873	0	101.97	348430000	28	24.2174	23.9995	24.6172	24.3041	24.7877	24.3558
	0.19346	-0.207696	G5EEL9	G5EEL9		hmg-11	Color2 [DarkGray]	1	4					5	5	5	40.1	40.1	40.1	14.046	0	48.442	55617000	18	22.0088	22.3015	21.4138	21.9636	21.6563	22.7274
	0.32362	-0.208485	P91128	P91128	60S ribosomal protein L13	rpl-13	Color2 [DarkGray]	1	4					6	6	6	31.4	31.4	31.4	23.752	0	45.102	299400000	23	24.4648	24.3735	23.671	24.3522	24.2474	24.5352
	0.563278	-0.209006	P34574	P34574	Probable clathrin heavy chain 1	chc-1	Color2 [DarkGray]	1	4					82	82	82	61.3	61.3	61.3	191.54	0	323.31	4370600000	344	27.9813	27.7967	28.2632	28.0544	28.3774	28.2364
	0.862102	-0.211741	O76371	O76371		rpt-5	Color2 [DarkGray]	1	4					18	18	18	49.8	49.8	49.8	48.126	0	267.31	777120000	60	25.7818	25.5578	25.7465	26.0266	25.9653	25.7294
	0.190029	-0.212124	O44512	O44512	Cytochrome b-c1 complex subunit Rieske, mitochondrial	isp-1	Color2 [DarkGray]	1	4					5	5	5	28.6	28.6	28.6	29.709	0	76.044	342030000	30	23.7541	24.5118	24.9117	24.9839	24.7219	24.1082
	0.223083	-0.213008	O01422	O01422	COP9 signalosome complex subunit 2	csn-2	Color2 [DarkGray]	1	4					8	8	8	19.6	19.6	19.6	56.78	0	62.54	199840000	33	23.3414	22.9749	24.1591	23.6677	23.9432	23.5035
	0.444924	-0.216257	H2KYJ5	H2KYJ5		mtch-1	Color2 [DarkGray]	1	4					15	15	15	56.1	56.1	56.1	37.418	0	259.93	2312900000	64	26.9446	26.7988	27.42	27.2743	27.4282	27.1097
	0.369777	-0.220156	Q27481	Q27481		uba-1	Color2 [DarkGray]	1	4					7	7	7	11.9	11.9	11.9	124.08	0	90.958	92704000	21	22.3171	22.2871	22.7276	23.0236	22.6537	22.315
	0.472407	-0.22316	P48727	P48727	Serine/threonine-protein phosphatase PP1-beta	gsp-2	Color2 [DarkGray]	1	4					8	8	3	27	27	12.6	37.791	0	89.812	151530000	34	23.0488	22.7878	23.4385	23.2864	23.4629	23.1952
	0.964188	-0.223471	Q17490	Q17490		unc-44	Color2 [DarkGray]	1	4					16	16	16	4.3	4.3	4.3	775.4	0	182.97	187960000	38	23.4387	23.4069	23.6742	23.856	23.7135	23.6209
	0.386687	-0.223818	P34331	P34331	Serine/threonine-protein kinase plk-1	plk-1	Color2 [DarkGray]	1	4					9	9	9	23.4	23.4	23.4	73.633	0	105.7	237680000	34	23.2881	23.9044	24.0629	23.8837	23.9551	24.088
	0.262504	-0.226111	Q22253;Q9XUE1	Q22253		rpn-9	Color2 [DarkGray]	1	4					16	16	16	56.3	56.3	56.3	44.159	0	298.61	1190500000	81	25.9064	25.8386	26.6266	26.538	26.6259	25.886
	1.16242	-0.226746	Q8WQC9	Q8WQC9		drp-1	Color2 [DarkGray]	1	4					38	38	38	65.2	65.2	65.2	79.973	0	323.31	1928900000	152	26.8071	26.8485	26.9099	26.917	27.2109	27.1179
	0.612948	-0.226836	O62431	O62431	Probable glutamine--tRNA ligase	ers-1	Color2 [DarkGray]	1	4					17	17	17	34.7	34.7	34.7	88.261	0	208.13	468110000	69	24.5252	24.6301	24.8963	24.6628	25.0253	25.0439
	0.431453	-0.227961	P91013	P91013		dhs-1	Color2 [DarkGray]	1	4					7	7	7	25.1	25.1	25.1	36.612	0	66.276	141870000	18	22.8095	22.7251	23.4133	23.298	23.2489	23.0849
	0.262122	-0.231327	B1V8A0	B1V8A0		unc-57	Color2 [DarkGray]	1	4					8	8	8	33.6	33.6	33.6	42.856	0	117.6	135850000	25	22.7125	23.094	23.5709	23.841	23.2201	23.0104
	0.544288	-0.231632	Q9BL34	Q9BL34			Color2 [DarkGray]	1	4					10	10	10	72.7	72.7	72.7	14.817	0	72.814	277350000	34	23.8997	24.003	24.3813	24.1272	24.316	24.5358
	0.552091	-0.232327	Q22368	Q22368			Color2 [DarkGray]	1	4					9	9	9	18.1	18.1	18.1	84.393	0	117.7	148030000	31	22.9747	22.7961	23.4038	23.2077	23.3703	23.2936
	0.992759	-0.232372	G5EBV6	G5EBV6		pgl-3	Color2 [DarkGray]	1	4					21	18	18	40.7	38.1	38.1	74.844	0	285.5	733280000	77	25.2765	25.3265	25.4803	25.4177	25.7225	25.6402
	0.619091	-0.233534	Q11174	Q11174	Probable endochitinase	cht-1	Color2 [DarkGray]	1	4					9	9	9	22.4	22.4	22.4	66.857	0	99.76	207900000	27	23.6213	23.4515	23.9203	23.8865	24.0762	23.731
	0.312573	-0.233571	Q20970	Q20970	Methionine--tRNA ligase, cytoplasmic	mrs-1	Color2 [DarkGray]	1	4					16	16	16	25.5	25.5	25.5	101.71	0	258.86	375030000	47	24.3592	23.7479	24.7479	24.3773	24.6918	24.4865
	0.694955	-0.236195	Q9XVK5	Q9XVK5	NEDD8-conjugating enzyme ubc-12	ubc-12	Color2 [DarkGray]	1	4					5	5	5	41.1	41.1	41.1	21.101	0	85.178	587090000	30	25.1951	24.8821	25.1848	25.0936	25.4643	25.4127
	0.633049	-0.236455	Q19520	Q19520			Color2 [DarkGray]	1	4					18	18	18	25.6	25.6	25.6	122.91	0	180.84	212610000	53	23.4942	23.388	23.9019	23.8478	23.9287	23.717
	0.782949	-0.237295	Q9UAQ6	Q9UAQ6		rab-1	Color2 [DarkGray]	1	4					7	7	6	52.7	52.7	47.3	22.545	0	165.55	322670000	40	24.0336	24.1234	24.4526	24.3301	24.5241	24.4673
	0.641683	-0.238098	Q19746	Q19746	Innexin-3	inx-3	Color2 [DarkGray]	1	4					8	8	8	24.8	24.8	24.8	48.917	0	66.895	195140000	26	23.4764	23.5005	23.9031	24.0307	23.704	23.8596
	0.956804	-0.238803	Q8MXF1	Q8MXF1			Color2 [DarkGray]	1	4					15	14	5	43.3	40.5	18.3	48.002	0	150.9	426470000	41	24.6814	24.4326	24.6945	24.6847	24.9467	24.8935
	0.261185	-0.238948	Q21233	Q21233		nuo-4	Color2 [DarkGray]	1	4					7	7	7	23.9	23.9	23.9	50.861	0	77.525	145130000	19	22.6317	23.1257	23.5502	23.766	23.3582	22.9002
	0.819619	-0.242366	O01789	O01789	Structural maintenance of chromosomes protein 1	him-1	Color2 [DarkGray]	1	4					8	8	8	10.5	10.5	10.5	144.22	0	97.495	154550000	28	23.2587	23.2521	23.2911	23.775	23.4319	23.3221
	0.318856	-0.242473	G5EG62	G5EG62		unc-45	Color2 [DarkGray]	1	4					13	13	13	18.6	18.6	18.6	107.42	0	164.44	697270000	34	25.5667	24.7976	25.6993	25.6994	25.7611	25.3305
	0.468264	-0.24956	Q21444	Q21444	Conserved oligomeric Golgi complex subunit 2	cogc-2	Color2 [DarkGray]	1	4					5	5	5	12.3	12.3	12.3	78.563	0	64.06	79515000	16	21.7018	21.8899	22.4125	22.1851	22.4281	22.1397
	0.50628	-0.252776	D5MCN2	D5MCN2	La-related protein 1	larp-1	Color2 [DarkGray]	1	4					6	6	6	6.3	6.3	6.3	128.27	0	55.381	114240000	29	22.6088	22.5286	23.1176	23.1225	23.1207	22.7702
	0.728256	-0.252966	Q21342	Q21342		eak-7	Color2 [DarkGray]	1	4					3	3	3	9.5	9.5	9.5	45.766	0	39.714	80601000	16	22.1802	21.767	22.179	22.2414	22.1915	22.4523
	0.386629	-0.259371	Q03577	Q03577	Aspartate--tRNA ligase, cytoplasmic	drs-1	Color2 [DarkGray]	1	4					17	17	17	41.4	41.4	41.4	59.939	0	174.56	339550000	51	24.5048	23.8251	24.4255	24.1444	24.7163	24.6728
	1.20095	-0.260585	G5EES6	G5EES6		ufd-3	Color2 [DarkGray]	1	4					9	9	9	20.8	20.8	20.8	93.914	0	130.77	142550000	30	22.8153	22.7627	23.0684	23.0803	23.1345	23.2134
	0.439776	-0.262711	O18178	O18178		pptr-1	Color2 [DarkGray]	1	4					6	6	5	15.3	15.3	13.1	61.835	0	47.674	86769000	15	22.034	21.9211	22.5514	22.7415	22.3864	22.1668
	0.552096	-0.263407	P91914	P91914	60S ribosomal protein L27	rpl-27	Color2 [DarkGray]	1	4					6	6	6	35.3	35.3	35.3	15.728	0	44.757	497580000	27	24.8384	24.7049	25.0605	24.7675	25.3617	25.2648
	0.338513	-0.264029	C7FZU5	C7FZU5			Color2 [DarkGray]	1	4					5	5	5	44.8	44.8	44.8	23.526	0	136.81	901050000	37	25.1938	25.4304	25.9552	26.0538	25.9871	25.3306
	0.412876	-0.264064	Q20049;Q95YD8	Q20049	Isocitrate dehydrogenase [NAD] subunit, mitochondrial	idhg-1	Color2 [DarkGray]	1	4					17	17	17	50.8	50.8	50.8	43.581	0	198.1	1050500000	82	26.0863	25.4498	26.1115	25.8178	26.3006	26.3214
	0.397597	-0.268116	O76577;P41883	O76577	26S proteasome non-ATPase regulatory subunit 14	rpn-11	Color2 [DarkGray]	1	4					7	7	7	33.3	33.3	33.3	34.595	0	103.88	313130000	26	23.8161	24.027	24.4748	24.556	24.6086	23.9576
	0.364003	-0.268357	Q20364	Q20364			Color2 [DarkGray]	1	4					10	10	10	25.6	25.6	25.6	74.781	0	90.628	160120000	29	23.1186	22.9372	23.7691	23.8381	23.5626	23.2294
	0.395621	-0.280118	Q9BL35	Q9BL35	Serine/threonine-protein phosphatase 2A activator		Color2 [DarkGray]	1	4					9	9	9	42.4	42.4	42.4	42.881	0	93.408	282050000	33	23.6104	23.6785	24.5028	24.2613	24.3264	24.0444
	1.01974	-0.2803	P91276	P91276	Importin subunit alpha-2	ima-2	Color2 [DarkGray]	1	4					13	13	13	39.7	39.7	39.7	59.175	0	280.35	900320000	73	25.5716	25.7805	25.7867	25.8012	26.0037	26.1747
	0.55994	-0.282172	Q9U2D9	Q9U2D9	Glycogen [starch] synthase	gsy-1	Color2 [DarkGray]	1	4					15	15	15	29.5	29.5	29.5	76.458	0	215.22	602410000	56	24.8632	24.9543	25.3477	25.036	25.6127	25.363
	0.345684	-0.285112	Q9N4H7	Q9N4H7	Coatomer subunit alpha	copa-1	Color2 [DarkGray]	1	4					33	33	33	36.3	36.3	36.3	137.71	0	323.31	724240000	113	24.6957	25.4239	25.797	25.63	25.7597	25.3822
	1.14037	-0.286152	Q9GS00	Q9GS00	COP9 signalosome complex subunit 1	csn-1	Color2 [DarkGray]	1	4					7	7	7	17.1	17.1	17.1	68.402	0	68.026	93489000	21	22.5464	22.3093	22.4884	22.8143	22.8414	22.5468
	0.371365	-0.288137	Q19324	Q19324		rpn-5	Color2 [DarkGray]	1	4					16	16	16	41.8	41.8	41.8	56.456	0	199.24	599530000	44	24.7534	24.7859	25.6495	25.5687	25.3933	25.0912
	0.849258	-0.288571	Q21531	Q21531		ifg-1	Color2 [DarkGray]	1	4					10	10	10	14.3	14.3	14.3	129.27	0	102.5	81404000	32	22.1698	22.4548	22.2623	22.3172	22.7067	22.7287
	0.320095	-0.290392	Q9XWH0	Q9XWH0		bub-3	Color2 [DarkGray]	1	4					12	12	12	53.4	53.4	53.4	38.127	0	213.36	257200000	49	23.4298	23.4305	24.472	24.2954	24.0734	23.8347
	0.295435	-0.292707	Q9U2F2	Q9U2F2		cpt-1	Color2 [DarkGray]	1	4					15	15	15	22	22	22	89.366	0	112.01	241690000	42	23.1204	23.667	24.4017	23.8231	24.3238	23.9203
	0.360355	-0.302382	Q9BPN8	Q9BPN8	Uncharacterized protein Y92H12BR.3	Y92H12BR.3	Color2 [DarkGray]	1	4					15	15	15	31.7	31.7	31.7	71.086	0	183.14	681250000	44	24.6917	25.0488	25.7641	25.654	25.5881	25.1697
	0.701773	-0.305007	O44952	O44952	Lon protease homolog, mitochondrial	C34B2.6	Color2 [DarkGray]	1	4					8	8	8	12.7	12.7	12.7	108.21	0	73.045	87420000	19	22.1047	21.9713	22.372	22.3888	22.7574	22.2169
	0.287779	-0.306372	Q9U1X9	Q9U1X9		rla-2	Color2 [DarkGray]	1	4					5	5	5	74.5	74.5	74.5	10.871	0	90.083	176910000	20	23.0118	23.5179	23.9673	24.4418	23.6366	23.3377
	0.638283	-0.306943	B3CJ34	B3CJ34		gcn-1	Color2 [DarkGray]	1	4					56	56	56	29	29	29	291.6	0	323.31	1240400000	189	25.8956	25.814	26.3108	26.1315	26.6176	26.1921
	1.3677	-0.309147	G5EDI2	G5EDI2	Reticulon-like protein	ret-1	Color2 [DarkGray]	1	4					17	17	17	5.8	5.8	5.8	362.48	0	242.95	1608800000	101	26.5072	26.3946	26.7155	26.8056	26.9441	26.795
	0.383466	-0.314134	Q9BL64	Q9BL64			Color2 [DarkGray]	1	4					9	9	9	34.9	34.9	34.9	41.503	0	106.94	381210000	49	24.0661	24.0704	24.9958	24.8416	24.8458	24.3873
	0.797413	-0.314662	Q22370	Q22370		ucr-2.2	Color2 [DarkGray]	1	4					4	4	4	14.5	14.5	14.5	44.212	0	35.682	36377000	13	21.4584	21.4968	21.6936	21.9835	22.075	21.5342
	0.407922	-0.321087	G5ECH5	G5ECH5		ppfr-1	Color2 [DarkGray]	1	4					11	11	11	11.6	11.6	11.6	174.18	0	121.88	203140000	31	23.1691	22.8341	23.8335	23.2826	23.7813	23.7361
	0.238004	-0.325266	Q23449	Q23449	26S proteasome non-ATPase regulatory subunit 8	rpn-12	Color2 [DarkGray]	1	4					9	9	9	40.4	40.4	40.4	28.795	0	95.73	511780000	28	24.1582	24.6837	25.4445	25.5752	25.3646	24.3222
	0.553267	-0.326921	A5JYX8	A5JYX8	Nicalin	nra-2	Color2 [DarkGray]	1	4					8	8	8	29	29	29	61.872	0	158.88	132320000	25	22.8179	23.0253	23.1643	23.745	23.3351	22.9082
	0.988431	-0.327999	V6CJY2	V6CJY2	Ubiquitin carboxyl-terminal hydrolase		Color2 [DarkGray]	1	4					11	11	11	13	13	13	112.07	0	82.337	173840000	23	23.1546	23.0856	23.5043	23.5304	23.7427	23.4554
	0.482363	-0.3288	Q9N5V3	Q9N5V3		imb-3	Color2 [DarkGray]	1	4					28	28	28	38.3	38.3	38.3	122.03	0	323.31	1351000000	111	26.3352	25.7305	26.614	26.2973	26.7816	26.5872
	0.835856	-0.329279	E0AHA7	E0AHA7		unc-70	Color2 [DarkGray]	1	4					29	29	29	18.7	18.7	18.7	269.46	0	279.62	330020000	74	23.9388	24.0493	24.4591	24.5188	24.6125	24.3038
	0.41294	-0.334524	Q9BKU3	Q9BKU3			Color2 [DarkGray]	1	4					2	2	2	9.6	9.6	9.6	38.898	0	23.915	133480000	13	22.702	22.3745	23.3853	23.0636	23.4901	22.9118
	0.496963	-0.336387	P47208	P47208	T-complex protein 1 subunit delta	cct-4	Color2 [DarkGray]	1	4					12	12	12	35.6	35.6	35.6	58.391	0	147.22	352900000	46	23.647	24.3324	24.6284	24.439	24.62	24.558
	0.967586	-0.33699	O45502	O45502		dnj-12	Color2 [DarkGray]	1	4					8	8	8	37.1	37.1	37.1	44.308	0	97.977	286790000	30	24.1217	23.7965	24.0192	24.0581	24.3975	24.4928
	0.501706	-0.337624	O17071	O17071	Probable 26S protease regulatory subunit 10B	rpt-4	Color2 [DarkGray]	1	4					17	17	17	50.5	50.5	50.5	45.858	0	202.35	645210000	58	25.4456	24.5854	25.4109	25.3139	25.5916	25.5493
	0.439385	-0.33809	Q17391	Q17391	Cullin-3	cul-3	Color2 [DarkGray]	1	4					12	12	12	18.5	18.5	18.5	90.235	0	133.11	239470000	41	23.431	23.2561	24.2794	23.969	24.1694	23.8423
	0.598915	-0.338783	P39055	P39055	Dynamin	dyn-1	Color2 [DarkGray]	1	4					25	25	25	34.3	34.3	34.3	93.406	0	323.31	1019500000	96	25.7076	25.3364	26.138	25.9057	26.2559	26.0368
	0.370666	-0.345378	O61792	O61792		rpn-8	Color2 [DarkGray]	1	4					15	15	15	51.1	51.1	51.1	40.687	0	160.92	815740000	67	24.9831	25.1798	26.0549	25.9501	25.9702	25.3337
	0.48744	-0.34959	A0A061ACY0	A0A061ACY0		ath-1	Color2 [DarkGray]	1	4					4	4	4	21.4	21.4	21.4	32.868	0	51.313	177880000	21	22.7107	23.1748	23.7044	23.7428	23.5753	23.3206
	0.636997	-0.350775	P34556;G5ECH7;Q8I7M8;Q11179	P34556	Cyclin-dependent kinase 1	cdk-1	Color2 [DarkGray]	1	4					10	10	9	37	37	34.6	38.295	0	134.86	772630000	32	25.106	25.7918	25.7842	26.0974	25.7549	25.8819
	0.905853	-0.352952	P17343	P17343	Guanine nucleotide-binding protein subunit beta-1	gpb-1	Color2 [DarkGray]	1	4					11	11	11	45	45	45	37.406	0	123.41	196000000	32	23.1102	23.5238	23.589	23.5829	23.7597	23.9393
	0.485362	-0.355279	Q18581	Q18581	Inactive angiotensin-converting enzyme-related protein	acn-1	Color2 [DarkGray]	1	4					14	14	14	23.6	23.6	23.6	100.72	0	163.69	461560000	52	24.329	24.3131	25.2167	25.0189	25.1407	24.7649
	1.20984	-0.355781	Q9BL19	Q9BL19	60S ribosomal protein L17	rpl-17	Color2 [DarkGray]	1	4					6	6	6	31	31	31	21.512	0	58.974	597070000	21	25.3224	25.0145	25.3095	25.3851	25.6955	25.6332
	0.463433	-0.355814	Q8ITV6	Q8ITV6			Color2 [DarkGray]	1	4					15	15	15	26.7	26.7	26.7	94.79	0	202.18	212610000	42	23.2431	22.9545	24.0547	23.7968	23.8289	23.6941
	0.554694	-0.364222	Q09931	Q09931	Probable ubiquitin carboxyl-terminal hydrolase K02C4.3	K02C4.3	Color2 [DarkGray]	1	4					17	17	17	22.8	22.8	22.8	144.89	0	251.56	636110000	66	24.9471	24.5423	25.5057	25.3064	25.5231	25.2582
	0.677079	-0.36633	Q9TZQ3	Q9TZQ3	P granule abnormality protein 1	pgl-1	Color2 [DarkGray]	1	4					29	29	26	48.9	48.9	46.4	78.453	0	323.31	1483900000	99	25.9833	26.2217	26.687	26.888	26.6756	26.4274
	0.719726	-0.371282	P52275	P52275	Tubulin beta-2 chain	tbb-2	Color2 [DarkGray]	1	4					32	32	2	72.4	72.4	6	50.344	0	323.31	20306000000	327	29.9585	29.776	30.4773	30.3033	30.6533	30.369
	0.54848	-0.377628	Q23089	Q23089		xpo-1	Color2 [DarkGray]	1	4					18	18	18	23.3	23.3	23.3	123.85	0	223.58	1063900000	82	25.5772	25.4811	26.3825	26.0759	26.4017	26.0962
	0.396852	-0.379405	G5EGU1	G5EGU1		egl-30	Color2 [DarkGray]	1	4					10	10	10	34.1	34.1	34.1	41.865	0	114.11	186360000	35	22.9515	23.4169	23.9482	24.3799	23.6059	23.4689
	0.780182	-0.380343	Q22601	Q22601		apa-2	Color2 [DarkGray]	1	4					5	5	5	8.1	8.1	8.1	104.18	0	64	87629000	20	22.2378	22.1726	22.4542	22.8728	22.8803	22.2525
	0.508271	-0.385111	Q20684	Q20684		lec-2	Color2 [DarkGray]	1	4					10	9	9	10.8	10.2	10.2	131.93	0	147.96	568970000	45	25.0771	24.3048	25.3845	25.1594	25.447	25.3153
	0.692392	-0.385998	O17695	O17695	Histone deacetylase 1	hda-1	Color2 [DarkGray]	1	4					11	11	11	38.6	38.6	38.6	52.137	0	114.91	202030000	27	23.418	22.9046	23.738	23.8659	23.7443	23.6084
	1.22019	-0.387388	Q9XW92	Q9XW92	V-type proton ATPase catalytic subunit A	vha-13	Color2 [DarkGray]	1	4					12	12	12	32.7	32.7	32.7	66.459	0	135.27	197150000	36	23.3958	23.173	23.4065	23.8367	23.8448	23.456
	0.39491	-0.391768	Q95Y15	Q95Y15		npp-8	Color2 [DarkGray]	1	4					14	14	14	16	16	16	150.04	0	137.34	284360000	40	24.0288	23.4923	24.4301	24.8542	24.5017	23.7706
	0.577876	-0.393036	Q9BL83	Q9BL83		vps-4	Color2 [DarkGray]	1	4					5	5	5	15.1	15.1	15.1	48.103	0	41.744	289010000	24	23.7701	23.7029	24.5485	24.3363	24.6589	24.2054
	0.624824	-0.396835	Q27532	Q27532	Histone H3.3-like type 2	his-74	Color2 [DarkGray]	1	4					7	7	2	46.3	46.3	7.4	15.349	0	186.04	4083600000	32	28.5122	28.2072	27.545	28.5062	28.466	28.4827
	1.46621	-0.400501	O16368	O16368	Probable 26S protease regulatory subunit 4	rpt-2	Color2 [DarkGray]	1	4					16	16	16	40	40	40	49.722	0	258.18	461010000	47	24.6747	24.4126	24.787	25.0002	25.1418	24.9338
	0.68778	-0.416722	Q9GZH5	Q9GZH5		rpn-1	Color2 [DarkGray]	1	4					40	40	40	62.6	62.6	62.6	107.38	0	323.31	4764700000	197	27.9005	27.679	28.5302	28.3333	28.6624	28.3642
	0.612574	-0.418618	O44326	O44326	Protein humpback-2	hmp-2	Color2 [DarkGray]	1	4					7	7	7	15.3	15.3	15.3	74.51	0	70.872	158110000	26	22.7755	22.5722	23.5367	23.4095	23.5173	23.2135
	1.15619	-0.419962	G5EDL3	G5EDL3		air-1	Color2 [DarkGray]	1	4					8	8	8	30.4	30.4	30.4	37.121	0	74.694	379130000	33	24.2492	24.1296	24.6225	24.7551	24.8994	24.6068
	0.610346	-0.431218	O18158	O18158	UDP-N-acetylglucosamine--peptide N-acetylglucosaminyltransferase	ogt-1	Color2 [DarkGray]	1	4					13	13	13	22.4	22.4	22.4	128.01	0	168.32	330180000	49	23.8046	23.9162	24.422	24.8112	24.6446	23.9806
	0.463694	-0.434123	H2L0H5	H2L0H5		wapl-1	Color2 [DarkGray]	1	4					14	14	14	27.9	27.9	27.9	84.331	0	138.58	233420000	47	23.6758	22.848	23.8397	23.4041	24.3115	23.9504
	0.397867	-0.44718	P10771	P10771	Histone H1.1	his-24	Color2 [DarkGray]	1	4					5	5	5	29.3	29.3	29.3	21.366	0	43.289	411400000	20	24.5105	24.0242	24.7369	24.0186	25.3107	25.2838
	0.930479	-0.450346	Q9BIB8	Q9BIB8		imb-1	Color2 [DarkGray]	1	4					9	9	9	20	20	20	98.757	0	160.74	233980000	35	23.3149	23.4981	23.9106	24.2348	24.0855	23.7544
	0.693338	-0.453156	Q22782	Q22782	Ras-related protein Rab-6.2	rab-6.2	Color2 [DarkGray]	1	4					4	4	1	25.4	25.4	10.7	23.364	0	41.047	207050000	21	22.7243	23.3322	23.6967	23.5991	23.8842	23.6293
	0.520119	-0.460974	O18023;O18016	O18023;O18016	Ig-like and fibronectin type-III domain-containing protein C25G4.10;Ig-like and fibronectin type-III domain-containing protein T04A11.3	C25G4.10;T04A11.3	Color2 [DarkGray]	1	4					10	10	10	9.6	9.6	9.6	169.66	0	95.077	86151000	30	21.5459	21.8712	22.8356	22.5238	22.6226	22.4893
	0.58851	-0.469248	Q19020	Q19020	Dynein heavy chain, cytoplasmic	dhc-1	Color2 [DarkGray]	1	4					114	114	114	37.2	37.2	37.2	521.57	0	323.31	3241000000	386	27.2197	26.7137	27.8349	27.4966	28.0003	27.6791
	0.712201	-0.469914	Q9U1Q4	Q9U1Q4	Valine--tRNA ligase	vrs-2	Color2 [DarkGray]	1	4					23	23	23	26	26	26	118.92	0	192.43	223730000	53	23.0772	23.3606	24.0794	23.891	24.0005	24.0355
	2.13727	-0.470081	Q19328	Q19328		tsn-1	Color2 [DarkGray]	1	4					13	13	13	22.8	22.8	22.8	100.77	0	187.76	260440000	39	24.0424	24.151	24.0002	24.6926	24.492	24.4191
	0.521164	-0.485468	Q9GSX9	Q9GSX9	Synembryn	ric-8	Color2 [DarkGray]	1	4					11	11	11	24.2	24.2	24.2	63.446	0	130.25	220810000	28	22.9929	23.1673	24.1938	24.1568	24.0393	23.6143
	0.66974	-0.490846	Q09289	Q09289	Proteasomal ubiquitin receptor ADRM1 homolog	C56G2.7	Color2 [DarkGray]	1	4					11	11	11	44.7	44.7	44.7	39.773	0	205.97	328790000	52	24.2199	23.4618	24.5854	24.5165	24.6242	24.5988
	0.642341	-0.49217	Q965V4	Q965V4		xpo-2	Color2 [DarkGray]	1	4					23	23	23	38	38	38	104.84	0	323.31	1095200000	85	25.8226	25.2873	26.4122	26.3521	26.5284	26.1182
	1.04085	-0.495757	O16303	O16303		dnj-19	Color2 [DarkGray]	1	4					8	8	8	21.4	21.4	21.4	47.514	0	85.842	240510000	29	23.3578	23.5005	24.0441	24.2574	24.1487	23.9835
	0.602445	-0.497616	Q94392	Q94392	Vesicle-fusing ATPase	nsf-1	Color2 [DarkGray]	1	4					14	13	13	25.2	23.8	23.8	91.334	0	149.93	212970000	37	23.1185	22.9819	23.8168	23.2828	24.146	23.9813
	0.710951	-0.520808	A0A131MBF9	A0A131MBF9			Color2 [DarkGray]	1	4					18	18	18	29.2	29.2	29.2	100.31	0	163.72	309690000	55	23.6893	23.5941	24.4024	24.0149	24.7581	24.4753
	0.771146	-0.530636	Q9NAH6	Q9NAH6	Ribosomal protein S6 kinase	rsks-1	Color2 [DarkGray]	1	4					5	5	5	13.6	13.6	13.6	60.424	0	39.757	128010000	24	22.2282	22.3835	23.181	22.9819	23.3561	23.0468
	0.426184	-0.533222	Q10661	Q10661	Dosage compensation protein dpy-30	dpy-30	Color2 [DarkGray]	1	4					3	3	3	39.8	39.8	39.8	12.837	0	57.213	828620000	14	25.2945	25.9915	26.0378	27.2308	26.0568	25.6358
	0.50315	-0.540719	Q19905	Q19905	UDP-glucose 6-dehydrogenase	sqv-4	Color2 [DarkGray]	1	4					13	13	13	40.3	40.3	40.3	52.755	0	203.92	257110000	39	23.2761	22.9078	24.2362	23.671	24.5077	23.8636
	0.393764	-0.544664	G5EFI4	G5EFI4	Galectin	lec-5	Color2 [DarkGray]	1	4					10	10	10	34.1	34.1	34.1	35.437	0	78.805	357910000	26	23.4442	23.2465	24.9845	24.2587	24.8325	24.218
	0.651852	-0.565617	Q21966	Q21966		asp-4	Color2 [DarkGray]	1	4					10	10	10	36.7	36.7	36.7	49.277	0	145.68	387860000	40	23.9447	23.8998	24.9177	25.0542	25.0022	24.4026
	0.658438	-0.593565	Q22494	Q22494	Probable V-type proton ATPase subunit H 2	vha-15	Color2 [DarkGray]	1	4					4	4	4	14.5	14.5	14.5	54.212	0	54.569	112910000	21	21.9115	22.1935	23.0791	23.1784	23.2117	22.5746
	0.612482	-0.698029	H2KYE0	H2KYE0		nra-4	Color2 [DarkGray]	1	4					18	18	18	26.2	26.2	26.2	121.9	0	166.97	228420000	51	22.3805	23.6085	23.9896	24.1286	24.236	23.7082
	0.671146	-0.727775	Q21926	Q21926	Isoleucine--tRNA ligase, cytoplasmic	irs-1	Color2 [DarkGray]	1	4					17	17	17	22.4	22.4	22.4	130.01	0	187.05	274910000	62	23.3699	22.7094	24.1528	23.6795	24.5834	24.1525
	1.15226	-0.811278	Q19338	Q19338	Monensin-resistant homolog 2	mon-2	Color2 [DarkGray]	1	4					15	15	15	12.1	12.1	12.1	181.54	0	147.2	520260000	37	24.8599	23.9287	24.9075	25.5451	25.3472	25.2376
	0.770541	-0.815547	Q19459	Q19459	Golgi apparatus protein 1 homolog	F14E5.2	Color2 [DarkGray]	1	4					14	14	14	16.9	16.9	16.9	131.67	0	154.58	297300000	41	23.0701	23.1979	24.5035	24.0723	24.5709	24.5749
	0.73045	-1.05083	G5EFW3	G5EFW3		sma-1	Color2 [DarkGray]	1	4					42	42	42	15.2	15.2	15.2	481.82	0	323.31	383320000	96	22.906	23.2914	25.0279	24.6363	24.9524	24.7891
	1.06549	-1.34152	P90947	P90947	Protein humpback-1	hmp-1	Color2 [DarkGray]	1	4					18	18	18	31.7	31.7	31.7	103.99	0	245	322870000	48	23.4918	22.4729	24.5088	24.879	24.6969	24.9221
	0.855717	-1.43078	Q19642	Q19642		czw-1	Color2 [DarkGray]	1	4					16	16	16	26.7	26.7	26.7	87.992	0	151.33	213630000	41	21.8416	21.643	23.8279	23.204	24.345	24.0559

## Sheet: PE975_SNA3_RNase_IP
Significant	-LOG(P-value)	Difference	Protein IDs	Majority protein IDs	Protein names	Gene names	Symbol color	Symbol type	Symbol size	Show label	Only identified by site	Reverse	Potential contaminant	Peptides	Razor + unique peptides	Unique peptides	Sequence coverage [%]	Unique + razor sequence coverage [%]	Unique sequence coverage [%]	Mol. weight [kDa]	Q-value	Score	Intensity	MS/MS count	LFQ intensity anti_GFP_1	LFQ intensity anti_GFP_2	LFQ intensity anti_GFP_3	LFQ intensity control_1	LFQ intensity control_2	LFQ intensity control_3
+	3.81193	5.52267	Q9GYR5	Q9GYR5			Color2 [DarkGray]	1	4					22	22	22	37	37	37	106.67	0	323.31	1710800000	66	28.8661	28.7432	28.7109	23.9623	23.1869	22.6028
+	3.27269	3.22231	Q9U2F5;Q93194	Q9U2F5		tiar-2	Color2 [DarkGray]	1	4					7	7	7	30.2	30.2	30.2	47.331	0	117.15	441730000	14	26.747	26.758	26.5914	23.5743	22.8914	23.9637
+	3.05942	2.82872	H2L0D2	H2L0D2			Color2 [DarkGray]	1	4					9	9	9	20.1	20.1	20.1	59.837	0	75.321	243160000	17	25.9769	26.1862	25.8025	22.9183	23.7505	22.8106
	2.22538	1.71702	Q8MQ86	Q8MQ86		ncam-1	Color2 [DarkGray]	1	4					8	8	8	10.2	10.2	10.2	106.4	0	51.363	235300000	13	25.0685	25.8095	24.9661	23.9276	23.3966	23.369
	0.56808	1.37648	Q23050	Q23050		clik-1	Color2 [DarkGray]	1	4					13	13	13	40.9	40.9	40.9	44.367	0	122.67	306330000	32	23.4583	25.5533	27.0361	23.4278	24.0857	24.4048
	0.744371	1.26839	Q4W5P0	Q4W5P0		sqd-1	Color2 [DarkGray]	1	4					2	2	2	14.6	14.6	14.6	33.673	0	46.86	366350000	11	25.7076	25.9667	25.7037	24.0653	26.0399	23.4676
	1.54292	1.24786	Q18224	Q18224		ntl-9	Color2 [DarkGray]	1	4					7	7	7	23.9	23.9	23.9	37.095	0	47.177	200000000	12	25.0225	24.7734	24.9566	23.4687	23.1619	24.3785
	1.56131	1.20276	Q18786	Q18786	Probable small nuclear ribonucleoprotein Sm D2	snr-4	Color2 [DarkGray]	1	4					4	4	4	49.2	49.2	49.2	13.267	0	44.349	106120000	14	24.4542	24.0326	24.6479	22.8008	23.7785	22.9472
	0.905201	1.16119	O45864	O45864	Cytochrome b-c1 complex subunit 6		Color2 [DarkGray]	1	4					4	4	4	82.7	82.7	82.7	8.7225	0	46.108	156290000	11	24.4198	23.8712	25.607	24.0349	22.9672	23.4124
	0.879995	1.03603	G5ECS9	G5ECS9		cpt-2	Color2 [DarkGray]	1	4					7	7	7	13.5	13.5	13.5	72.533	0	59.715	120230000	9	24.2826	24.8366	24.3702	23.3523	24.4114	22.6176
	0.615433	0.993198	P41879	P41879	Uncharacterized protein F37A4.1	F37A4.1	Color2 [DarkGray]	1	4					3	3	3	9.1	9.1	9.1	54.75	0	28.955	177300000	11	24.4539	25.1939	24.3195	23.2014	22.8002	24.986
	0.826261	0.986163	O18236	O18236		nuo-3	Color2 [DarkGray]	1	4					5	5	5	43.5	43.5	43.5	15.048	0	40.524	429550000	23	25.7213	25.8258	25.9459	25.3616	25.4261	23.7468
	0.557584	0.967904	P41956	P41956	Succinate dehydrogenase cytochrome b560 subunit, mitochondrial	mev-1	Color2 [DarkGray]	1	4					4	4	4	27.5	27.5	27.5	19.981	0	33.6	602310000	16	25.8898	26.0904	26.0981	25.9434	25.6998	23.5314
	1.00208	0.940744	Q9XVR7	Q9XVR7	DNA helicase	mcm-3	Color2 [DarkGray]	1	4					9	9	9	17.2	17.2	17.2	90.688	0	74.426	236930000	17	25.1979	25.1796	25.2769	25.1372	24.005	23.69
	1.86139	0.916403	O44887;Q17394	O44887	Innexin	inx-13	Color2 [DarkGray]	1	4					3	3	3	12.2	12.2	12.2	45.122	0	28.981	246560000	11	24.5492	24.7694	24.7301	23.4413	24.1529	23.7053
	0.62922	0.912625	O02495	O02495	Synaptobrevin-1	snb-1	Color2 [DarkGray]	1	4					4	4	4	54.1	54.1	54.1	12.025	0	53.252	199850000	15	24.7429	24.6199	25.2695	24.4906	24.6782	22.7255
	0.378803	0.888721	Q22252	Q22252			Color2 [DarkGray]	1	4					2	2	2	13	13	13	14.697	0	24.339	390780000	13	25.9285	25.9162	25.5111	25.8732	22.9453	25.8711
	1.1991	0.877288	Q9GYK2	Q9GYK2	Uncharacterized integrin beta-like protein C05D9.3	C05D9.3	Color2 [DarkGray]	1	4					6	6	6	15.6	15.6	15.6	46.223	0	50.051	122750000	19	24.5613	24.4873	24.4986	23.8761	22.9621	24.0772
	1.86619	0.844611	Q10013	Q10013	Probable small nuclear ribonucleoprotein Sm D1	snr-3	Color2 [DarkGray]	1	4					5	5	5	52.4	52.4	52.4	13.625	0	65.73	462390000	22	26.2975	26.0099	26.5718	25.2875	25.6789	25.3791
	1.36679	0.818675	Q17348	Q17348	Small nuclear ribonucleoprotein Sm D3	snr-1	Color2 [DarkGray]	1	4					4	4	4	44.1	44.1	44.1	14.812	0	32.987	607880000	23	26.3871	26.4691	27.0449	25.785	26.1551	25.505
	0.867698	0.790906	H2L0F6	H2L0F6		gei-4	Color2 [DarkGray]	1	4					6	6	6	11.1	11.1	11.1	65.41	0	45.759	154480000	21	24.7152	24.0315	25.393	23.6037	24.079	24.0842
	0.543168	0.781645	G5EBI0	G5EBI0		4D656	Color2 [DarkGray]	1	4					6	6	6	32.4	32.4	32.4	24	0	67.785	208750000	30	25.0711	23.8928	25.9809	24.1693	23.8746	24.556
	1.76365	0.746442	Q9TXP0	Q9TXP0	40S ribosomal protein S27	rps-27	Color2 [DarkGray]	1	4					4	4	4	42.2	42.2	42.2	9.347	0	42.665	1459900000	31	27.786	27.6868	28.0486	27.253	27.2486	26.7804
	0.646673	0.741309	P53703	P53703	Probable cytochrome c-type heme lyase	cchl-1	Color2 [DarkGray]	1	4					2	2	2	11.4	11.4	11.4	31.263	0	23.273	131100000	9	24.4474	24.916	24.3653	24.1016	22.8873	24.5159
	0.505613	0.729437	P15796;O16277	P15796;O16277	Histone H1.2;Putative histone H1.6	hil-2;hil-6	Color2 [DarkGray]	1	4					2	2	2	14.1	14.1	14.1	19.778	0	17.003	282840000	12	25.1731	24.7491	25.6931	25.0581	25.0314	23.3375
	0.33933	0.717003	Q9N368	Q9N368			Color2 [DarkGray]	1	4					5	5	5	11.9	11.9	11.9	64.971	0	42.471	259740000	19	24.9468	24.955	25.2982	25.3181	22.6225	25.1084
	0.613534	0.680772	O44443	O44443	EGF-like domain-containing protein C02B10.3	C02B10.3	Color2 [DarkGray]	1	4					2	2	2	9.3	9.3	9.3	27.307	0	15.029	111420000	11	24.4988	23.4131	24.7578	22.983	23.8448	23.7997
	0.825776	0.66292	Q94125	Q94125	Phosphatidylinositol 3-kinase age-1	age-1	Color2 [DarkGray]	1	4					4	4	4	5.7	5.7	5.7	136.87	0	28.638	107340000	12	23.9546	24.3354	24.0628	24.1062	23.3705	22.8874
	0.778373	0.652514	Q17624	Q17624		arrd-25	Color2 [DarkGray]	1	4					11	11	11	22.8	22.8	22.8	64.376	0	71.998	96001000	23	24.3276	23.1751	24.2883	23.2717	23.1401	23.4218
	0.697498	0.643128	O76367	O76367			Color2 [DarkGray]	1	4					4	4	3	43.3	43.3	33.3	10.216	0	32.192	804430000	22	26.4436	26.6594	27.7755	26.3383	26.1696	26.441
	0.528875	0.603278	O17680;Q27522;P50306;P50305	O17680;Q27522;P50306;P50305	Probable S-adenosylmethionine synthase 1;Probable S-adenosylmethionine synthase 5;Probable S-adenosylmethionine synthase 4;Probable S-adenosylmethionine synthase 3	sams-1;sams-5;sams-4;sams-3	Color2 [DarkGray]	1	4					6	6	6	21.3	21.3	21.3	43.581	0	44.267	235450000	19	25.1453	25.1751	24.8061	25.0601	24.7803	23.4763
	0.858721	0.601465	H2KYV1	H2KYV1			Color2 [DarkGray]	1	4					5	5	5	36	36	36	21.967	0	46.317	334680000	22	25.5936	25.2491	26.3279	25.2425	25.0022	25.1216
	0.673823	0.601419	Q95XS2	Q95XS2			Color2 [DarkGray]	1	4					3	3	3	37	37	37	8.5558	0	22.474	119140000	13	24.4516	23.542	24.9131	23.7059	23.6214	23.7751
	0.716587	0.590892	Q18885	Q18885	Transcription factor BTF3 homolog	icd-1	Color2 [DarkGray]	1	4					6	6	6	49.7	49.7	49.7	17.503	0	71.31	145780000	17	24.3955	24.1568	24.9379	23.3312	24.3287	24.0576
	0.431322	0.574505	K7ZUH9;P08898;H2L2I6;Q27489;Q27490	K7ZUH9;P08898	Histone H3	his-40;his-2	Color2 [DarkGray]	1	4					6	6	2	49.3	49.3	29.4	15.344	0	81.687	13626000000	46	30.8714	29.986	31.8063	30.7266	29.974	30.2396
	0.595869	0.572474	G5EEB6;Q966K5	G5EEB6		dpy-14	Color2 [DarkGray]	1	4					3	3	3	11.8	11.8	11.8	31.849	0	30.102	142980000	14	24.5976	23.5968	24.9984	23.9414	23.6166	23.9175
	0.639176	0.564324	O62388;P49622	O62388;P49622	Ribosomal protein L37;60S ribosomal protein L37	rpl-37	Color2 [DarkGray]	1	4					2	2	2	15.2	15.2	15.2	10.507	0	12.301	106220000	11	24.0652	23.4998	24.4691	23.5516	23.8752	22.9144
	0.690048	0.553088	A7DTF0	A7DTF0		mrg-1	Color2 [DarkGray]	1	4					5	5	5	24.9	24.9	24.9	38.46	0	38.81	208760000	14	25.0346	24.3418	24.8033	24.0409	24.7514	23.7281
	0.405504	0.550536	U4PEX3	U4PEX3			Color2 [DarkGray]	1	4					6	6	6	16.1	16.1	16.1	71.267	0	69.614	236940000	14	25.231	25.0585	25.2106	25.177	23.4699	25.2015
	0.593665	0.538862	Q21350	Q21350			Color2 [DarkGray]	1	4					7	7	7	12.1	12.1	12.1	96.891	0	46.765	148350000	11	24.5762	24.9806	23.8683	24.3385	23.9708	23.4993
	0.548348	0.525578	Q21443	Q21443	Lamin-1	lmn-1	Color2 [DarkGray]	1	4					12	12	12	31.1	31.1	31.1	64.083	0	117.81	329110000	30	25.5992	24.8354	26.2867	24.9419	25.1634	25.0393
	0.402708	0.504976	Q9N4A7	Q9N4A7	Protein SEC13 homolog	npp-20	Color2 [DarkGray]	1	4					6	6	6	30.4	30.4	30.4	34.692	0	78.036	184360000	17	24.857	24.5986	24.6856	24.6917	23.1584	24.7763
	0.593672	0.499783	P48150	P48150	40S ribosomal protein S14	rps-14	Color2 [DarkGray]	1	4					8	8	8	66.4	66.4	66.4	16.249	0	144.24	2149500000	54	28.5733	27.6134	28.8535	27.8657	27.8786	27.7966
	0.531974	0.486433	Q09510	Q09510	Myosin regulatory light chain	mlc-4	Color2 [DarkGray]	1	4					7	7	7	63.4	63.4	63.4	19.94	0	106.55	474380000	23	25.4938	25.9947	26.7819	25.3327	25.84	25.6384
	0.578929	0.486329	P90921	P90921	Probable ATP synthase subunit g 1, mitochondrial	asg-1	Color2 [DarkGray]	1	4					5	5	3	32.8	32.8	24.4	14.919	0	40.428	815750000	19	26.9475	26.3278	27.5245	26.4495	26.1964	26.695
	0.622998	0.476922	P52879	P52879	Protein RER1 homolog	rer-1	Color2 [DarkGray]	1	4					3	3	3	14.7	14.7	14.7	22.592	0	19.852	340630000	15	25.6335	25.7431	25.4714	25.444	25.5036	24.4697
	0.668809	0.452347	G5EEH9	G5EEH9	Nuclear pore complex protein Nup98-Nup96;Nuclear pore complex protein Nup98;Nuclear pore complex protein Nup96	npp-10	Color2 [DarkGray]	1	4					2	2	2	1.5	1.5	1.5	180.45	0	18.647	118690000	10	24.2307	24.3354	24.0382	23.5998	23.3308	24.3166
	0.248448	0.451431	V6CLI5	V6CLI5		acs-13	Color2 [DarkGray]	1	4					7	7	7	16.4	16.4	16.4	79.705	0	70.958	190160000	17	24.4961	25.0512	24.6078	24.9436	24.9882	22.8689
	0.363974	0.442876	Q20778	Q20778		dpy-17	Color2 [DarkGray]	1	4					4	4	4	12.2	12.2	12.2	34.546	0	58.622	69341000	14	23.6448	22.3386	23.96	22.9112	22.6674	23.0362
	1.35814	0.442685	O18154	O18154		tba-7	Color2 [DarkGray]	1	4					11	4	4	22.1	4.7	4.7	49.559	0	71.534	8968500000	34	30.1561	30.5074	30.6264	30.0899	29.9794	29.8925
	0.561936	0.441778	Q22716	Q22716		rpl-32	Color2 [DarkGray]	1	4					8	8	8	43.3	43.3	43.3	15.516	0	56.691	1189100000	46	27.0704	27.1247	28.1132	26.8292	27.0616	27.0921
	0.22827	0.423929	G5EEL9	G5EEL9		hmg-11	Color2 [DarkGray]	1	4					5	5	5	40.1	40.1	40.1	14.046	0	40.937	197210000	21	25.2855	23.3944	25.7643	24.3958	24.2615	24.515
	0.742964	0.42098	Q95XM8	Q95XM8			Color2 [DarkGray]	1	4					2	2	2	7.4	7.4	7.4	45.199	0	20.997	226670000	16	24.6995	25.3976	25.1358	24.9796	24.4803	24.5101
	0.673107	0.420146	G5EBY3	G5EBY3		nmy-2	Color2 [DarkGray]	1	4					112	112	111	55.9	55.9	55.5	231.24	0	323.31	17976000000	523	31.3421	30.9134	31.8914	30.9507	30.9884	30.9473
	0.8569	0.403124	Q11117	Q11117	LAMP family protein lmp-1	lmp-1	Color2 [DarkGray]	1	4					4	4	4	19.8	19.8	19.8	25.792	0	43.632	1089400000	19	27.4335	27.0313	27.6375	26.8182	26.8576	27.2171
	0.386576	0.401557	Q22866	Q22866	Tropomyosin isoforms a/b/d/f	lev-11	Color2 [DarkGray]	1	4					9	9	9	41.2	41.2	41.2	33.003	0	108.38	328970000	31	25.3025	24.9397	26.3521	25.3271	25.1147	24.9478
	0.670813	0.391306	A0A1T5HV05	A0A1T5HV05			Color2 [DarkGray]	1	4					2	2	2	4.4	4.4	4.4	67.028	0	14.053	72597000	13	23.6969	23.8015	23.4067	23.3122	23.6155	22.8035
	0.709201	0.389254	O02096	O02096	Adenylyl cyclase-associated protein	cas-2	Color2 [DarkGray]	1	4					8	8	8	23	23	23	50.937	0	53.732	135910000	19	24.5904	23.8488	24.5256	23.7891	24.0697	23.9383
	0.412618	0.385099	Q19102	Q19102		ard-1	Color2 [DarkGray]	1	4					4	4	4	21.7	21.7	21.7	27.143	0	36.545	248640000	9	24.9692	25.0065	25.2878	25.1061	23.9355	25.0667
	0.692631	0.368443	P91857	P91857		rab-5	Color2 [DarkGray]	1	4					5	5	5	32.7	32.7	32.7	22.836	0	56.768	219170000	16	24.9727	24.7715	25.1311	24.5378	24.9923	24.2399
	0.369265	0.360205	Q9U2U0	Q9U2U0		uaf-2	Color2 [DarkGray]	1	4					7	7	7	41.4	41.4	41.4	30.855	0	97.958	203860000	21	24.8724	24.5403	25.3857	24.7758	25.007	23.935
	1.30792	0.359207	Q9U2H9	Q9U2H9	Probable elongation factor 1-beta/1-delta 2	eef-1B.2	Color2 [DarkGray]	1	4					17	17	7	68.8	68.8	36.9	28.172	0	259.4	6410600000	105	29.8465	29.7429	30.1296	29.5641	29.4419	29.6355
	0.945844	0.353573	P91918	P91918	Probable small nuclear ribonucleoprotein-associated protein B	snr-2	Color2 [DarkGray]	1	4					7	7	7	45.6	45.6	45.6	16.741	0	42.534	667650000	17	26.3707	26.7094	26.7292	26.2505	26.4752	26.0229
	0.464946	0.351809	O16517	O16517		atp-4	Color2 [DarkGray]	1	4					6	6	6	44.2	44.2	44.2	13.957	0	103.1	778080000	33	26.5223	26.576	27.4186	26.3409	26.3313	26.7893
	0.522171	0.346177	Q9U3K3	Q9U3K3		mlt-9	Color2 [DarkGray]	1	4					3	3	3	6.5	6.5	6.5	61.02	0	19.622	79310000	12	23.8763	23.1578	23.8794	23.4512	22.9614	23.4624
	0.884515	0.324984	O01692	O01692	40S ribosomal protein S17	rps-17	Color2 [DarkGray]	1	4					6	6	6	53.8	53.8	53.8	14.938	0	53.347	1497600000	41	27.5992	27.5098	27.9711	27.1786	27.4308	27.4957
	0.867685	0.322447	O16303	O16303		dnj-19	Color2 [DarkGray]	1	4					11	11	11	39.2	39.2	39.2	47.514	0	150.05	848180000	46	27.002	26.6366	27.229	26.652	26.6328	26.6154
	0.399771	0.322316	G5EGP8	G5EGP8		cpz-1	Color2 [DarkGray]	1	4					6	6	6	27.8	27.8	27.8	34.741	0	57.621	538390000	30	26.5318	25.621	26.6922	26.1015	25.8708	25.9058
	1.09034	0.321264	Q9U1Z4;A4F319	Q9U1Z4;A4F319			Color2 [DarkGray]	1	4					6	6	6	36.5	36.5	36.5	24.524	0	62.29	1123900000	34	27.148	27.5272	27.4671	27.0982	27.1623	26.918
	0.532256	0.319412	Q9N3T5	Q9N3T5		spg-7	Color2 [DarkGray]	1	4					15	15	15	31.8	31.8	31.8	87.468	0	158.5	355650000	31	25.4145	25.4839	26.0734	25.5919	25.0368	25.3849
	0.928766	0.318019	Q19537	Q19537	Probable replication factor A 73 kDa subunit	rpa-1	Color2 [DarkGray]	1	4					23	23	23	53.9	53.9	53.9	73.201	0	323.31	3055500000	107	28.695	28.6572	29.1319	28.5021	28.5987	28.4292
	0.937129	0.31465	Q19724	Q19724	Probable NADH dehydrogenase [ubiquinone] iron-sulfur protein 6, mitochondrial	nduf-6	Color2 [DarkGray]	1	4					4	4	4	50.7	50.7	50.7	15.656	0	37.17	412940000	27	25.8421	25.7135	26.1958	25.6571	25.4785	25.6719
	1.48647	0.31329	Q20697	Q20697			Color2 [DarkGray]	1	4					4	4	4	22.2	22.2	22.2	38.905	0	51.162	438840000	16	25.9222	26.0803	26.0518	25.5357	25.7969	25.7818
	0.488595	0.31186	P10986	P10986	Actin-4	act-4	Color2 [DarkGray]	1	4					22	22	0	77.1	77.1	0	41.777	0	323.31	22016000000	192	31.3532	31.3201	32.1572	31.3536	31.3393	31.202
	0.150778	0.307361	G5EEG8	G5EEG8		frm-1	Color2 [DarkGray]	1	4					12	12	12	17.9	17.9	17.9	525.87	0	81.544	261790000	27	25.4069	24.9652	24.859	23.2871	25.5399	25.4821
	0.47082	0.307255	Q18359	Q18359	Probable NADH dehydrogenase [ubiquinone] 1 alpha subcomplex subunit 5	C33A12.1	Color2 [DarkGray]	1	4					7	7	7	47.3	47.3	47.3	17.335	0	51.735	272420000	23	25.2639	24.8334	25.8097	24.9912	24.9776	25.0164
	1.02535	0.306647	P34460	P34460	Probable elongation factor 1-beta/1-delta 1	eef-1B.1	Color2 [DarkGray]	1	4					12	2	2	46	6.6	6.6	22.704	0	20.881	411230000	12	25.6966	25.8819	26.162	25.5337	25.6282	25.6587
	0.535184	0.303899	Q9XVP0	Q9XVP0	40S ribosomal protein S15	rps-15	Color2 [DarkGray]	1	4					9	9	9	67.5	67.5	67.5	17.243	0	129.22	3465000000	72	28.734	28.4116	29.2634	28.4484	28.49	28.5589
	1.1834	0.301226	G5EES6	G5EES6		ufd-3	Color2 [DarkGray]	1	4					13	13	13	26	26	26	93.914	0	111.29	523640000	41	26.1664	26.226	26.4534	26.0163	26.101	25.8248
	0.440332	0.298766	Q9N3D9	Q9N3D9		nduf-5	Color2 [DarkGray]	1	4					3	3	3	33.1	33.1	33.1	14.007	0	49.776	190310000	16	24.722	24.2773	25.2819	24.4406	24.4482	24.4961
	0.983629	0.296509	P54816	P54816	Tat-binding homolog 7	lex-1	Color2 [DarkGray]	1	4					5	5	5	5	5	5	146.42	0	51.932	99310000	13	24.0057	23.9782	24.1848	23.7472	23.9833	23.5488
	1.10206	0.288875	Q18594	Q18594	Uncharacterized protein C44B7.5	C44B7.5	Color2 [DarkGray]	1	4					13	13	13	41.9	41.9	41.9	26.301	0	107.53	1289700000	57	27.5481	27.4583	27.6439	27.2558	27.4562	27.0717
	0.83447	0.287224	G5EDE8	G5EDE8		ile-1	Color2 [DarkGray]	1	4					13	13	13	38.6	38.6	38.6	54.977	0	215.99	1910700000	77	28.1641	27.8154	28.343	27.8902	27.8138	27.7569
	0.88506	0.282359	Q9U3N5	Q9U3N5	Putative selT-like protein C35C5.3	C35C5.3	Color2 [DarkGray]	1	4					3	3	3	20.6	20.6	20.6	27.69	0	51.012	582900000	23	26.2482	26.3182	26.6806	26.0143	26.2352	26.1503
	0.502078	0.279689	Q9U329	Q9U329			Color2 [DarkGray]	1	4					8	8	8	34.9	34.9	34.9	20.257	0	85.514	1650400000	32	28.0187	27.4938	28.3189	27.7286	27.6504	27.6133
	0.669405	0.276717	Q20053	Q20053		asb-1	Color2 [DarkGray]	1	4					11	11	11	34.6	34.6	34.6	34.368	0	92.79	1627100000	49	27.6865	27.6864	28.2486	27.5955	27.6106	27.5853
	0.577757	0.275849	Q22619	Q22619	Probable NADH dehydrogenase [ubiquinone] iron-sulfur protein 8, mitochondrial	T20H4.5	Color2 [DarkGray]	1	4					3	3	3	35.4	35.4	35.4	23.87	0	58.991	569450000	20	25.9354	26.6099	26.3445	25.8881	26.1711	26.0031
	1.27087	0.275018	Q17832;O62360	Q17832			Color2 [DarkGray]	1	4					28	28	28	24.8	24.8	24.8	134.34	0	214.88	1436000000	95	27.7641	27.5137	27.8518	27.4457	27.436	27.4228
	0.363552	0.273725	Q09533	Q09533	60S ribosomal protein L10	rpl-10	Color2 [DarkGray]	1	4					12	12	12	48.1	48.1	48.1	24.749	0	94.19	3850100000	78	28.9487	28.4945	29.5691	28.6459	28.7749	28.7703
	0.69327	0.273057	O17694	O17694		ril-1	Color2 [DarkGray]	1	4					6	6	6	54.7	54.7	54.7	16.495	0	48.845	988420000	25	27.1405	26.8963	27.4178	26.8413	26.7314	27.0627
	0.310535	0.271819	Q21793	Q21793		pqn-53	Color2 [DarkGray]	1	4					16	16	16	50.7	50.7	50.7	41.003	0	126.68	533040000	66	26.1619	25.6539	26.8721	26.0067	26.0151	25.8507
	0.541134	0.268695	G5ECT6	G5ECT6		gpc-2	Color2 [DarkGray]	1	4					4	4	4	66.1	66.1	66.1	7.1351	0	35.052	341110000	14	25.6666	25.2299	25.9863	25.3543	25.3548	25.3676
	0.162197	0.26601	Q2L6Y6	Q2L6Y6			Color2 [DarkGray]	1	4					9	9	9	18	18	18	76.593	0	80.707	183210000	23	24.7717	24.7088	24.1219	23.1073	24.8162	24.8809
	0.827119	0.265698	Q9BL03	Q9BL03			Color2 [DarkGray]	1	4					7	7	7	55.2	55.2	55.2	20.965	0	71.178	476440000	27	26.0818	25.962	26.1989	25.7132	25.6549	26.0776
	0.617364	0.261611	Q20779	Q20779	Probable cytochrome c oxidase subunit 6A, mitochondrial	tag-174	Color2 [DarkGray]	1	4					7	7	7	58.6	58.6	58.6	14.743	0	83.305	2341700000	50	28.2164	28.2185	28.7806	28.1912	28.1558	28.0837
	0.768127	0.260986	Q86S66	Q86S66	Nascent polypeptide-associated complex subunit alpha	Y65B4BR.5	Color2 [DarkGray]	1	4					6	6	6	44.7	44.7	44.7	22.077	0	87.563	844400000	39	26.6765	26.948	27.1177	26.5942	26.8284	26.5367
	0.617831	0.260178	Q20641	Q20641		nmy-1	Color2 [DarkGray]	1	4					75	74	74	46.9	46.5	46.5	229.37	0	323.31	6767700000	282	29.7586	29.7076	30.293	29.6169	29.6509	29.7108
	1.5441	0.257552	G5EFI4	G5EFI4	Galectin	lec-5	Color2 [DarkGray]	1	4					16	16	16	46.2	46.2	46.2	35.437	0	112.47	1514900000	57	27.877	27.7149	27.7186	27.4486	27.6227	27.4665
	1.43112	0.256724	P91277	P91277			Color2 [DarkGray]	1	4					11	11	11	34.8	34.8	34.8	42.211	0	102.21	626460000	38	26.4552	26.3963	26.6557	26.19	26.2823	26.2648
	0.966983	0.252073	O44782	O44782	Major sperm protein	vpr-1	Color2 [DarkGray]	1	4					12	12	12	64.1	64.1	64.1	26.851	0	215.82	1381400000	68	27.6301	27.4668	27.8494	27.4102	27.4779	27.3019
	0.218863	0.245441	Q9N4H4	Q9N4H4	Poly(ADP-ribose) polymerase pme-1	pme-1	Color2 [DarkGray]	1	4					7	7	7	10.4	10.4	10.4	108.01	0	60.238	200060000	20	24.5909	24.8959	24.9641	23.7861	25.2291	24.6993
	1.01781	0.239436	U4PRX8	U4PRX8			Color2 [DarkGray]	1	4					6	6	6	14.8	14.8	14.8	68.161	0	56.264	472270000	27	26.116	26.0737	26.0757	25.9741	25.6307	25.9423
	2.24966	0.237898	Q95XL8	Q95XL8		chaf-2	Color2 [DarkGray]	1	4					7	7	7	18	18	18	55.211	0	51.387	221590000	20	25.0639	24.9543	24.9843	24.8	24.7839	24.7051
	0.363702	0.235542	Q21336	Q21336			Color2 [DarkGray]	1	4					3	3	3	14.5	14.5	14.5	26.587	0	21.712	172970000	15	24.5907	24.1574	25.0599	24.3209	24.2721	24.5084
	0.175224	0.233044	Q05062	Q05062	Cell division control protein 42 homolog	cdc-42	Color2 [DarkGray]	1	4					5	5	5	36.6	36.6	36.6	21.165	0	46.774	189450000	14	24.5312	24.6751	24.7425	24.739	23.4348	25.0759
	1.3012	0.232634	A7LPD6	A7LPD6		igcm-3	Color2 [DarkGray]	1	4					14	14	14	34.2	34.2	34.2	65.014	0	203.56	1073600000	55	27.1148	27.3775	27.313	27.0401	27.0815	26.9858
	0.424416	0.232472	O44738	O44738			Color2 [DarkGray]	1	4					3	3	3	15.8	15.8	15.8	23.254	0	28.12	371170000	29	25.7663	25.3399	26.0867	25.3257	25.5495	25.6203
	1.41372	0.22936	P41848	P41848	FACT complex subunit SSRP1-A	hmg-4	Color2 [DarkGray]	1	4					14	14	8	33	33	21.2	78.634	0	207.8	1002300000	61	27.0599	27.1123	27.266	26.8797	26.8671	27.0032
	0.882672	0.228928	Q23382	Q23382		ccdc-47	Color2 [DarkGray]	1	4					7	7	7	33.5	33.5	33.5	50.79	0	143.14	445220000	23	25.8903	25.8772	26.1852	25.6244	25.7963	25.8452
	1.69743	0.228287	O17071	O17071	Probable 26S protease regulatory subunit 10B	rpt-4	Color2 [DarkGray]	1	4					18	18	18	57.9	57.9	57.9	45.858	0	203.49	4702800000	97	29.4083	29.4454	29.3626	29.2887	29.1112	29.1315
	0.271912	0.226907	Q9GRZ9	Q9GRZ9		tcc-1	Color2 [DarkGray]	1	4					34	34	34	57.4	57.4	57.4	75.891	0	323.31	6429100000	192	29.8857	29.2162	30.3657	29.6169	29.6277	29.5422
	0.137054	0.226713	Q18685	Q18685	Protein unc-112	unc-112	Color2 [DarkGray]	1	4					4	4	4	7.8	7.8	7.8	82.354	0	33.578	110590000	19	23.5168	24.4015	23.641	24.1509	24.191	22.5372
	0.154216	0.222194	Q19766	Q19766	Mitochondrial import receptor subunit TOM20 homolog	tomm-20	Color2 [DarkGray]	1	4					5	5	5	29.3	29.3	29.3	20.426	0	32.926	93378000	12	23.8793	23.4034	24.7745	23.4721	24.513	23.4056
	0.615014	0.220452	Q20898	Q20898	Translational repressor ifet-1	ifet-1	Color2 [DarkGray]	1	4					13	13	13	34.3	34.3	34.3	83.95	0	191.18	729640000	47	26.6919	26.4319	26.975	26.5223	26.5081	26.4071
	0.802917	0.218078	Q8I4C9	Q8I4C9		unc-61	Color2 [DarkGray]	1	4					5	5	5	9.4	9.4	9.4	60.733	0	31.068	112610000	11	23.8505	24.108	24.0696	23.6724	23.7188	23.9827
	0.688796	0.21778	G5ECW0	G5ECW0		ncx-3	Color2 [DarkGray]	1	4					4	4	4	6.5	6.5	6.5	92.074	0	32.561	216870000	20	24.9077	25.1331	24.8212	24.9017	24.7785	24.5284
	0.188479	0.216448	O02155	O02155			Color2 [DarkGray]	1	4					7	7	7	27.8	27.8	27.8	36.425	0	80.185	1748600000	40	28.2292	27.0758	28.4884	27.8406	27.6178	27.6857
	0.706908	0.215026	H2KMK6	H2KMK6			Color2 [DarkGray]	1	4					13	13	13	41.6	41.6	41.6	48.563	0	100.17	465760000	43	25.9472	26.1821	25.9843	25.9793	25.8979	25.5913
	0.370747	0.212893	Q8ITY8	Q8ITY8			Color2 [DarkGray]	1	4					13	13	13	17.3	17.3	17.3	124.69	0	123.65	668240000	49	26.4587	26.2208	27.0177	26.2763	26.4312	26.351
	0.489014	0.212833	Q03565	Q03565	Barrier-to-autointegration factor 1	baf-1	Color2 [DarkGray]	1	4					8	8	8	80.9	80.9	80.9	9.9542	0	112.07	6487200000	57	29.7169	29.6058	30.2215	29.626	29.6321	29.6476
	0.328142	0.212488	Q8MXQ7	Q8MXQ7	Threonylcarbamoyladenosine tRNA methylthiotransferase	Y92H12BL.1	Color2 [DarkGray]	1	4					6	6	6	19.1	19.1	19.1	48.626	0	63.552	137000000	16	24.1227	24.4283	24.2345	23.5569	24.3799	24.2112
	0.600984	0.212092	P27420	P27420	Heat shock 70 kDa protein C	hsp-3	Color2 [DarkGray]	1	4					21	19	14	40.8	36.6	29	73.022	0	284.63	1718700000	97	27.8915	27.6811	28.2207	27.7079	27.6956	27.7535
	0.398632	0.207782	Q21275	Q21275			Color2 [DarkGray]	1	4					2	2	2	4.3	4.3	4.3	56.519	0	13.994	71347000	12	23.2247	23.0546	23.7284	22.9996	23.2959	23.0889
	1.111	0.207706	P41932;Q21539	P41932	14-3-3-like protein 1	par-5	Color2 [DarkGray]	1	4					17	17	9	66.9	66.9	42.7	28.19	0	220.88	2626700000	71	28.5908	28.3911	28.6764	28.3608	28.2976	28.3769
	1.35869	0.207054	P18948	P18948	Vitellogenin-6	vit-6	Color2 [DarkGray]	1	4					103	103	103	68.4	68.4	68.4	193.32	0	323.31	98041000000	749	33.7919	33.6205	33.8438	33.5001	33.5741	33.5608
	0.499318	0.204166	P91027	P91027		chdp-1	Color2 [DarkGray]	1	4					19	19	19	70.1	70.1	70.1	35.916	0	237.78	3806700000	87	28.9666	28.862	29.4368	28.8651	28.8532	28.9345
	0.435426	0.202394	Q9N2W7	Q9N2W7	Probable NADH dehydrogenase [ubiquinone] 1 alpha subcomplex subunit 12	Y94H6A.8	Color2 [DarkGray]	1	4					5	5	5	37	37	37	17.073	0	38.97	262860000	17	25.26	24.851	25.526	24.9745	25.0766	24.9787
	0.64991	0.200864	Q9XWJ5	Q9XWJ5			Color2 [DarkGray]	1	4					8	8	8	50.2	50.2	50.2	25.491	0	76.003	637630000	33	26.2717	26.4742	26.7505	26.2842	26.2791	26.3306
	0.690731	0.200122	Q9U3K5	Q9U3K5	Innexin-2	inx-2	Color2 [DarkGray]	1	4					8	8	8	29.4	29.4	29.4	48.882	0	102.38	471920000	34	26.0607	25.885	26.3086	25.9064	25.9546	25.7928
	0.72984	0.198761	P09446	P09446	Heat shock 70 kDa protein A	hsp-1	Color2 [DarkGray]	1	4					39	39	34	74.4	74.4	66.1	69.722	0	323.31	22660000000	285	31.754	31.4087	31.7438	31.3515	31.4281	31.5306
	0.255936	0.196358	Q20363	Q20363	Stress-induced protein 1	sip-1	Color2 [DarkGray]	1	4					12	12	12	80.5	80.5	80.5	17.839	0	323.31	34497000000	136	32.3359	31.6887	32.6987	32.194	31.9937	31.9465
	0.419873	0.195166	Q22703	Q22703	Transcription factor dpl-1	dpl-1	Color2 [DarkGray]	1	4					10	10	10	26.8	26.8	26.8	67.929	0	86.175	266080000	38	25.2979	24.9415	25.486	25.1784	24.8127	25.1487
	0.203963	0.191753	Q94234	Q94234		hmg-5	Color2 [DarkGray]	1	4					4	4	4	26	26	26	23.422	0	34.741	145000000	19	24.1402	23.7592	24.9581	23.9822	24.2526	24.0476
	0.216103	0.191191	G5EFD4	G5EFD4		hmt-1	Color2 [DarkGray]	1	4					5	5	5	9	9	9	90.574	0	34.19	152120000	16	24.3576	24.6283	24.3957	24.4997	23.6122	24.6962
	1.29701	0.191078	Q18688	Q18688	Heat shock protein 90	daf-21	Color2 [DarkGray]	1	4					43	43	41	69.2	69.2	67.2	80.282	0	323.31	19682000000	281	31.5661	31.3641	31.4396	31.2339	31.3372	31.2253
	0.568867	0.190896	P91266	P91266	Protein-S-isoprenylcysteine O-methyltransferase		Color2 [DarkGray]	1	4					6	6	6	21.7	21.7	21.7	33.434	0	44.04	146830000	17	24.4886	24.262	24.4093	24.2926	24.3629	23.9317
	0.0881197	0.189411	G5EG13	G5EG13		dhs-12	Color2 [DarkGray]	1	4					4	4	4	34.1	34.1	34.1	26.598	0	63.865	230870000	17	25.0609	25.3005	24.3641	25.4093	23.2987	25.4493
	0.466309	0.189201	Q9BKU5	Q9BKU5			Color2 [DarkGray]	1	4					6	6	6	35.9	35.9	35.9	16.204	0	45.389	2635800000	37	28.6163	28.2393	28.7804	28.2156	28.4011	28.4517
	0.644218	0.187422	O02485	O02485	Uncharacterized protein ZK1073.1	ZK1073.1	Color2 [DarkGray]	1	4					6	6	6	32	32	32	35.591	0	59.185	182500000	21	24.6205	24.4868	24.9163	24.486	24.4287	24.5467
	0.521548	0.185426	Q18095	Q18095			Color2 [DarkGray]	1	4					7	7	7	74.8	74.8	74.8	12.087	0	49.02	355810000	23	25.4186	25.6447	25.8632	25.2965	25.4694	25.6043
	0.457519	0.184717	O02267	O02267			Color2 [DarkGray]	1	4					7	7	7	60.1	60.1	60.1	18.445	0	71.081	436930000	29	25.8851	25.7062	26.2607	25.69	25.7228	25.8851
	0.66849	0.183049	P55326	P55326	Uncharacterized protein F13E6.1	F13E6.1	Color2 [DarkGray]	1	4					6	6	6	35.9	35.9	35.9	21.287	0	76.455	307370000	22	25.4099	25.3522	25.6365	25.3686	25.3754	25.1055
	0.521986	0.178877	G5ECX8	G5ECX8		istr-1	Color2 [DarkGray]	1	4					10	10	10	34.2	34.2	34.2	47.796	0	90.083	561940000	27	26.452	26.0447	26.4718	26.0291	26.196	26.2067
	0.818424	0.178223	O17607	O17607		ruvb-1	Color2 [DarkGray]	1	4					15	15	15	41.6	41.6	41.6	52.512	0	150.56	1532200000	70	27.7655	27.7664	27.7331	27.6911	27.377	27.6623
	0.850741	0.177821	Q9U2Z1	Q9U2Z1		sec-23	Color2 [DarkGray]	1	4					12	12	12	28.3	28.3	28.3	89.675	0	129.83	387130000	31	25.7232	25.8576	25.7858	25.7793	25.4767	25.5771
	0.27214	0.177436	Q9GYI1	Q9GYI1			Color2 [DarkGray]	1	4					2	2	2	36.4	36.4	36.4	9.8894	0	23.767	702660000	16	26.6457	26.1639	27.0529	26.3493	26.4771	26.5038
	0.445566	0.176118	Q9NEN6	Q9NEN6	40S ribosomal protein S6	rps-6	Color2 [DarkGray]	1	4					8	8	8	37.4	37.4	37.4	28.135	0	73.82	2028000000	49	28.1019	27.9425	28.4405	27.8596	28.1486	27.9483
	0.503366	0.175465	Q94230;Q93537	Q94230		plp-1	Color2 [DarkGray]	1	4					11	11	11	47.3	47.3	47.3	25.515	0	84.614	866760000	32	26.7394	26.8376	27.2343	26.7772	26.7242	26.7836
	0.495326	0.175122	Q18231	Q18231		rps-30	Color2 [DarkGray]	1	4					4	4	4	9.2	9.2	9.2	14.033	0	27.093	64200000	14	23.2757	22.9071	23.3713	23.0037	23.1187	22.9064
	0.838118	0.174657	Q9N5R9	Q9N5R9	FACT complex subunit spt-16	spt-16	Color2 [DarkGray]	1	4					33	33	33	43.8	43.8	43.8	116.86	0	323.31	2355500000	135	28.3386	28.306	28.5044	28.1072	28.1637	28.3541
	0.141743	0.174505	G5EDE7	G5EDE7		tpxl-1	Color2 [DarkGray]	1	4					14	14	14	39.4	39.4	39.4	54.168	0	102.9	384080000	36	25.4984	25.0014	26.5107	25.5702	25.6273	25.2895
	0.684343	0.172909	Q10051	Q10051	Pre-mRNA-processing factor 19	prp-19	Color2 [DarkGray]	1	4					20	20	20	66.9	66.9	66.9	53.207	0	298.81	2196800000	88	28.2302	28.1723	28.4246	28.1575	28.2166	27.9344
	1.13499	0.171488	H2L2E8;G5EDD4;Q9XXH2	H2L2E8;G5EDD4		tba-1;tba-4	Color2 [DarkGray]	1	4					26	5	5	64.1	18.5	18.5	50.647	0	150.74	11907000000	48	30.6439	30.6993	30.8205	30.6293	30.5573	30.4627
	0.368898	0.17064	P11141	P11141	Heat shock 70 kDa protein F, mitochondrial	hsp-6	Color2 [DarkGray]	1	4					15	15	15	33.9	33.9	33.9	70.844	0	160.89	633370000	44	26.3704	26.1596	26.814	26.3035	26.2804	26.2481
	0.202536	0.170327	G5EED5	G5EED5		scm-1	Color2 [DarkGray]	1	4					5	5	5	32.8	32.8	32.8	36.859	0	112.65	312390000	30	25.5097	24.8847	25.9979	25.2987	25.3572	25.2254
	1.52731	0.164303	G5ECU5;O45246	G5ECU5			Color2 [DarkGray]	1	4					17	14	14	30.9	27	27	70.641	0	113.55	1591700000	66	27.811	27.7633	27.9009	27.6596	27.7115	27.6113
	1.16511	0.163837	P34563	P34563	Eukaryotic translation initiation factor 5A-1	iff-1	Color2 [DarkGray]	1	4					8	8	6	78.3	78.3	62.1	17.867	0	118.18	1773800000	62	27.81	27.8345	27.7343	27.715	27.5165	27.6558
	0.265039	0.163126	Q93576	Q93576	Nucleoside diphosphate kinase	ndk-1	Color2 [DarkGray]	1	4					6	6	6	58.8	58.8	58.8	17.116	0	81.202	944170000	49	26.8149	26.4512	27.2756	26.7236	26.7613	26.5675
	0.320127	0.159529	Q19126	Q19126		asb-2	Color2 [DarkGray]	1	4					6	6	6	21	21	21	34.937	0	43.755	235550000	18	24.6358	25.0208	25.3256	24.7503	24.8962	24.8571
	0.396603	0.158909	Q20206	Q20206		rps-11	Color2 [DarkGray]	1	4					12	12	12	57.4	57.4	57.4	17.745	0	90.029	3913600000	62	29.2611	28.7596	29.2095	28.8385	29.0299	28.8851
	0.102966	0.156195	Q21338	Q21338	Transcription elongation factor SPT5	spt-5	Color2 [DarkGray]	1	4					6	6	6	7.5	7.5	7.5	133.36	0	35.815	77297000	9	23.915	23.1853	24.2795	24.5084	23.318	23.0849
	0.134535	0.155968	Q23120	Q23120	Probable splicing factor, arginine/serine-rich 2	rsp-2	Color2 [DarkGray]	1	4					9	9	9	28.5	28.5	28.5	32.421	0	69.063	813950000	38	26.6497	26.1668	27.5662	26.6447	26.8413	26.4287
	0.588435	0.154243	P90860	P90860			Color2 [DarkGray]	1	4					5	5	4	37.1	37.1	32.9	19.539	0	56.604	2069000000	44	28.0388	28.1165	28.3971	28.1102	27.9624	28.0171
	0.563602	0.151175	Q9XU97	Q9XU97			Color2 [DarkGray]	1	4					5	5	5	62.8	62.8	62.8	8.8682	0	42.056	989970000	34	27.0029	26.9942	27.3163	26.8824	26.9173	27.0602
	0.252823	0.14873	Q09657	Q09657			Color2 [DarkGray]	1	4					8	8	8	27.1	27.1	27.1	51.369	0	70.66	193150000	22	24.8239	24.3617	25.0744	24.7846	24.6065	24.4227
	0.121215	0.148727	Q7YX96	Q7YX96			Color2 [DarkGray]	1	4					3	3	3	58.2	58.2	58.2	5.9949	0	29.976	161780000	13	24.1327	24.5427	24.4072	23.3524	24.5822	24.7018
	0.195809	0.148306	Q21930	Q21930	60S ribosomal protein L28	rpl-28	Color2 [DarkGray]	1	4					5	5	5	34.1	34.1	34.1	13.725	0	38.201	564860000	22	26.182	25.9228	26.8727	26.101	26.1237	26.3079
	0.562473	0.145601	P48152	P48152	40S ribosomal protein S3	rps-3	Color2 [DarkGray]	1	4					13	13	13	60.3	60.3	60.3	27.313	0	133.32	3323200000	88	28.7572	28.5265	28.8666	28.6806	28.5383	28.4947
	0.378246	0.143285	Q23597	Q23597			Color2 [DarkGray]	1	4					5	5	5	27.6	27.6	27.6	24.358	0	50.931	285830000	20	25.1142	25.1668	25.597	25.0753	25.1465	25.2264
	0.397763	0.143025	Q18547	Q18547		rfc-3	Color2 [DarkGray]	1	4					9	9	9	33.3	33.3	33.3	40.251	0	73.291	473730000	28	26.1035	25.8362	26.2112	26.0065	25.7005	26.0149
	0.310166	0.142759	P48154	P48154	40S ribosomal protein S3a	rps-1	Color2 [DarkGray]	1	4					17	17	17	60.7	60.7	60.7	28.96	0	204.58	5148500000	86	29.4462	29.1978	29.7923	29.3024	29.4787	29.2269
	0.231243	0.141899	Q9BL34	Q9BL34			Color2 [DarkGray]	1	4					10	10	10	72.7	72.7	72.7	14.817	0	74.652	1306200000	49	27.5746	27.1636	27.7643	27.0722	27.3687	27.6358
	0.571475	0.137592	Q21961	Q21961		ran-5	Color2 [DarkGray]	1	4					7	7	7	31.2	31.2	31.2	37.545	0	68.88	398300000	31	25.8027	25.8185	25.7693	25.7355	25.7926	25.4496
	0.362801	0.137423	G5EEK8	G5EEK8	Calcium-transporting ATPase	sca-1	Color2 [DarkGray]	1	4					33	33	33	47.4	47.4	47.4	115.51	0	323.31	3064900000	148	28.7998	28.4675	28.9687	28.7062	28.6108	28.5067
	0.329388	0.135502	O18650	O18650	40S ribosomal protein S19	rps-19	Color2 [DarkGray]	1	4					7	7	7	43.8	43.8	43.8	16.322	0	60.974	634630000	33	26.5557	26.1897	26.7652	26.3291	26.381	26.3941
	0.224335	0.13457	P02566;P12845	P02566	Myosin-4	unc-54	Color2 [DarkGray]	1	4					79	79	72	49.1	49.1	45.1	224.75	0	323.31	6174300000	273	29.4484	29.5253	30.1756	29.6425	29.6009	29.5022
	0.280626	0.132481	O02108	O02108	Probable Hsp90 co-chaperone cdc37	cdc-37	Color2 [DarkGray]	1	4					3	3	3	13	13	13	42.705	0	39.271	137220000	13	24.4997	24.3115	24.3744	23.9226	24.544	24.3216
	0.763051	0.132328	Q18787	Q18787	26S protease regulatory subunit 7	rpt-1	Color2 [DarkGray]	1	4					29	29	27	68	68	68	48.61	0	298.58	4020700000	127	29.2733	29.0277	29.1369	29.0862	28.9793	28.9754
	0.178583	0.131537	P52819	P52819	60S ribosomal protein L22	rpl-22	Color2 [DarkGray]	1	4					6	6	6	44.6	44.6	44.6	14.946	0	51.922	919560000	24	27.0818	26.4663	27.4113	26.8218	26.9355	26.8076
	1.14371	0.131205	Q9TXZ9	Q9TXZ9		ykt-6	Color2 [DarkGray]	1	4					10	10	10	47.3	47.3	47.3	23.15	0	84.565	601200000	34	26.4267	26.4066	26.3362	26.1668	26.3168	26.2924
	1.69212	0.128907	P17343	P17343	Guanine nucleotide-binding protein subunit beta-1	gpb-1	Color2 [DarkGray]	1	4					13	13	13	66.2	66.2	66.2	37.406	0	234.42	1863700000	77	27.9912	28.0603	28.0136	27.8565	27.9478	27.8742
	0.324435	0.128782	H2KZ37	H2KZ37	Phospholipid-transporting ATPase	tat-4	Color2 [DarkGray]	1	4					3	3	3	2.5	2.5	2.5	164.64	0	22.607	532700000	20	25.9074	25.6506	25.9394	25.9552	25.6629	25.4929
	0.143755	0.128256	P49180	P49180	60S ribosomal protein L35a	rpl-33	Color2 [DarkGray]	1	4					10	10	10	60.5	60.5	60.5	13.768	0	68.493	1102600000	53	27.0083	26.8264	27.8522	26.9803	27.2964	27.0254
	0.141711	0.128178	Q09601	Q09601	Nucleoporin NUP53	npp-19	Color2 [DarkGray]	1	4					5	5	5	19.2	19.2	19.2	40.786	0	43.098	59522000	20	23.1048	22.4261	23.5498	23.0273	22.7684	22.9005
	0.176164	0.127475	P49632;P0CG71	P49632;P0CG71	Ubiquitin-60S ribosomal protein L40;Ubiquitin;60S ribosomal protein L40;Polyubiquitin-A;Ubiquitin;Ubiquitin-related	ubq-2;ubq-1	Color2 [DarkGray]	1	4					4	4	4	36.7	36.7	36.7	14.651	0	52.52	695860000	15	26.7965	25.9889	26.8	26.5014	26.3365	26.365
	1.54337	0.125944	Q20049	Q20049	Isocitrate dehydrogenase [NAD] subunit, mitochondrial	idhg-1	Color2 [DarkGray]	1	4					18	18	18	50.5	50.5	50.5	43.581	0	250.47	5025600000	111	29.4925	29.4317	29.3764	29.3407	29.298	29.284
	0.79402	0.125793	P54412	P54412	Probable elongation factor 1-gamma	eef-1G	Color2 [DarkGray]	1	4					17	17	17	52	52	52	44.387	0	323.31	6470200000	97	29.7689	29.7647	29.955	29.6613	29.6712	29.7788
	0.311564	0.125512	Q93315	Q93315		cytb-5.1	Color2 [DarkGray]	1	4					2	2	2	32.1	32.1	32.1	15.032	0	30.541	352010000	12	25.6828	25.4617	25.7143	25.7207	25.5349	25.2267
	0.183949	0.125326	Q22800	Q22800		nduf-2.2	Color2 [DarkGray]	1	4					12	12	2	42.4	42.4	9.3	53.838	0	128.56	961790000	42	26.5184	27.2489	27.2729	26.9882	26.9431	26.733
	0.523817	0.124068	Q11073	Q11073	Uncharacterized protein B0416.5	B0416.5	Color2 [DarkGray]	1	4					7	7	7	24.3	24.3	24.3	55.149	0	89.305	1048100000	23	27.3545	27.1008	27.1216	26.9844	27.024	27.1963
	0.118313	0.12314	G5EFV4	G5EFV4		hmg-1.1	Color2 [DarkGray]	1	4					7	7	7	48.4	48.4	48.4	10.613	0	59.426	1194000000	73	26.7929	26.4154	27.688	26.9012	26.846	26.7797
	0.725411	0.122765	Q21531	Q21531		ifg-1	Color2 [DarkGray]	1	4					14	14	14	21.2	21.2	21.2	129.27	0	117.93	330180000	42	25.4226	25.4377	25.6385	25.3521	25.4441	25.3344
	0.186163	0.121912	P90983	P90983		rps-29	Color2 [DarkGray]	1	4					2	2	2	37.5	37.5	37.5	6.5536	0	19.068	1386500000	17	27.5024	27.9304	27.3079	27.3134	27.2655	27.7961
	0.18569	0.121653	H2KYR1	H2KYR1		vig-1	Color2 [DarkGray]	1	4					9	9	9	40.7	40.7	40.7	40.406	0	84.986	789790000	38	26.5273	26.4951	27.2421	26.5654	26.7437	26.5905
	0.508095	0.11936	Q03606	Q03606	CRAL-TRIO domain-containing protein T23G5.2	T23G5.2	Color2 [DarkGray]	1	4					14	14	14	24.5	24.5	24.5	81.081	0	173.86	686940000	57	26.7216	26.5726	26.4559	26.5764	26.3405	26.475
	0.273637	0.118326	O17695	O17695	Histone deacetylase 1	hda-1	Color2 [DarkGray]	1	4					14	14	13	47.5	47.5	45.8	52.137	0	228.98	1695100000	74	27.5965	28.1193	27.7503	27.6527	27.8561	27.6022
	0.993121	0.116765	Q53U87	Q53U87		sax-7	Color2 [DarkGray]	1	4					17	17	17	14.8	14.8	14.8	148.76	0	124.44	674160000	58	26.4914	26.5466	26.644	26.4004	26.5073	26.4241
	0.122223	0.114302	P10771	P10771	Histone H1.1	his-24	Color2 [DarkGray]	1	4					6	6	6	29.3	29.3	29.3	21.366	0	47.108	2212300000	38	28.1657	27.6863	28.8513	28.0289	28.196	28.1356
	0.502382	0.112626	Q19554	Q19554		abcf-1	Color2 [DarkGray]	1	4					12	12	12	32.2	32.2	32.2	69.175	0	98.874	410770000	29	25.9608	25.9381	25.6703	25.7307	25.6996	25.801
	0.290826	0.111832	Q19746	Q19746	Innexin-3	inx-3	Color2 [DarkGray]	1	4					13	13	13	34.8	34.8	34.8	48.917	0	123.41	1460600000	67	27.5409	27.3507	27.8794	27.4797	27.507	27.4488
	0.21037	0.11178	Q10661	Q10661	Dosage compensation protein dpy-30	dpy-30	Color2 [DarkGray]	1	4					2	2	2	29.3	29.3	29.3	12.837	0	44.264	2293100000	22	28.3295	28.626	27.9937	28.0382	28.3674	28.2083
	0.897989	0.111649	H2KZ07	H2KZ07		clec-266	Color2 [DarkGray]	1	4					7	7	7	36.3	36.3	36.3	28.9	0	89.675	1893300000	44	28.0554	27.9469	28.1247	27.8817	27.9709	27.9395
	0.377065	0.111347	P46502	P46502	Probable 26S protease regulatory subunit 6B	rpt-3	Color2 [DarkGray]	1	4					20	20	20	76.8	76.8	76.8	46.357	0	323.31	4342700000	109	29.2447	29.4105	29.0859	29.2167	28.9736	29.2168
	0.410986	0.111305	P50140	P50140	Chaperonin homolog Hsp-60, mitochondrial	hsp-60	Color2 [DarkGray]	1	4					12	12	12	28.2	28.2	28.2	60.1	0	115.31	449230000	38	25.742	25.9621	26.1282	25.8775	25.8369	25.7841
	0.546994	0.109787	B7WNA0	B7WNA0	Pyruvate kinase	pyk-1	Color2 [DarkGray]	1	4					8	8	8	11.6	11.6	11.6	100.59	0	62.914	625460000	39	26.5895	26.2957	26.4894	26.3386	26.3179	26.3888
	0.825441	0.109759	P05690	P05690	Vitellogenin-2	vit-2	Color2 [DarkGray]	1	4					114	114	44	74.1	74.1	33.2	187.72	0	323.31	128040000000	886	34.1472	34.1104	33.9559	33.9315	33.9969	33.9558
	0.455399	0.109612	P36573	P36573	32 kDa beta-galactoside-binding lectin	lec-1	Color2 [DarkGray]	1	4					23	23	23	86.7	86.7	86.7	31.809	0	323.31	9868900000	147	30.5495	30.3279	30.3645	30.3495	30.4108	30.1527
	0.123711	0.109023	P04255;Q27894;Q27876;Q27484	P04255;Q27894;Q27876;Q27484	Histone H2B 1;Histone H2B 2;Probable histone H2B 4;Probable histone H2B 3	his-11;his-4;his-48;his-41	Color2 [DarkGray]	1	4					7	7	5	52.5	52.5	39.3	13.5	0	78.076	63008000000	87	33.1569	32.436	33.5027	33.0639	32.833	32.8716
	0.184006	0.10877	Q22437	Q22437			Color2 [DarkGray]	1	4					13	13	13	39.6	39.6	39.6	49.629	0	100.18	606410000	30	26.1488	26.2309	26.7162	25.9854	26.335	26.4492
	0.162906	0.108613	Q09599	Q09599	Histone RNA hairpin-binding protein	cdl-1	Color2 [DarkGray]	1	4					6	6	6	26.2	26.2	26.2	41.48	0	82.369	318110000	22	25.5127	25.0112	25.7812	25.4151	25.4551	25.109
	0.102562	0.106928	Q27511	Q27511	Histone H2A.V	htz-1	Color2 [DarkGray]	1	4					7	7	6	61.4	61.4	55	14.669	0	184.65	21082000000	60	31.6441	30.7669	32.0349	31.3704	31.384	31.3708
	0.485377	0.106717	O62055	O62055			Color2 [DarkGray]	1	4					21	21	21	17.5	17.5	17.5	181.3	0	195.02	876270000	61	26.9336	26.7889	27.1166	26.8504	26.854	26.8146
	0.440605	0.106425	O17218	O17218		rps-22	Color2 [DarkGray]	1	4					10	10	10	66.2	66.2	66.2	14.733	0	142.66	4491800000	77	29.0516	29.2492	29.3477	29.1321	29.194	29.0031
	1.2276	0.106307	Q19969	Q19969	Importin subunit alpha-3	ima-3	Color2 [DarkGray]	1	4					13	13	13	45.9	45.9	45.9	56.162	0	293.99	2145100000	57	28.2137	28.0888	28.1554	28.08	28.0438	28.0152
	0.654658	0.105523	O76743	O76743	ATP-dependent RNA helicase glh-4	glh-4	Color2 [DarkGray]	1	4					19	19	19	26.9	26.9	26.9	120.64	0	197.58	666240000	57	26.6384	26.5839	26.4094	26.4695	26.3924	26.4532
	0.390477	0.10477	P51404	P51404	40S ribosomal protein S13	rps-13	Color2 [DarkGray]	1	4					7	7	7	41.7	41.7	41.7	17.316	0	66.501	3432700000	52	28.7297	28.9096	28.8976	28.6269	28.9341	28.6616
	0.442672	0.10443	G2HK03	G2HK03		pqn-87	Color2 [DarkGray]	1	4					14	14	14	15.1	15.1	15.1	164.27	0	125.23	357030000	40	25.4327	25.5607	25.7699	25.4423	25.5274	25.4803
	0.274122	0.10412	Q9N4N4	Q9N4N4		swsn-6	Color2 [DarkGray]	1	4					14	14	14	46.6	46.6	46.6	48.418	0	175.4	803380000	48	26.9012	26.5099	27.0036	26.7494	26.6752	26.6776
	0.274644	0.102027	I2HA91	I2HA91			Color2 [DarkGray]	1	4					3	3	3	21.7	21.7	21.7	21.848	0	27.432	94839000	8	23.5499	23.8918	23.959	23.6009	23.8539	23.6399
	0.372048	0.100256	Q21307	Q21307		mek-1	Color2 [DarkGray]	1	4					12	12	12	54.2	54.2	54.2	39.421	0	175.43	1659400000	54	27.6997	28.006	27.692	27.7882	27.6414	27.6673
	0.22665	0.0982297	Q22021	Q22021	Putative ATP synthase subunit f, mitochondrial	R53.4	Color2 [DarkGray]	1	4					7	7	7	52.3	52.3	52.3	18.75	0	75.903	2541800000	47	28.1305	28.4903	28.6952	28.2833	28.3237	28.4143
	0.195676	0.0966962	Q1XFY9	Q1XFY9		rps-24	Color2 [DarkGray]	1	4					5	5	5	38.9	38.9	38.9	14.872	0	48.737	2225600000	36	28.0152	28.2526	28.4053	28.1063	28.4012	27.8754
	0.544719	0.0966244	O17953	O17953	Dihydrolipoyl dehydrogenase, mitochondrial	dld-1	Color2 [DarkGray]	1	4					10	10	10	42.4	42.4	42.4	52.633	0	158.99	547250000	31	26.0856	26.3383	26.1647	26.0739	26.1476	26.0772
	0.184268	0.0956027	Q9U302	Q9U302	Polyadenylate-binding protein	pab-1	Color2 [DarkGray]	1	4					27	27	24	63.2	63.2	57.4	71.647	0	323.31	3416400000	113	28.7924	28.5737	29.2344	28.7704	28.8362	28.7071
	0.0896672	0.0953274	Q19973	Q19973		cec-5	Color2 [DarkGray]	1	4					3	3	3	9.4	9.4	9.4	42.276	0	21.595	408810000	21	25.5772	25.2352	26.4925	25.7641	25.6067	25.6481
	0.542204	0.0938409	Q9N5Y2	Q9N5Y2	Probable very-long-chain enoyl-CoA reductase art-1	art-1	Color2 [DarkGray]	1	4					9	9	9	27.9	27.9	27.9	35.109	0	62.954	940910000	33	27.0155	26.9037	27.1346	26.9384	26.9805	26.8533
	0.206455	0.0937475	P48156	P48156	40S ribosomal protein S8	rps-8	Color2 [DarkGray]	1	4					13	13	13	63.9	63.9	63.9	23.75	0	171.67	3192100000	72	28.7702	28.4737	29.0459	28.6251	28.7871	28.5963
	1.00386	0.0930926	Q93168	Q93168			Color2 [DarkGray]	1	4					14	14	14	49.1	49.1	49.1	38.567	0	128.33	1080200000	56	27.2787	27.1578	27.2026	27.07	27.1533	27.1364
	0.398109	0.0923456	Q9N357	Q9N357			Color2 [DarkGray]	1	4					4	4	4	31.9	31.9	31.9	25.883	0	38.048	76030000	18	23.357	23.2706	23.595	23.289	23.3395	23.3171
	0.155426	0.0914377	Q9N4I4	Q9N4I4	60S ribosomal protein L10a	rpl-10a	Color2 [DarkGray]	1	4					7	7	7	40.7	40.7	40.7	24.137	0	80.033	1796900000	52	27.8868	27.603	28.3062	27.8195	27.992	27.7101
	0.668498	0.0913925	Q9XW16	Q9XW16	Profilin-1	pfn-1	Color2 [DarkGray]	1	4					8	8	8	78.8	78.8	78.8	14.255	0	136.63	1198000000	45	27.2951	27.4551	27.4061	27.31	27.3541	27.2181
	0.0754446	0.0889886	Q9NEW6	Q9NEW6	Probable splicing factor, arginine/serine-rich 3	rsp-3	Color2 [DarkGray]	1	4					7	7	7	32.9	32.9	32.9	28.68	0	66.01	1024300000	39	27.022	26.4622	27.7788	27.0187	27.2692	26.7081
	0.690624	0.0888151	Q94392	Q94392	Vesicle-fusing ATPase	nsf-1	Color2 [DarkGray]	1	4					24	23	23	43.3	41.9	41.9	91.334	0	212.96	1114700000	82	27.2394	27.2941	27.2788	27.2463	27.0699	27.2297
	0.118156	0.0879758	P91401	P91401			Color2 [DarkGray]	1	4					10	10	10	25.7	25.7	25.7	61.6	0	81.917	188870000	24	24.8085	25.1231	24.2601	24.7837	24.6938	24.4503
	0.227289	0.0878766	Q9XVI9	Q9XVI9	Myosin-2 essential light chain	mlc-5	Color2 [DarkGray]	1	4					10	10	10	84.5	84.5	84.5	15.97	0	129.25	4726000000	53	29.3686	29.1071	29.6089	29.2498	29.3581	29.2131
	0.203446	0.0878595	O02082	O02082			Color2 [DarkGray]	1	4					5	5	5	23	23	23	18.676	0	74.645	98937000	17	24.0544	23.733	24.0638	24.0234	23.6134	23.9508
	0.192006	0.0874093	P27604	P27604	Adenosylhomocysteinase	ahcy-1	Color2 [DarkGray]	1	4					18	18	18	58.6	58.6	58.6	47.535	0	231.57	2670200000	90	28.5267	28.1104	28.6705	28.443	28.3022	28.3002
	0.369037	0.0874068	P46769	P46769	40S ribosomal protein SA	rps-0	Color2 [DarkGray]	1	4					16	16	16	70.3	70.3	70.3	30.702	0	215.1	7282800000	92	29.9593	29.7929	29.8815	29.9415	29.6414	29.7886
	0.324652	0.0854651	G5EC23	G5EC23		hcf-1	Color2 [DarkGray]	1	4					7	7	7	17.1	17.1	17.1	87.358	0	81.586	245950000	23	25.214	24.9396	25.0906	25.0514	24.8503	25.086
	0.188147	0.0848732	P98080	P98080	Cytochrome b-c1 complex subunit 1, mitochondrial	ucr-1	Color2 [DarkGray]	1	4					22	22	22	56.7	56.7	56.7	51.735	0	285.67	4637800000	98	29.1647	29.1098	29.6472	29.2044	29.2707	29.1919
	0.13947	0.0842921	O62198;O45901	O62198			Color2 [DarkGray]	1	4					5	5	5	21.9	21.9	21.9	35.523	0	81.144	178680000	15	24.5775	24.1551	24.9081	24.5362	24.3672	24.4844
	0.247603	0.0831242	Q18032	Q18032			Color2 [DarkGray]	1	4					5	5	5	35.8	35.8	35.8	14.507	0	44.338	749430000	37	26.9023	26.6763	26.5154	26.4809	26.6403	26.7234
	0.577128	0.0816644	G5EFW3	G5EFW3		sma-1	Color2 [DarkGray]	1	4					66	66	66	21.8	21.8	21.8	481.82	0	323.31	1973200000	197	28.0061	28.0291	28.1951	27.9648	28.0348	27.9858
	0.239148	0.081096	P91276	P91276	Importin subunit alpha-2	ima-2	Color2 [DarkGray]	1	4					18	18	18	48.2	48.2	48.2	59.175	0	288.71	1930400000	86	28.2539	27.885	27.9545	27.9498	27.8272	28.073
	0.116682	0.0802383	P62784	P62784	Histone H4	his-1	Color2 [DarkGray]	1	4					18	18	18	68.9	68.9	68.9	11.369	0	185.29	63766000000	161	33.1825	32.6269	33.4364	33.1403	32.9755	32.8894
	0.0786889	0.0790005	G5EFF9	G5EFF9			Color2 [DarkGray]	1	4					6	6	6	20.4	20.4	20.4	58.19	0	48.473	164100000	17	24.3433	24.6065	24.4934	24.8164	23.7159	24.674
	0.0804327	0.0786908	Q18598;Q18597	Q18598		pmp-2	Color2 [DarkGray]	1	4					6	6	6	11.3	11.3	11.3	74.85	0	51.602	210860000	16	24.5997	25.2562	24.5059	24.9648	24.9566	24.2044
	0.160953	0.07857	Q17763	Q17763		atp-5	Color2 [DarkGray]	1	4					14	14	14	68.6	68.6	68.6	21.797	0	192.14	3548700000	70	28.7047	28.7684	29.2825	28.8578	28.8462	28.8159
	0.284914	0.0780099	Q86G90	Q86G90		npp-9	Color2 [DarkGray]	1	4					31	31	31	49.8	49.8	49.8	95.56	0	323.31	3358800000	136	28.7109	28.7356	29.0376	28.7341	28.8154	28.7006
	0.506777	0.0764847	Q9XWW1	Q9XWW1	Probable signal peptidase complex subunit 2	Y37D8A.10	Color2 [DarkGray]	1	4					7	7	7	33.9	33.9	33.9	20.596	0	80.347	616200000	29	26.431	26.3786	26.4311	26.2137	26.3713	26.4262
	1.03325	0.0759589	Q19459	Q19459	Golgi apparatus protein 1 homolog	F14E5.2	Color2 [DarkGray]	1	4					34	34	34	41.8	41.8	41.8	131.67	0	323.31	2785800000	113	28.632	28.5165	28.585	28.5164	28.501	28.4882
	0.352289	0.0744788	O16368	O16368	Probable 26S protease regulatory subunit 4	rpt-2	Color2 [DarkGray]	1	4					22	21	21	54.4	52.8	52.8	49.722	0	294.25	3486300000	106	29.0508	28.8995	28.7967	28.9322	28.771	28.8204
	0.868904	0.0740827	O16297	O16297	DNA helicase	mcm-7	Color2 [DarkGray]	1	4					17	17	17	29.6	29.6	29.6	81.617	0	167.38	692410000	60	26.5405	26.5667	26.6402	26.5545	26.5067	26.4639
	0.67297	0.0735594	O45502	O45502		dnj-12	Color2 [DarkGray]	1	4					9	9	9	38.8	38.8	38.8	44.308	0	138.84	1040900000	42	27.1072	27.1683	27.1871	27.0214	27.1651	27.0554
	0.928281	0.0735594	Q95XP5;G5EFR6	Q95XP5	Calcium-transporting ATPase	mca-3	Color2 [DarkGray]	1	4					17	17	15	21.1	21.1	19.5	134.75	0	162.32	986790000	65	27.0891	27.1022	27.0657	27.0565	26.942	27.0378
	0.125837	0.0734425	P12844	P12844	Myosin-3	myo-3	Color2 [DarkGray]	1	4					52	51	48	34.9	34.4	32.6	225.51	0	323.31	2410700000	169	28.2403	28.0301	28.7396	28.291	28.3098	28.1889
	0.287398	0.0713209	G5EDC6	G5EDC6		arl-8	Color2 [DarkGray]	1	4					8	8	8	50.8	50.8	50.8	21.281	0	84.242	512140000	29	26.0033	26.2791	26.0456	26.1126	25.9383	26.0631
	0.218983	0.0712833	Q8WQA8	Q8WQA8		rps-20	Color2 [DarkGray]	1	4					6	6	6	50.4	50.4	50.4	13.234	0	67.99	2565200000	35	28.4142	28.2809	28.6826	28.443	28.4244	28.2965
	0.108306	0.0708173	P51403	P51403	40S ribosomal protein S2	rps-2	Color2 [DarkGray]	1	4					18	18	18	58.8	58.8	58.8	28.96	0	236.31	5463400000	92	29.5818	29.1409	29.911	29.4369	29.623	29.3613
	0.104066	0.0707258	Q23670;G5ECQ8	Q23670	Probable DNA topoisomerase 2	K12D12.1	Color2 [DarkGray]	1	4					54	54	54	42.2	42.2	42.2	172.33	0	323.31	4976300000	207	29.4595	28.9547	29.7943	29.3567	29.344	29.2956
	0.19097	0.0675971	Q17345	Q17345	CCR4-NOT transcription complex subunit 7	ccf-1	Color2 [DarkGray]	1	4					7	7	7	43.5	43.5	43.5	33.838	0	62.073	344820000	20	25.5623	25.7147	25.388	25.6143	25.5518	25.2961
	0.0919773	0.0644493	O44729;A5A8P6	O44729		prp-17	Color2 [DarkGray]	1	4					6	6	6	14.5	14.5	14.5	65.277	0	39.583	120350000	17	23.8751	24.1585	23.8129	23.8813	24.2775	23.4945
	0.169567	0.062849	P18334	P18334	Casein kinase II subunit alpha	kin-3	Color2 [DarkGray]	1	4					15	15	15	56.7	56.7	56.7	42.257	0	130.52	1334100000	56	27.3347	27.6693	27.4825	27.3642	27.6317	27.302
	0.0938003	0.0628173	P34662	P34662	60S ribosomal protein L35	rpl-35	Color2 [DarkGray]	1	4					6	6	6	31.7	31.7	31.7	14.195	0	43.947	1000000000	23	27.0617	26.7066	27.472	26.8561	27.171	27.0246
	0.0915114	0.0624256	P53014	P53014	Myosin, essential light chain	mlc-3	Color2 [DarkGray]	1	4					12	12	12	79.7	79.7	79.7	17.144	0	116.57	1600200000	52	27.3376	27.9011	27.9715	27.8352	27.7867	27.401
	0.188889	0.0620492	G5ECY0	G5ECY0		dlg-1	Color2 [DarkGray]	1	4					30	30	30	50.1	50.1	50.1	106.99	0	323.31	2153800000	108	28.1996	28.0398	28.3784	28.2318	28.2134	27.9865
	0.128967	0.0615018	O16521;O16522	O16521	NADH-cytochrome b5 reductase	hpo-19	Color2 [DarkGray]	1	4					8	8	8	41.1	41.1	41.1	34.75	0	143.04	461970000	31	25.6774	26.1502	26.0154	25.7431	26.0891	25.8263
	0.160537	0.0612055	Q9XWR1	Q9XWR1		flh-1	Color2 [DarkGray]	1	4					6	6	6	24.1	24.1	24.1	56.564	0	55.708	207720000	24	24.6552	25.0898	24.6956	24.7205	24.8236	24.7129
	0.159844	0.060414	O76371	O76371		rpt-5	Color2 [DarkGray]	1	4					19	19	19	59.1	59.1	59.1	48.126	0	252.1	3687200000	97	29.1654	29.0474	28.7403	29.0155	28.8013	28.9551
	0.24138	0.0596962	Q9GZH5	Q9GZH5		rpn-1	Color2 [DarkGray]	1	4					56	56	56	76.1	76.1	76.1	107.38	0	323.31	14059000000	332	30.9663	31.0395	30.738	30.8941	30.7838	30.8868
	0.302731	0.0590731	P90735	P90735		eat-6	Color2 [DarkGray]	1	4					42	42	41	48.9	48.9	48.1	111	0	323.31	5871700000	188	29.7046	29.5357	29.6626	29.6579	29.6116	29.4562
	0.53309	0.059056	P34462	P34462	V-type proton ATPase subunit D	vha-14	Color2 [DarkGray]	1	4					7	7	7	42.4	42.4	42.4	28.786	0	75.753	413760000	30	25.7532	25.8386	25.9043	25.7876	25.801	25.7303
	0.157401	0.0582587	Q9XUE5	Q9XUE5		noah-2	Color2 [DarkGray]	1	4					9	9	9	17.1	17.1	17.1	81.738	0	84.771	538650000	36	26.3458	25.938	26.3234	26.2008	26.0637	26.1678
	0.0740481	0.0575695	Q9XVF7	Q9XVF7	60S ribosomal protein L8	rpl-8	Color2 [DarkGray]	1	4					14	14	14	62.3	62.3	62.3	28.203	0	173.17	5249200000	109	29.1849	29.1705	29.9073	29.2086	29.6081	29.2733
	0.145721	0.0554384	P42168	P42168	Casein kinase I isoform alpha	kin-19	Color2 [DarkGray]	1	4					18	18	17	56.9	56.9	54.3	39.037	0	221.4	4737500000	116	29.1719	29.229	29.6121	29.2832	29.3333	29.2302
	0.116211	0.0553716	K8FE02	K8FE02		zbp-1	Color2 [DarkGray]	1	4					9	9	9	17.1	17.1	17.1	94.552	0	94.98	434630000	29	25.5708	26.077	25.9334	25.8086	25.9514	25.6551
	0.100703	0.0545845	Q94148	Q94148		rab-10	Color2 [DarkGray]	1	4					5	4	4	36.8	31.3	31.3	22.712	0	43.33	280350000	22	25.3168	24.9089	25.5366	25.3241	25.1607	25.1137
	0.107395	0.053545	P34331;Q9N2L7	P34331	Serine/threonine-protein kinase plk-1	plk-1	Color2 [DarkGray]	1	4					13	13	13	29.6	29.6	29.6	73.633	0	131.38	460750000	42	26.0947	25.6574	26.1913	26.0536	25.9307	25.7985
	0.121487	0.0535285	Q9N4J8	Q9N4J8	T-complex protein 1 subunit gamma	cct-3	Color2 [DarkGray]	1	4					10	10	10	25.2	25.2	25.2	60.457	0	92.399	648460000	33	26.4104	26.7326	26.2506	26.4535	26.2634	26.5162
	0.166558	0.0530357	O18687	O18687			Color2 [DarkGray]	1	4					2	2	2	44	44	44	9.3276	0	72.403	946320000	14	26.8811	26.8976	27.2456	26.9887	26.9371	26.9394
	0.114847	0.0525405	Q9N303	Q9N303		deps-1	Color2 [DarkGray]	1	4					5	5	5	7.8	7.8	7.8	69.257	0	36.097	145290000	15	24.0056	24.4257	24.4808	24.1147	24.2847	24.3551
	0.0407033	0.0524445	Q9XTZ2	Q9XTZ2		rsp-8	Color2 [DarkGray]	1	4					7	7	7	34	34	34	32.682	0	64.082	414130000	29	26.0787	24.9539	26.3011	25.6669	25.9834	25.5261
	0.128057	0.0516656	P49583	P49583	Putative choline-phosphate cytidylyltransferase	F08C6.2	Color2 [DarkGray]	1	4					8	8	8	30.7	30.7	30.7	41.769	0	59.516	319840000	23	25.46	25.7191	25.2216	25.3579	25.4807	25.407
	0.178175	0.050738	Q86S57;O44555	Q86S57	Aldehyde dehydrogenase	alh-4	Color2 [DarkGray]	1	4					7	7	7	24.7	24.7	24.7	55.513	0	101.86	183370000	21	24.4452	24.7116	24.7486	24.6481	24.4841	24.6209
	0.112937	0.0503203	P02513	P02513	Heat shock protein Hsp-16.48/Hsp-16.49	hsp-16.48	Color2 [DarkGray]	1	4					6	6	3	65.7	65.7	39.2	16.299	0	108.21	2479700000	35	28.4686	28.13	28.6461	28.4537	28.3799	28.2601
	0.114402	0.0502326	Q17880	Q17880		nuo-1	Color2 [DarkGray]	1	4					11	11	11	33.6	33.6	33.6	52.456	0	102.43	904420000	34	26.8175	27.2049	26.748	26.7341	26.9762	26.9094
	0.337609	0.0490468	Q8WTJ4	Q8WTJ4		ubxn-6	Color2 [DarkGray]	1	4					5	5	5	21.1	21.1	21.1	49	0	93.958	520840000	29	26.195	26.11	26.1063	26.0525	26.1915	26.0202
	0.246559	0.0477034	P40614;Q9XUR1;Q18390	P40614	Phosphate carrier protein, mitochondrial	F01G4.6	Color2 [DarkGray]	1	4					19	19	19	64.7	64.7	64.7	36.673	0	282.79	8867700000	106	30.1223	30.2738	30.3028	30.0866	30.2642	30.2049
	0.0685077	0.0476329	Q7JKP6	Q7JKP6		hsr-9	Color2 [DarkGray]	1	4					23	23	23	26.1	26.1	26.1	127.61	0	213.17	1073100000	76	27.2422	26.7671	27.576	27.2467	27.0321	27.1636
	0.0530199	0.0446148	Q9XWK2	Q9XWK2			Color2 [DarkGray]	1	4					5	5	5	45.1	45.1	45.1	17.437	0	39.687	175680000	17	24.4632	24.9075	24.151	24.6935	24.6067	24.0877
	0.226854	0.0444368	H2KYE0	H2KYE0		nra-4	Color2 [DarkGray]	1	4					33	33	33	41.3	41.3	41.3	121.9	0	323.31	2304300000	129	28.2815	28.2031	28.4073	28.3138	28.2874	28.1574
	0.317942	0.0433668	Q9GS00	Q9GS00	COP9 signalosome complex subunit 1	csn-1	Color2 [DarkGray]	1	4					9	9	9	21.1	21.1	21.1	68.402	0	95.858	376950000	33	25.6604	25.6617	25.7838	25.587	25.6722	25.7166
	0.222681	0.0425816	O01882	O01882		acl-14	Color2 [DarkGray]	1	4					8	8	8	27.2	27.2	27.2	48.687	0	67.013	298670000	29	25.2216	25.4135	25.3867	25.3845	25.2372	25.2725
	0.116947	0.0414626	Q21776	Q21776	Mitotic checkpoint serine/threonine-protein kinase BUB1	bub-1	Color2 [DarkGray]	1	4					16	16	16	24.3	24.3	24.3	112.03	0	149.53	609190000	48	26.5922	26.206	26.3269	26.4045	26.2139	26.3823
	0.168286	0.041441	O61955	O61955	Eukaryotic translation initiation factor 4E-3	ife-3	Color2 [DarkGray]	1	4					5	5	5	21.1	21.1	21.1	28.178	0	34.566	470310000	18	25.867	26.018	26.0585	25.795	26.0145	26.0098
	0.0663399	0.0396767	Q11174	Q11174	Probable endochitinase	cht-1	Color2 [DarkGray]	1	4					13	13	13	32.3	32.3	32.3	66.857	0	160.44	1107700000	49	27.0594	26.9648	27.6093	27.2125	27.0614	27.2405
	0.21265	0.0393753	Q07750	Q07750	Actin-depolymerizing factor 1, isoforms a/b	unc-60	Color2 [DarkGray]	1	4					9	9	9	43.4	43.4	43.4	23.578	0	74.42	848970000	33	26.7814	26.6271	26.7183	26.7064	26.7432	26.5592
	0.0437184	0.0393333	P34455	P34455	Probable aconitate hydratase, mitochondrial	aco-2	Color2 [DarkGray]	1	4					10	10	10	14.9	14.9	14.9	84.046	0	78.864	286540000	20	25.3813	24.7272	25.6458	25.4473	25.2275	24.9616
	0.151533	0.0390848	Q04908	Q04908	26S proteasome non-ATPase regulatory subunit 3	rpn-3	Color2 [DarkGray]	1	4					23	23	23	57.3	57.3	57.3	57.506	0	245.02	2107500000	104	28.0523	28.1835	28.2086	28.1175	27.961	28.2486
	0.286869	0.0389207	Q5WRP2	Q5WRP2			Color2 [DarkGray]	1	4					7	7	7	24.2	24.2	24.2	49.064	0	76.015	179100000	26	24.6638	24.6239	24.527	24.6051	24.6003	24.4926
	0.0446901	0.0382411	P49181	P49181	60S ribosomal protein L36	rpl-36	Color2 [DarkGray]	1	4					6	6	6	46.2	46.2	46.2	11.884	0	50.228	1312100000	30	27.2238	26.9776	27.8398	27.1229	27.5836	27.22
	0.179069	0.0375309	Q21408	Q21408		spc-1	Color2 [DarkGray]	1	4					78	78	78	43.8	43.8	43.8	282.3	0	323.31	4893600000	295	29.349	29.3021	29.4724	29.3436	29.4398	29.2275
	0.0831469	0.0369619	Q21233	Q21233		nuo-4	Color2 [DarkGray]	1	4					13	13	13	34.4	34.4	34.4	50.861	0	114.84	1201000000	50	27.0158	27.4649	27.5037	27.2614	27.3003	27.3118
	0.0213842	0.0367235	O44502	O44502	Conserved oligomeric Golgi complex subunit 8	cogc-8	Color2 [DarkGray]	1	4					3	3	3	7.7	7.7	7.7	83.843	0	35.792	157830000	12	24.5509	24.7183	23.7077	24.7805	24.7568	23.3293
	0.115536	0.0366637	Q9TZ69	Q9TZ69		ubc-20	Color2 [DarkGray]	1	4					10	10	10	68.8	68.8	68.8	22.29	0	118.59	864150000	39	26.7182	27.0781	26.8291	26.886	26.8796	26.7497
	0.336213	0.0363477	P90916	P90916	Probable histone-binding protein lin-53	lin-53	Color2 [DarkGray]	1	4					14	14	14	64.5	64.5	64.5	47.166	0	218.21	2839600000	68	28.5639	28.5528	28.6315	28.5612	28.6022	28.4758
	0.275458	0.0361894	Q95XQ8	Q95XQ8		mcm-4	Color2 [DarkGray]	1	4					25	25	25	41.2	41.2	41.2	91.571	0	230.84	1981000000	99	28.1289	28.1182	27.9757	28.0431	28.0674	28.0038
	0.0388864	0.0348663	Q9N4I3	Q9N4I3			Color2 [DarkGray]	1	4					11	11	11	55.4	55.4	55.4	32.186	0	131.27	672620000	40	26.4863	25.9536	26.9679	26.4386	26.2883	26.5761
	0.391937	0.0347125	P06125	P06125	Vitellogenin-5	vit-5	Color2 [DarkGray]	1	4					119	119	20	68.8	68.8	18.1	186.44	0	323.31	61721000000	794	33.0346	33.0177	32.9498	32.9133	33.0023	32.9823
	0.046123	0.0336056	P92199	P92199	Rho-associated protein kinase let-502	let-502	Color2 [DarkGray]	1	4					9	9	9	11	11	11	135.77	0	79.624	401320000	21	25.6718	26.1027	25.442	25.4534	25.9932	25.669
	0.0312157	0.0323175	P37165	P37165	Ubiquitin-like protein 1-40S ribosomal protein S27a;Ubiquitin-like protein 1;40S ribosomal protein S27a	ubl-1	Color2 [DarkGray]	1	4					2	2	2	23.3	23.3	23.3	18.098	0	20.559	141250000	11	23.6741	24.138	24.8135	23.9744	24.3562	24.1981
	0.0609618	0.0305856	Q7JNG1	Q7JNG1		atp-3	Color2 [DarkGray]	1	4					13	13	13	55.7	55.7	55.7	24.947	0	130.12	1754700000	70	27.6834	27.7135	28.1926	27.7533	27.9396	27.8049
	0.0900068	0.0296516	O61792	O61792		rpn-8	Color2 [DarkGray]	1	4					15	15	15	58.6	58.6	58.6	40.687	0	162.47	2871300000	88	28.4898	28.8178	28.5074	28.6165	28.4778	28.6318
	0.0625021	0.0292753	Q95XT5	Q95XT5		trap-1	Color2 [DarkGray]	1	4					6	6	6	28.8	28.8	28.8	28.617	0	123.37	2087700000	29	28.2521	27.8281	28.352	28.1513	28.0641	28.1289
	0.307632	0.0287577	Q03604	Q03604	Ribonucleoside-diphosphate reductase large subunit	rnr-1	Color2 [DarkGray]	1	4					37	37	37	72.2	72.2	72.2	88.969	0	323.31	6205300000	206	29.6444	29.7461	29.6295	29.6478	29.6251	29.6608
	0.0935905	0.0282771	Q9N3X2	Q9N3X2	40S ribosomal protein S4	rps-4	Color2 [DarkGray]	1	4					19	19	19	64.1	64.1	64.1	29.044	0	167.65	9315500000	107	30.1346	30.2592	30.4766	30.2316	30.3421	30.2119
	0.0749983	0.0282008	P48158	P48158	60S ribosomal protein L23	rpl-23	Color2 [DarkGray]	1	4					9	9	9	67.1	67.1	67.1	14.954	0	101.4	4897800000	47	29.1578	29.3774	29.5582	29.2745	29.4635	29.2709
	0.0547555	0.0277252	Q9XTI0	Q9XTI0	Probable 3-hydroxyisobutyrate dehydrogenase, mitochondrial	B0250.5	Color2 [DarkGray]	1	4					11	11	11	58.2	58.2	58.2	31.217	0	127.23	852410000	47	26.9641	26.5093	27.0524	26.906	26.7533	26.7833
	0.0571237	0.026823	P34669	P34669	Probable dolichyl-diphosphooligosaccharide--protein glycosyltransferase subunit 3	ZK686.3	Color2 [DarkGray]	1	4					7	7	7	25	25	25	38.828	0	117.14	1081700000	35	27.0776	26.9971	27.4513	26.9913	27.269	27.1852
	0.0199159	0.0267239	P34611	P34611	B-box type zinc finger protein ncl-1	ncl-1	Color2 [DarkGray]	1	4					3	3	3	4.6	4.6	4.6	91.954	0	26.267	193190000	11	24.6231	24.9577	24.2547	24.929	23.7913	25.0349
	0.024714	0.0235011	Q18409	Q18409	Probable splicing factor, arginine/serine-rich 6	rsp-6	Color2 [DarkGray]	1	4					5	5	5	29.1	29.1	29.1	20.481	0	52.565	531660000	28	26.0301	25.724	26.6262	26.1994	26.3493	25.7611
	0.0519841	0.0231158	Q94051	Q94051	Caveolin-1	cav-1	Color2 [DarkGray]	1	4					12	12	12	57.9	57.9	57.9	26.291	0	228.54	3671300000	61	29.2002	28.7461	28.8446	29.0268	28.7986	28.8961
	0.157375	0.0227413	G5ECF2	G5ECF2			Color2 [DarkGray]	1	4					13	13	13	15.8	15.8	15.8	137.91	0	114.82	605980000	35	26.3142	26.3309	26.4136	26.3424	26.2476	26.4005
	0.0692624	0.0216904	Q20684	Q20684		lec-2	Color2 [DarkGray]	1	4					12	12	11	12	12	11.4	131.93	0	172.52	2530900000	78	28.5844	28.3931	28.3053	28.3916	28.5373	28.2889
	0.0402245	0.0206877	Q93413	Q93413		drh-3	Color2 [DarkGray]	1	4					7	7	7	10	10	10	129.09	0	54.691	109270000	14	23.6078	24.0183	23.9697	23.8319	24.0542	23.6475
	0.0812438	0.0202789	O44509	O44509			Color2 [DarkGray]	1	4					5	5	5	38.1	38.1	38.1	21.256	0	47.21	685810000	26	26.3629	26.5749	26.6506	26.5105	26.4757	26.5413
	0.0392327	0.0202738	P90849	P90849		cco-1	Color2 [DarkGray]	1	4					5	5	5	38.6	38.6	38.6	14.733	0	41.504	1116900000	38	27.0484	27.0168	27.5502	27.1486	27.1594	27.2466
	0.126354	0.0198873	Q10578	Q10578	DNA-directed RNA polymerase II subunit RPB2	rpb-2	Color2 [DarkGray]	1	4					11	11	11	12.2	12.2	12.2	134.9	0	79.373	313570000	23	25.3547	25.4642	25.3334	25.4019	25.4085	25.2822
	0.0470649	0.0194829	Q9TYW1	Q9TYW1		vha-19	Color2 [DarkGray]	1	4					6	6	6	25.3	25.3	25.3	49.608	0	76.154	233890000	18	25.1067	24.9909	24.9016	25.1964	24.7512	24.9931
	0.0294456	0.0178299	Q22505	Q22505		immt-1	Color2 [DarkGray]	1	4					7	7	7	13.4	13.4	13.4	75.996	0	50.083	202100000	19	24.4317	24.6882	25.0967	24.844	24.6843	24.6347
	0.0177669	0.0176576	O44444	O44444			Color2 [DarkGray]	1	4					5	5	5	28	28	28	23.246	0	51.028	160440000	23	24.3784	23.8877	24.9727	24.3786	24.5816	24.2257
	0.0964767	0.0160802	Q8MXF1	Q8MXF1			Color2 [DarkGray]	1	4					22	21	6	59.5	56.7	22.2	48.002	0	259.11	3063900000	86	28.7381	28.7029	28.6108	28.7237	28.5766	28.7032
	0.0222098	0.0155417	P48166	P48166	60S ribosomal protein L44	rpl-41	Color2 [DarkGray]	1	4					5	5	5	23.8	23.8	23.8	12.367	0	48.088	545420000	28	26.1191	25.8817	26.5476	26.0056	26.4218	26.0744
	0.0214611	0.0149771	Q21351	Q21351		gtbp-1	Color2 [DarkGray]	1	4					17	17	17	34.5	34.5	34.5	52.455	0	167.79	1299300000	59	27.219	27.1488	27.8672	27.3215	27.4723	27.3963
	0.0667061	0.0145353	P55155	P55155	Vitellogenin-1	vit-1	Color2 [DarkGray]	1	4					96	25	25	65.6	23.6	23.6	188.06	0	323.31	7590100000	153	30.0742	30.032	29.8933	29.9993	29.8876	30.0689
	0.0395093	0.0138588	Q9N4Y8	Q9N4Y8		nuo-5	Color2 [DarkGray]	1	4					25	25	25	54.7	54.7	54.7	79.356	0	323.31	2464900000	110	28.2565	28.2683	28.6188	28.3786	28.3492	28.3742
	0.0376017	0.0132993	Q22100	Q22100	Acetyl-CoA acetyltransferase homolog, mitochondrial	kat-1	Color2 [DarkGray]	1	4					5	5	5	21.1	21.1	21.1	42.442	0	56.026	325860000	25	25.2348	25.5709	25.2817	25.4457	25.2457	25.3561
	0.0290609	0.0124156	Q9XWV0	Q9XWV0	Transmembrane protein 33 homolog	Y37D8A.17	Color2 [DarkGray]	1	4					8	8	8	28.8	28.8	28.8	29.615	0	65.516	517150000	32	25.8813	25.9735	26.3418	26.0848	26.0794	25.9951
	0.0222246	0.0121257	Q965W1	Q965W1	Fatty acid-binding protein homolog 9	lbp-9	Color2 [DarkGray]	1	4					3	3	3	28.3	28.3	28.3	16.955	0	31.867	416780000	15	25.9	25.6791	25.855	26.1279	25.7046	25.5651
	0.142529	0.0109361	Q93714	Q93714	Probable isocitrate dehydrogenase [NAD] subunit alpha, mitochondrial	idha-1	Color2 [DarkGray]	1	4					17	17	17	54.7	54.7	54.7	38.466	0	155.36	1883000000	83	27.9362	27.9089	27.9999	27.9445	27.9194	27.9483
	0.0206908	0.0101515	U4PBZ1	U4PBZ1			Color2 [DarkGray]	1	4					6	6	6	20.8	20.8	20.8	62.041	0	74.723	216430000	19	24.9025	24.9832	24.6495	24.8831	24.5913	25.0302
	0.0431874	0.00951258	Q10663	Q10663	Bifunctional glyoxylate cycle protein;Isocitrate lyase;Malate synthase	icl-1	Color2 [DarkGray]	1	4					51	51	51	72	72	72	108.63	0	323.31	10814000000	278	30.3971	30.5075	30.6132	30.5596	30.5125	30.4172
	0.0364998	0.00935046	Q9XWH0	Q9XWH0		bub-3	Color2 [DarkGray]	1	4					10	10	10	40.8	40.8	40.8	38.127	0	208.06	813870000	50	26.7338	26.922	26.6255	26.7471	26.7442	26.7618
	0.0325102	0.00902875	Q9XTT9	Q9XTT9		rpt-6	Color2 [DarkGray]	1	4					22	7	6	56.2	23.3	20.4	46.249	0	79.451	1656500000	32	27.7196	27.9426	27.7088	27.6786	27.8011	27.8643
	0.0453737	0.00885391	O61907	O61907		lin-40	Color2 [DarkGray]	1	4					18	18	18	24.7	24.7	24.7	113.62	0	243.71	1361400000	69	27.4471	27.4429	27.5898	27.4421	27.5764	27.4348
	0.0192268	0.00839043	Q18853	Q18853		cyc-1	Color2 [DarkGray]	1	4					4	4	4	28.1	28.1	28.1	30.967	0	121.91	1397500000	28	27.3359	27.8127	27.5055	27.6049	27.4679	27.5562
	0.0291517	0.00807635	O01789	O01789	Structural maintenance of chromosomes protein 1	him-1	Color2 [DarkGray]	1	4					14	14	14	16.4	16.4	16.4	144.22	0	121.56	465850000	40	25.8587	26.0626	25.9791	25.9312	26.0947	25.8501
	0.0295297	0.00788689	Q20058	Q20058			Color2 [DarkGray]	1	4					7	7	7	21.4	21.4	21.4	55.832	0	63.737	251240000	17	25.1443	25.0726	25.0525	25.2526	25.0017	24.9914
	0.0577678	0.00615438	Q9N358	Q9N358	T-complex protein 1 subunit theta	cct-8	Color2 [DarkGray]	1	4					15	15	15	34.3	34.3	34.3	59.733	0	151.13	980610000	47	27.0637	27.0268	27.0822	27.0812	27.0876	26.9854
	0.00625877	0.00497882	P91128	P91128	60S ribosomal protein L13	rpl-13	Color2 [DarkGray]	1	4					9	9	9	37.2	37.2	37.2	23.752	0	90.615	2329400000	59	28.0517	28.0212	28.6822	28.0739	28.5396	28.1265
	0.0178629	0.00458717	Q09581	Q09581	32 kDa beta-galactoside-binding lectin lec-3	lec-3	Color2 [DarkGray]	1	4					12	11	11	43.4	41.1	41.1	33.64	0	109.75	1258300000	50	27.5302	27.3344	27.3522	27.4092	27.4972	27.2966
	0.0209587	0.00457319	Q95PZ1	Q95PZ1			Color2 [DarkGray]	1	4					7	7	7	32.4	32.4	32.4	15.514	0	166.88	1701200000	38	27.7853	27.7705	27.8974	27.7338	27.7733	27.9324
	0.015931	0.00424703	A5Z2T6	A5Z2T6			Color2 [DarkGray]	1	4					17	17	17	25	25	25	96.031	0	132.55	634510000	56	26.3435	26.5745	26.3003	26.4407	26.4066	26.3583
	0.00742613	0.00369517	G5EDL3	G5EDL3		air-1	Color2 [DarkGray]	1	4					9	9	9	36.5	36.5	36.5	37.121	0	78.816	1128700000	45	27.1848	27.5073	26.9534	27.1689	27.1953	27.2702
	0.00475759	0.00293541	Q22099	Q22099	Lysine--tRNA ligase	krs-1	Color2 [DarkGray]	1	4					28	28	28	67.1	67.1	67.1	65.136	0	323.31	8606200000	168	30.07	29.872	30.4757	30.2307	30.2344	29.9438
	0.00565402	0.00289027	Q18211	Q18211	Regulator of chromosome condensation	ran-3	Color2 [DarkGray]	1	4					4	4	4	10.7	10.7	10.7	61.484	0	40.555	138230000	17	24.2804	24.1558	24.1987	24.51	24.1684	23.9478
	0.0101446	0.00287946	Q09289	Q09289	Proteasomal ubiquitin receptor ADRM1 homolog	C56G2.7	Color2 [DarkGray]	1	4					14	14	14	57.2	57.2	57.2	39.773	0	232.89	1575800000	64	27.837	27.7608	27.541	27.7661	27.6984	27.6657
	0.00407558	0.00237083	Q9XTB5	Q9XTB5	LEM protein 2	lem-2	Color2 [DarkGray]	1	4					10	10	10	27.4	27.4	27.4	55.157	0	150.22	644110000	41	26.6288	26.069	26.644	26.4204	26.4867	26.4276
	0.00345752	0.00108846	O76618	O76618		cars-1	Color2 [DarkGray]	1	4					3	3	3	3.7	3.7	3.7	105.32	0	21.981	178700000	15	24.5505	24.545	24.6801	24.7762	24.4854	24.5107
	0.000915479	0.000420252	O16720	O16720	Protein argonaute	alg-2	Color2 [DarkGray]	1	4					11	11	5	21.8	21.8	10.1	101.66	0	102.48	662410000	35	26.4741	26.6897	26.2177	26.4708	26.561	26.3484
	0.00286145	-0.00206629	O45666	O45666	Nuclear hormone receptor family member nhr-49	nhr-49	Color2 [DarkGray]	1	4					8	8	8	21.4	21.4	21.4	55.387	0	84.68	771420000	35	26.416	27.1061	26.4466	26.6861	26.7647	26.5241
	0.00443203	-0.00222524	Q21902	Q21902	DNA replication licensing factor mcm-5	mcm-5	Color2 [DarkGray]	1	4					45	45	45	69	69	69	84.935	0	323.31	4180100000	191	29.0141	28.9244	29.4312	29.0554	29.2253	29.0956
	0.00476787	-0.00293414	Q9BL19	Q9BL19	60S ribosomal protein L17	rpl-17	Color2 [DarkGray]	1	4					9	9	9	51.3	51.3	51.3	21.512	0	93.246	3600500000	50	28.6678	28.8248	29.1971	28.7401	29.1492	28.8092
	0.0189003	-0.00608063	Q22347;Q21243	Q22347	Probable medium-chain specific acyl-CoA dehydrogenase 10, mitochondrial	acdh-10	Color2 [DarkGray]	1	4					6	6	6	17.5	17.5	17.5	44.818	0	52.979	368560000	22	25.7763	25.47	25.6305	25.7024	25.5119	25.6808
	0.00895398	-0.00629679	Q22494	Q22494	Probable V-type proton ATPase subunit H 2	vha-15	Color2 [DarkGray]	1	4					14	14	14	37.7	37.7	37.7	54.212	0	120.3	591390000	43	26.0964	26.7255	25.9896	26.2353	26.2622	26.3329
	0.026949	-0.00719643	Q9GZH4	Q9GZH4	Dolichyl-diphosphooligosaccharide--protein glycosyltransferase subunit 1	ribo-1	Color2 [DarkGray]	1	4					30	30	30	58.5	58.5	58.5	65.736	0	323.31	5986900000	135	29.7145	29.4814	29.7568	29.6958	29.6711	29.6073
	0.0193201	-0.0128085	A9UJN7	A9UJN7			Color2 [DarkGray]	1	4					15	15	4	25.3	25.3	5.5	91.978	0	143.08	1108800000	41	27.0818	26.9102	27.6046	27.2807	27.0694	27.285
	0.0754394	-0.0134417	Q9GYT0;O17612	Q9GYT0		ech-1.2	Color2 [DarkGray]	1	4					27	27	27	53.4	53.4	53.4	84.848	0	323.31	3611500000	137	28.8509	28.9082	28.9801	28.9753	28.9783	28.8261
	0.0281653	-0.0139592	Q93534	Q93534		tbc-1	Color2 [DarkGray]	1	4					6	6	6	9.2	9.2	9.2	73.171	0	50.278	186810000	20	24.6872	24.8624	24.3281	24.5763	24.7486	24.5947
	0.429843	-0.0143642	Q21502	Q21502	MOG interacting and ectopic P-granules protein 1	mep-1	Color2 [DarkGray]	1	4					20	20	20	29.3	29.3	29.3	97.449	0	261.4	1146400000	79	27.2546	27.2752	27.2321	27.2609	27.2617	27.2823
	0.0402994	-0.0150274	Q9XVE5	Q9XVE5	CAAX prenyl protease 1 homolog	fce-1	Color2 [DarkGray]	1	4					3	3	3	11.5	11.5	11.5	50.698	0	35.977	310030000	15	25.2653	25.617	25.231	25.4209	25.41	25.3276
	0.0214498	-0.0157808	O62219	O62219			Color2 [DarkGray]	1	4					7	7	7	11.9	11.9	11.9	91.342	0	50.358	97209000	18	23.7643	23.9022	23.2949	23.9226	23.3663	23.7198
	0.0216767	-0.0172888	G5EDG9	G5EDG9		hex-3	Color2 [DarkGray]	1	4					11	11	11	26.4	26.4	26.4	69.076	0	103.62	382780000	35	25.3377	26.1221	25.4626	25.8691	25.5898	25.5154
	0.0307464	-0.0173499	Q20719	Q20719	Probable NADH dehydrogenase [ubiquinone] flavoprotein 2, mitochondrial	F53F4.10	Color2 [DarkGray]	1	4					10	10	10	52.7	52.7	52.7	26.241	0	82.757	819740000	38	26.4522	26.8776	26.9289	26.7954	26.9563	26.5591
	0.0970236	-0.0175114	Q09535	Q09535	Putative pachytene checkpoint protein 2	pch-2	Color2 [DarkGray]	1	4					8	8	8	28.8	28.8	28.8	48.022	0	61.37	523370000	18	25.9807	26.0034	26.1049	26.0509	25.9551	26.1356
	0.0569154	-0.0186958	Q18476	Q18476			Color2 [DarkGray]	1	4					23	23	23	31.3	31.3	31.3	125.12	0	217.94	1184100000	79	27.3864	27.436	27.0896	27.3806	27.2611	27.3263
	0.0613798	-0.0191307	P34496	P34496	Single-stranded DNA-binding protein, mitochondrial	mtss-1	Color2 [DarkGray]	1	4					5	5	5	39.4	39.4	39.4	19.181	0	50.34	275510000	21	25.2768	25.1594	25.143	25.3142	25.3093	25.013
	0.0627761	-0.0196673	P34545	P34545	Protein cbp-1	cbp-1	Color2 [DarkGray]	1	4					11	11	11	7.6	7.6	7.6	222.41	0	76.25	339880000	23	25.4062	25.3772	25.7036	25.5679	25.46	25.518
	0.0294467	-0.0206903	Q966C6;Q95XE4	Q966C6	60S ribosomal protein L7a	rpl-7A	Color2 [DarkGray]	1	4					18	18	18	52.1	52.1	52.1	30.174	0	189.6	4113100000	121	28.8856	28.8649	29.4657	28.9029	29.3432	29.0322
	0.0783144	-0.0208321	P91457	P91457		npp-7	Color2 [DarkGray]	1	4					11	11	11	14.9	14.9	14.9	124.11	0	106.69	492160000	31	26.0174	25.9531	26.1608	26.0364	25.9585	26.1989
	0.0433797	-0.0219072	O45499	O45499	40S ribosomal protein S26	rps-26	Color2 [DarkGray]	1	4					5	5	5	47.9	47.9	47.9	13.249	0	42.727	949470000	25	27.1204	26.7106	27.1308	26.9905	27.1954	26.8415
	0.0880342	-0.0219975	H8ESF3	H8ESF3		swsn-1	Color2 [DarkGray]	1	4					15	15	15	32.2	32.2	32.2	85.737	0	155.27	1357900000	68	27.3857	27.443	27.6492	27.5276	27.5738	27.4425
	0.095617	-0.0230745	O44175	O44175		rfc-2	Color2 [DarkGray]	1	4					11	11	11	44.3	44.3	44.3	37.562	0	143.68	775370000	38	26.8046	26.6331	26.6724	26.8635	26.6446	26.6713
	0.0816386	-0.0245488	Q27874	Q27874	Integrin beta pat-3	pat-3	Color2 [DarkGray]	1	4					14	14	14	22	22	22	90.137	0	113.69	510360000	38	25.918	26.1846	26.108	26.0572	26.2317	25.9952
	0.119589	-0.024943	P52713	P52713	Probable methylmalonate-semialdehyde dehydrogenase [acylating], mitochondrial	alh-8	Color2 [DarkGray]	1	4					3	3	3	9.8	9.8	9.8	56.461	0	25.383	103260000	14	23.7184	23.8588	23.8105	23.9481	23.7468	23.7676
	0.0480689	-0.0265636	Q17941;Q9XTG7	Q17941	Serine/threonine-protein kinase akt-1	akt-1	Color2 [DarkGray]	1	4					12	12	11	29	29	27.5	62.199	0	97.008	680250000	34	26.5326	26.8118	26.1665	26.4741	26.5808	26.5356
	0.069933	-0.0267607	G5EBU2	G5EBU2		XG314	Color2 [DarkGray]	1	4					10	10	10	26.4	26.4	26.4	57.623	0	90.147	429240000	33	25.8758	25.8607	25.726	25.8998	26.0333	25.6096
	0.0422043	-0.0269279	Q95PZ0	Q95PZ0	COP9 signalosome complex subunit 6	csn-6	Color2 [DarkGray]	1	4					9	9	9	21.1	21.1	21.1	47.526	0	84.548	638340000	30	26.2197	26.7934	26.1008	26.4245	26.4489	26.3212
	0.117828	-0.0270329	P55954	P55954	Cytochrome c oxidase subunit 5A, mitochondrial	cco-2	Color2 [DarkGray]	1	4					12	12	12	64.4	64.4	64.4	20.111	0	164.57	4008500000	84	28.9882	28.9947	29.1835	29.1738	28.9883	29.0854
	0.0750117	-0.0281137	Q95Y97	Q95Y97		rpa-2	Color2 [DarkGray]	1	4					9	9	9	41	41	41	32.043	0	168.07	1326600000	38	27.281	27.6841	27.3775	27.5639	27.4748	27.3883
	0.168138	-0.0287253	P53588	P53588	Probable succinyl-CoA ligase [ADP-forming] subunit beta, mitochondrial	F47B10.1	Color2 [DarkGray]	1	4					23	23	23	64.6	64.6	64.6	47.419	0	260.97	5028500000	118	29.4244	29.3415	29.2551	29.4219	29.286	29.3993
	0.0579193	-0.0291659	P52821	P52821	40S ribosomal protein S25	rps-25	Color2 [DarkGray]	1	4					5	5	5	35.9	35.9	35.9	12.912	0	58.544	356870000	22	25.5012	25.6124	25.5806	25.3878	25.4605	25.9333
	0.057915	-0.0298456	Q18115	Q18115	26S proteasome non-ATPase regulatory subunit 1	rpn-2	Color2 [DarkGray]	1	4					42	42	42	62	62	62	106.01	0	323.31	9411900000	206	30.2417	30.5806	29.9837	30.3143	30.2164	30.3649
	0.0850795	-0.0299683	Q9U2F2	Q9U2F2		cpt-1	Color2 [DarkGray]	1	4					16	16	16	25.9	25.9	25.9	89.366	0	189.96	1548500000	69	27.5037	27.8304	27.6894	27.5464	27.8176	27.7494
	0.0448534	-0.030105	Q20647	Q20647	60S ribosomal protein L23a 2	rpl-25.2	Color2 [DarkGray]	1	4					6	6	5	40.4	40.4	32.9	16.283	0	53.947	1636700000	32	27.5943	27.5029	28.1528	27.6065	27.9733	27.7605
	0.0396166	-0.0303237	O17921	O17921		tbb-1	Color2 [DarkGray]	1	4					32	4	3	72.6	10.5	10.5	50.238	0	72.575	4710200000	27	29.6771	28.8478	29.3507	29.3184	29.1555	29.4927
	0.131379	-0.0309671	Q18921	Q18921		snap-1	Color2 [DarkGray]	1	4					12	12	12	61	61	61	33.095	0	220.77	1113300000	67	27.3843	27.1273	27.1472	27.2927	27.2016	27.2574
	0.0534624	-0.0314827	B3WFW5	B3WFW5			Color2 [DarkGray]	1	4					10	10	10	18.8	18.8	18.8	74.4	0	89.165	1046600000	42	27.278	27.2832	26.7672	27.1987	26.9302	27.294
	0.0775381	-0.0319195	P41877	P41877	Chromatin-remodeling complex ATPase chain isw-1	isw-1	Color2 [DarkGray]	1	4					23	23	23	21.9	21.9	21.9	116.67	0	167.85	961450000	68	27.0256	26.7519	27.2106	27.0206	27.1303	26.9329
	0.0690508	-0.0327676	Q9XVS2	Q9XVS2			Color2 [DarkGray]	1	4					9	9	9	23.6	23.6	23.6	49.344	0	89.439	506850000	27	25.9088	26.2952	25.8092	25.9549	26.1857	25.9709
	0.104056	-0.0329933	P34525	P34525	Probable signal peptidase complex subunit 3	K12H4.4	Color2 [DarkGray]	1	4					8	8	8	58.9	58.9	58.9	20.687	0	110.69	471110000	28	25.9226	25.8164	26.1615	25.9149	26.0918	25.9928
	0.0382275	-0.0338783	A3QMC5	A3QMC5		rpl-34	Color2 [DarkGray]	1	4					8	8	8	46.4	46.4	46.4	12.682	0	56.515	1767900000	40	27.6364	27.4903	28.3654	27.6899	28.1213	27.7825
	0.101251	-0.0340424	P90978;Q9BKR8	P90978	Splicing factor U2AF 65 kDa subunit	uaf-1	Color2 [DarkGray]	1	4					7	7	7	20.8	20.8	20.8	55.43	0	63.212	311840000	24	25.2898	25.2139	25.5543	25.2999	25.5088	25.3514
	0.320884	-0.0341377	G5EFG4	G5EFG4		abcf-2	Color2 [DarkGray]	1	4					25	25	25	51.6	51.6	51.6	70.379	0	323.31	5788000000	137	29.6013	29.5454	29.6127	29.6016	29.6945	29.5657
	0.0820952	-0.0344613	Q18026	Q18026	Kynureninase	flu-2	Color2 [DarkGray]	1	4					7	7	7	22.6	22.6	22.6	54.049	0	57.223	267160000	26	24.9049	25.1536	25.3121	25.3224	25.136	25.0155
	0.0795357	-0.0347538	P34689	P34689	ATP-dependent RNA helicase glh-1	glh-1	Color2 [DarkGray]	1	4					16	16	5	28.7	28.7	10.5	79.779	0	184.01	1206400000	62	27.1232	27.6099	27.178	27.3521	27.3395	27.3236
	0.08216	-0.0353813	O44480	O44480	60S ribosomal protein L18a	rpl-20	Color2 [DarkGray]	1	4					14	14	14	63.9	63.9	63.9	20.959	0	125.65	5029000000	78	29.2069	29.2566	29.6379	29.2744	29.5068	29.4263
	0.0436611	-0.0365562	Q9U283	Q9U283			Color2 [DarkGray]	1	4					7	7	7	27.1	27.1	27.1	38.512	0	59.086	432620000	32	25.6614	26.366	25.4319	25.8442	25.774	25.9506
	0.0531195	-0.0380592	Q09422	Q09422	Serine/threonine-protein phosphatase Pgam5, mitochondrial	pgam-5	Color2 [DarkGray]	1	4					11	11	11	45.8	45.8	45.8	32.49	0	89.259	927600000	40	27.013	26.4986	27.3057	26.9203	27.1206	26.8906
	0.0739326	-0.0391928	O16929	O16929		symk-1	Color2 [DarkGray]	1	4					9	9	9	9.2	9.2	9.2	132.24	0	60.119	210610000	21	24.8131	25.0476	24.4903	24.7872	24.9977	24.6838
	0.142641	-0.0397619	P52275	P52275	Tubulin beta-2 chain	tbb-2	Color2 [DarkGray]	1	4					32	32	2	72.4	72.4	6	50.344	0	323.31	211250000000	508	34.6071	34.8361	34.6459	34.8855	34.6787	34.6443
	0.071567	-0.0399609	O02109	O02109			Color2 [DarkGray]	1	4					6	6	6	43.9	43.9	43.9	25.615	0	128.99	940430000	30	26.7655	27.172	26.8622	27.2775	26.8339	26.8081
	0.159575	-0.0408293	P50093	P50093	Mitochondrial prohibitin complex protein 2	phb-2	Color2 [DarkGray]	1	4					13	13	13	57.1	57.1	57.1	32.667	0	201.55	4987800000	73	29.1586	29.4643	29.3965	29.3348	29.3862	29.4208
	0.0254449	-0.0418288	O44895	O44895			Color2 [DarkGray]	1	4					4	4	4	21.8	21.8	21.8	30.512	0	35.626	72368000	13	23.4331	22.374	24.1946	23.2808	23.6817	23.1648
	0.302755	-0.0419076	O45622	O45622		erfa-3	Color2 [DarkGray]	1	4					9	9	9	30.3	30.3	30.3	59.162	0	119.68	741790000	38	26.6264	26.5472	26.6661	26.7433	26.6154	26.6068
	0.166406	-0.0422923	Q93235	Q93235	Sodium/potassium-transporting ATPase subunit beta-1	nkb-1	Color2 [DarkGray]	1	4					14	14	13	50.9	50.9	45.6	36.672	0	134.07	2785000000	69	28.6183	28.6005	28.3337	28.5227	28.6113	28.5453
	0.0876077	-0.0425199	Q9XXK1;O45827	Q9XXK1	ATP synthase subunit alpha, mitochondrial	H28O16.1	Color2 [DarkGray]	1	4					32	32	32	62.1	62.1	62.1	57.787	0	323.31	13839000000	169	30.5556	30.7787	31.1414	30.9063	30.8735	30.8236
	0.177645	-0.0432161	O01803	O01803		rab-11.1	Color2 [DarkGray]	1	4					9	9	9	55.9	55.9	55.9	23.429	0	95.744	1356300000	23	27.6517	27.4673	27.3734	27.5593	27.6042	27.4586
	0.144155	-0.0434024	G5EDI2	G5EDI2	Reticulon-like protein	ret-1	Color2 [DarkGray]	1	4					14	14	14	5.4	5.4	5.4	362.48	0	224.83	5235200000	103	29.6386	29.3533	29.3712	29.5742	29.5464	29.3727
	0.114719	-0.0435816	P34690	P34690	Tubulin alpha-2 chain	tba-2	Color2 [DarkGray]	1	4					26	26	5	64.7	64.7	18.5	49.913	0	323.31	139330000000	464	34.085	34.3411	33.9509	34.3148	34.0529	34.14
	0.177887	-0.0436974	Q21463	Q21463		asns-2	Color2 [DarkGray]	1	4					10	10	10	26.3	26.3	26.3	65.051	0	97.366	269260000	25	25.0552	25.1435	25.2898	25.1598	25.1277	25.3321
	0.131353	-0.0440636	O02056	O02056	60S ribosomal protein L4	rpl-4	Color2 [DarkGray]	1	4					32	32	32	67.5	67.5	67.5	38.659	0	323.31	14673000000	188	30.7712	30.848	31.0789	30.8095	31.0914	30.9294
	0.122484	-0.0443395	Q22054	Q22054	40S ribosomal protein S16	rps-16	Color2 [DarkGray]	1	4					10	10	10	58.3	58.3	58.3	16.316	0	87.841	2924300000	61	28.5002	28.413	28.785	28.5192	28.7476	28.5645
	0.241662	-0.0452449	Q21215	Q21215	Guanine nucleotide-binding protein subunit beta-2-like 1	rack-1	Color2 [DarkGray]	1	4					18	18	18	83.4	83.4	83.4	35.83	0	231.02	3944600000	91	28.9491	28.9093	29.1225	28.9807	29.0991	29.0369
	0.261703	-0.0456696	O45865	O45865		ant-1.1	Color2 [DarkGray]	1	4					22	22	12	68	68	29.3	33.044	0	301	26090000000	166	31.5832	31.755	31.7957	31.749	31.8029	31.7191
	0.0807092	-0.0461686	Q23312	Q23312	40S ribosomal protein S7	rps-7	Color2 [DarkGray]	1	4					9	9	9	53.6	53.6	53.6	22.058	0	163.85	4522200000	44	29.3121	28.8464	29.5201	29.3283	29.2769	29.2119
	0.127735	-0.0464408	Q9N3D0	Q9N3D0	Signal peptidase complex catalytic subunit SEC11		Color2 [DarkGray]	1	4					4	4	4	25.7	25.7	25.7	20.622	0	37.129	837930000	23	26.9401	26.5637	26.8647	26.9469	26.8472	26.7137
	0.105648	-0.0466296	Q20168;O17742	Q20168	Probable coatomer subunit beta	copb-2	Color2 [DarkGray]	1	4					35	35	35	56.5	56.5	56.5	111.11	0	323.31	2573900000	139	28.0857	28.6089	28.4499	28.389	28.5012	28.3941
	0.088427	-0.0466525	G5ECM6	G5ECM6		tufm-1	Color2 [DarkGray]	1	4					15	15	15	38.1	38.1	38.1	54.634	0	123.97	440170000	34	25.7357	25.59	26.1494	25.9528	25.9591	25.7032
	0.161631	-0.0468127	O17915	O17915	GTP-binding nuclear protein ran-1	ran-1	Color2 [DarkGray]	1	4					7	7	7	34.4	34.4	34.4	24.254	0	76.665	1258000000	38	27.3918	27.4584	27.2456	27.5871	27.2981	27.3511
	0.333637	-0.0486615	P52015;P52010;P52009	P52015	Peptidyl-prolyl cis-trans isomerase 7	cyn-7	Color2 [DarkGray]	1	4					3	3	3	23.4	23.4	23.4	18.401	0	28.173	1172100000	21	27.1649	27.1475	27.1905	27.2584	27.2904	27.1001
	0.0900788	-0.048912	O76616	O76616			Color2 [DarkGray]	1	4					10	10	10	50.5	50.5	50.5	34.798	0	131.84	543990000	38	26.1199	26.4573	25.9051	26.0347	26.1893	26.405
	0.17417	-0.049291	Q03560	Q03560	RNA polymerase-associated protein CTR9	ctr-9	Color2 [DarkGray]	1	4					9	9	9	9.9	9.9	9.9	132.34	0	65.249	140680000	14	24.1347	24.3681	24.0874	24.3299	24.2856	24.1226
	0.15409	-0.0494188	Q9N425	Q9N425	COP9 signalosome complex subunit 3	csn-3	Color2 [DarkGray]	1	4					14	14	14	39.1	39.1	39.1	55.883	0	122.91	905180000	53	27.0198	27.0084	26.6665	26.8866	26.9834	26.973
	0.164677	-0.0503108	Q20228	Q20228	40S ribosomal protein S9	rps-9	Color2 [DarkGray]	1	4					13	13	13	48.1	48.1	48.1	21.956	0	101.15	4674200000	80	29.0842	29.2548	29.3442	29.2029	29.4498	29.1814
	0.063643	-0.0510921	G5EFV3	G5EFV3		rsa-2	Color2 [DarkGray]	1	4					8	8	8	12.2	12.2	12.2	107.77	0	102.33	242930000	20	24.8612	25.4287	24.5006	24.8528	25.0957	24.9953
	0.129777	-0.0512714	Q09590	Q09590	NADPH--cytochrome P450 reductase	emb-8	Color2 [DarkGray]	1	4					16	16	16	36.3	36.3	36.3	75.207	0	154.11	1166900000	63	27.1412	27.5374	27.0964	27.2662	27.3847	27.2779
	0.380489	-0.0520401	P91175	P91175			Color2 [DarkGray]	1	4					8	8	8	10.8	10.8	10.8	99.546	0	58.221	238440000	32	25.0262	24.9192	25.001	25.082	25.0814	24.9391
	0.137128	-0.0527172	O18240	O18240		rps-18	Color2 [DarkGray]	1	4					9	9	9	51.3	51.3	51.3	17.77	0	115.83	4117500000	47	28.913	28.9648	29.3498	29.0779	29.1939	29.1139
	0.45514	-0.0548979	Q09236	Q09236	Probable coatomer subunit delta	C13B9.3	Color2 [DarkGray]	1	4					14	14	14	43.1	43.1	43.1	56.645	0	172.37	1008200000	47	27.1069	27.0882	26.9814	27.0752	27.0839	27.1822
	0.105361	-0.0561714	Q09444	Q09444	Probable ubiquitin carboxyl-terminal hydrolase ubh-4	ubh-4	Color2 [DarkGray]	1	4					13	13	13	49.2	49.2	49.2	37.12	0	132.08	1046200000	45	26.9537	27.4587	26.84	27.1637	27.085	27.1723
	0.31702	-0.0565071	O02238	O02238		pqn-27	Color2 [DarkGray]	1	4					9	9	9	19.7	19.7	19.7	61.109	0	76.086	687150000	27	26.4748	26.6402	26.4015	26.5655	26.5922	26.5283
	0.206496	-0.0570399	Q9TZQ3	Q9TZQ3	P granule abnormality protein 1	pgl-1	Color2 [DarkGray]	1	4					29	29	26	53.2	53.2	50.7	78.453	0	323.31	4419900000	103	29.1904	29.334	29.0567	29.3699	29.1253	29.257
	0.49184	-0.0577545	O45734	O45734		cpl-1	Color2 [DarkGray]	1	4					11	11	11	55.2	55.2	55.2	38.117	0	200.22	1956300000	47	27.9002	27.9993	27.8952	28.0659	27.953	27.9489
	0.137273	-0.0586548	Q9BMU4	Q9BMU4		atln-1	Color2 [DarkGray]	1	4					19	19	19	50.8	50.8	50.8	64.717	0	323.31	1913300000	88	27.739	28.2369	27.8151	28.0444	27.9831	27.9395
	0.4227	-0.0594387	Q27487;Q8MYL7;O61235	Q27487	Peroxisomal catalase 1	ctl-2	Color2 [DarkGray]	1	4					12	12	12	36.4	36.4	36.4	57.466	0	133.22	504870000	40	25.998	26.0217	26.1825	26.0961	26.1398	26.1446
	0.127972	-0.0603174	Q17432	Q17432			Color2 [DarkGray]	1	4					6	6	6	39.9	39.9	39.9	22.118	0	52.935	392740000	22	25.9015	25.8208	25.4063	25.9212	25.6505	25.738
	0.16491	-0.0607084	O45946	O45946	60S ribosomal protein L18	rpl-18	Color2 [DarkGray]	1	4					12	12	12	61.7	61.7	61.7	20.996	0	106.73	4274300000	91	29.0142	28.9653	29.3905	29.1678	29.2499	29.1345
	0.0767195	-0.0621529	O76577;P41883	O76577	26S proteasome non-ATPase regulatory subunit 14	rpn-11	Color2 [DarkGray]	1	4					12	12	12	61.5	61.5	61.5	34.595	0	201.33	2025300000	50	27.8462	28.5642	27.6276	28.0045	28.11	28.1099
	0.0788983	-0.0644506	P91156	P91156		acin-1	Color2 [DarkGray]	1	4					13	13	13	29	29	29	65.494	0	110.03	511170000	36	25.8278	25.663	26.5611	26.094	26.2174	25.9339
	0.153163	-0.0649115	H2L0H5	H2L0H5		wapl-1	Color2 [DarkGray]	1	4					22	22	22	43.3	43.3	43.3	84.331	0	260.07	1444800000	104	27.5679	27.8069	27.2636	27.6418	27.6139	27.5774
	0.287292	-0.0657361	Q8ITY3	Q8ITY3		gip-1	Color2 [DarkGray]	1	4					7	7	7	10.8	10.8	10.8	109.15	0	58.016	241470000	21	24.8238	25.0676	25.0513	25.0051	25.1432	24.9917
	0.144827	-0.0657705	A9D4S6	A9D4S6			Color2 [DarkGray]	1	4					12	12	12	19	19	19	88.422	0	111.4	372740000	30	25.3612	25.8945	25.4537	25.5751	25.7027	25.6289
	0.319421	-0.066199	Q93535	Q93535			Color2 [DarkGray]	1	4					9	9	9	40.2	40.2	40.2	50.806	0	159.58	1036800000	48	27.1031	27.2278	26.9451	27.1358	27.204	27.1349
	0.219496	-0.0662829	Q95QG1	Q95QG1			Color2 [DarkGray]	1	4					3	3	3	10.2	10.2	10.2	33.908	0	19.589	176320000	17	24.3046	24.5676	24.6776	24.5129	24.6514	24.5844
	0.130597	-0.066555	Q20937	Q20937		let-711	Color2 [DarkGray]	1	4					57	57	56	32	32	31.7	295.08	0	323.31	3719300000	195	28.9627	29.183	28.5835	28.8612	29.092	28.9756
	0.188267	-0.0676384	G5EEY5	G5EEY5		pbrm-1	Color2 [DarkGray]	1	4					18	18	18	11.7	11.7	11.7	216.65	0	127.14	538520000	43	26.099	26.0255	26.3008	26.246	26.379	26.0032
	0.322121	-0.0685743	Q11067	Q11067	Probable protein disulfide-isomerase A6	tag-320	Color2 [DarkGray]	1	4					4	4	4	16.1	16.1	16.1	47.727	0	96.19	525060000	24	26.1833	26.0427	26.0624	26.0422	26.3023	26.1495
	0.325915	-0.0686315	Q9BKT9	Q9BKT9		npp-13	Color2 [DarkGray]	1	4					18	18	18	32.8	32.8	32.8	88.279	0	148.32	1361800000	62	27.4048	27.6495	27.3805	27.5356	27.5373	27.5677
	0.335682	-0.0687618	Q20758	Q20758	ADP-ribosylation factor-like protein 1	arl-1	Color2 [DarkGray]	1	4					6	6	6	55.6	55.6	55.6	20.104	0	100.95	585280000	29	26.3126	26.3591	26.1245	26.3766	26.3813	26.2447
	0.230258	-0.0691299	Q09517;O17795	Q09517	Very-long-chain 3-oxooacyl-coA reductase let-767	let-767	Color2 [DarkGray]	1	4					10	10	9	50	50	44.6	34.309	0	204.08	1626300000	73	27.528	27.8824	27.5525	27.6688	27.7392	27.7623
	0.0921174	-0.0695985	P24894	P24894	Cytochrome c oxidase subunit 2	cox-2	Color2 [DarkGray]	1	4					5	5	5	32	32	32	26.549	0	80.516	1715400000	27	27.2337	27.93	28.1073	27.8434	27.753	27.8834
	0.661946	-0.0703297	Q21115	Q21115		sec-12	Color2 [DarkGray]	1	4					6	6	6	23.8	23.8	23.8	46.091	0	74.909	223860000	19	24.8993	24.9167	24.8551	24.9281	25.0488	24.9053
	0.0331649	-0.0705007	O45181	O45181			Color2 [DarkGray]	1	4					5	5	5	9.5	9.5	9.5	86.818	0	65.725	227650000	15	24.7262	24.7111	24.7412	23.3842	25.7242	25.2816
	0.118716	-0.0705032	Q19286;H2KYU8	Q19286	Intermediate filament protein ifb-2	ifb-2	Color2 [DarkGray]	1	4					12	12	10	26.9	26.9	24.7	61.61	0	100.95	548330000	58	26.3187	25.7488	26.4188	26.345	26.1598	26.193
	0.645526	-0.0706037	Q21752	Q21752	Probable voltage-dependent anion-selective channel	vdac-1	Color2 [DarkGray]	1	4					24	24	24	85.5	85.5	85.5	29.96	0	323.31	33519000000	174	32.0691	32.1947	32.0354	32.1601	32.1615	32.1894
	1.19397	-0.0709012	P29691	P29691	Elongation factor 2	eef-2	Color2 [DarkGray]	1	4					48	48	48	68	68	68	94.795	0	323.31	12153000000	310	30.596	30.6079	30.6085	30.6656	30.6326	30.7269
	0.190788	-0.0710831	P34314	P34314	Serine/threonine-protein kinase tousled-like 1	tlk-1	Color2 [DarkGray]	1	4					7	7	7	12.8	12.8	12.8	109.27	0	70.01	405700000	25	25.7506	25.5447	25.9867	25.8618	25.9239	25.7096
	0.415073	-0.0740503	Q22235	Q22235	Endoplasmin homolog	enpl-1	Color2 [DarkGray]	1	4					13	11	11	20.7	18.8	18.8	87.111	0	83.733	460640000	32	25.7486	25.9391	25.9963	25.9779	25.944	25.9842
	0.133734	-0.0741183	P91374	P91374	60S ribosomal protein L15	rpl-15	Color2 [DarkGray]	1	4					9	9	9	33.8	33.8	33.8	24.125	0	88.729	4259000000	69	28.8522	28.9901	29.4178	29.0472	29.3862	29.049
	0.251976	-0.075098	Q95XX0	Q95XX0		ubc-13	Color2 [DarkGray]	1	4					6	6	6	64.2	64.2	64.2	16.901	0	60.571	596430000	31	26.4971	26.1944	26.1584	26.2818	26.4508	26.3426
	0.0734774	-0.0762068	P52709	P52709	Threonine--tRNA ligase, cytoplasmic	trs-1	Color2 [DarkGray]	1	4					7	7	7	11.6	11.6	11.6	84.416	0	62.206	209350000	23	24.7416	24.9288	24.7242	25.1185	24.1695	25.3351
	1.35197	-0.0772012	Q9XXA2	Q9XXA2		ebp-2	Color2 [DarkGray]	1	4					13	13	13	56.5	56.5	56.5	33.034	0	132.42	852400000	51	26.7734	26.7371	26.712	26.7783	26.8375	26.8383
	0.285345	-0.0772737	C1P629	C1P629		cfim-2	Color2 [DarkGray]	1	4					4	4	4	10.2	10.2	10.2	53.905	0	32.223	198330000	17	24.82	24.5226	24.7403	24.6845	24.8953	24.7351
	0.484879	-0.0777747	Q21481	Q21481		dhs-28	Color2 [DarkGray]	1	4					8	8	8	25.2	25.2	25.2	46.262	0	88.433	304280000	24	25.304	25.4371	25.241	25.4079	25.3362	25.4714
	0.375345	-0.0778351	Q18817	Q18817		ben-1	Color2 [DarkGray]	1	4					29	8	6	73	28.8	20.9	49.446	0	131.83	1228500000	31	27.2648	27.4268	27.2395	27.4672	27.2611	27.4363
	0.952629	-0.0778898	P34696	P34696	Heat shock protein Hsp-16.1/Hsp-16.11	hsp-16.1	Color2 [DarkGray]	1	4					8	8	3	71.7	71.7	30.3	16.253	0	131.6	4139000000	47	29.0577	29.0844	29.0883	29.0959	29.2231	29.1449
	0.31089	-0.0783126	Q9XUW5	Q9XUW5		ddx-17	Color2 [DarkGray]	1	4					20	20	20	45.5	45.5	45.5	60.43	0	210.72	1616700000	78	27.5979	27.8731	27.732	27.7637	27.942	27.7323
	0.235761	-0.0783272	Q18212	Q18212	Spliceosome RNA helicase DDX39B homolog	hel-1	Color2 [DarkGray]	1	4					22	22	22	65.4	65.4	65.4	48.492	0	302.35	6716000000	139	29.8259	29.8992	29.4915	29.7705	29.7922	29.8888
	0.347756	-0.0796318	B3CJ34	B3CJ34		gcn-1	Color2 [DarkGray]	1	4					117	117	117	57.6	57.6	57.6	291.6	0	323.31	15260000000	591	30.9812	31.0948	30.786	31.0892	31.0251	30.9866
	0.283793	-0.0797049	Q21920	Q21920	Ankyrin repeat and KH domain-containing protein R11A8.7	R11A8.7	Color2 [DarkGray]	1	4					13	13	13	8.2	8.2	8.2	287.07	0	95.772	234140000	25	24.7736	24.8841	25.1006	25.002	25.1016	24.8938
	0.380399	-0.0797316	P34574	P34574	Probable clathrin heavy chain 1	chc-1	Color2 [DarkGray]	1	4					91	91	91	69.5	69.5	69.5	191.54	0	323.31	20460000000	510	31.4332	31.4623	31.2047	31.4535	31.5006	31.3853
	0.37847	-0.0800158	Q17512	Q17512			Color2 [DarkGray]	1	4					10	10	10	44.3	44.3	44.3	36.435	0	91.863	1090400000	45	26.968	27.2065	27.2378	27.1775	27.2117	27.2631
	0.230836	-0.0805111	Q9N4J2	Q9N4J2	Vitellogenin-3	vit-3	Color2 [DarkGray]	1	4					112	18	4	64.8	15.3	4	186.53	0	323.31	7081000000	145	29.8946	29.865	29.4771	29.8178	29.7878	29.8726
	0.574125	-0.0805117	Q93573	Q93573	Translationally-controlled tumor protein homolog	tct-1	Color2 [DarkGray]	1	4					3	3	3	16	16	16	20.542	0	22.449	263810000	14	25.0867	25.0812	25.1796	25.1038	25.1958	25.2895
	0.113285	-0.0808633	P35603	P35603	AP-2 complex subunit mu	dpy-23	Color2 [DarkGray]	1	4					8	8	8	27.2	27.2	27.2	50.3	0	75.337	321080000	22	25.135	25.7926	25.16	25.2257	25.7156	25.389
	0.31289	-0.0813649	Q18841	Q18841		rfc-1	Color2 [DarkGray]	1	4					6	6	6	11	11	11	93.127	0	50.329	327750000	24	25.2138	25.4498	25.5119	25.4505	25.578	25.391
	0.246775	-0.081754	Q9U2Q9	Q9U2Q9	Glycogen synthase kinase-3	gsk-3	Color2 [DarkGray]	1	4					7	7	7	29	29	29	40.882	0	50.375	331140000	23	25.5795	25.1801	25.5528	25.5307	25.4741	25.5529
	0.182189	-0.0821133	G5EGT6;Q9N574;I2HAA8	G5EGT6;Q9N574		cyp-31a2;cyp-31a3	Color2 [DarkGray]	1	4					8	8	7	21.8	21.8	19.4	56.818	0	65.297	443640000	28	25.629	26.2036	25.7952	25.9247	25.9864	25.9631
	0.403583	-0.0822004	Q95Y15	Q95Y15		npp-8	Color2 [DarkGray]	1	4					20	20	20	21.9	21.9	21.9	150.04	0	193.55	796570000	56	26.7027	26.8017	26.5923	26.852	26.6584	26.8329
	0.256586	-0.0824598	Q18967	Q18967	Eukaryotic translation initiation factor 3 subunit F	eif-3.F	Color2 [DarkGray]	1	4					5	5	5	33.7	33.7	33.7	32.931	0	73.087	331900000	21	25.1751	25.6115	25.444	25.5112	25.4671	25.4997
	0.141335	-0.0826499	H8W3Y1	H8W3Y1		noah-1	Color2 [DarkGray]	1	4					15	15	15	22.3	22.3	22.3	115.75	0	147.55	732930000	41	26.7878	26.1689	26.7831	26.7972	26.6165	26.5739
	0.49708	-0.0827351	Q93572	Q93572	60S acidic ribosomal protein P0	rpa-0	Color2 [DarkGray]	1	4					14	14	14	67.3	67.3	67.3	33.774	0	244.12	4589800000	82	29.1099	29.1984	29.2516	29.1999	29.3883	29.2198
	0.296436	-0.0827624	P34575	P34575	Probable citrate synthase, mitochondrial	cts-1	Color2 [DarkGray]	1	4					11	11	11	38.9	38.9	38.9	51.54	0	111.05	747320000	48	26.6196	26.3989	26.7868	26.6617	26.7104	26.6815
	1.02028	-0.0832628	O17732	O17732	Pyruvate carboxylase 1	pyc-1	Color2 [DarkGray]	1	4					42	42	42	55.3	55.3	55.3	129.28	0	323.31	3586400000	157	28.8915	28.9097	28.8138	29.0032	28.9386	28.9231
	0.353847	-0.083264	G4RYA5	G4RYA5			Color2 [DarkGray]	1	4					10	10	10	21.1	21.1	21.1	69.31	0	79.149	667880000	37	26.3271	26.6214	26.351	26.5519	26.4661	26.5313
	0.204157	-0.0834173	Q9U364	Q9U364		ect-2	Color2 [DarkGray]	1	4					4	4	4	4.8	4.8	4.8	106.41	0	27.748	101560000	14	23.8998	23.9727	23.5059	23.8008	23.8284	23.9996
	0.264228	-0.083889	Q22308	Q22308		ddx-19	Color2 [DarkGray]	1	4					14	14	14	23.6	23.6	23.6	108.27	0	155.58	528300000	38	25.9792	25.9834	26.2791	26.2254	26.2598	26.0082
	0.182223	-0.084753	P91871	P91871		fasn-1	Color2 [DarkGray]	1	4					110	110	110	58.9	58.9	58.9	289.22	0	323.31	12037000000	501	30.666	30.87	30.2674	30.6897	30.6704	30.6976
	1.02333	-0.0853189	P90747	P90747	Probable manganese-transporting ATPase C10C6.6	C10C6.6	Color2 [DarkGray]	1	4					8	8	8	9.8	9.8	9.8	131.97	0	50.862	193310000	19	24.6945	24.6282	24.6636	24.7702	24.6803	24.7917
	0.348776	-0.0874971	G5EBZ4	G5EBZ4	Protein let-418	let-418	Color2 [DarkGray]	1	4					43	43	39	32	32	29.6	209.15	0	323.31	3927800000	154	28.9079	29.1955	28.893	29.1183	29.1221	29.0186
	0.633639	-0.087499	Q9NLD1	Q9NLD1		hrp-2	Color2 [DarkGray]	1	4					18	18	18	44.5	44.5	44.5	65.919	0	173.67	1212300000	62	27.3604	27.3572	27.2426	27.4906	27.3219	27.4102
	0.131006	-0.0875734	G5EFH7	G5EFH7		agef-1	Color2 [DarkGray]	1	4					15	15	15	13	13	13	179.18	0	141.17	378330000	44	25.5213	25.985	25.186	25.8032	25.6309	25.521
	0.249756	-0.0875816	O17570	O17570	60S ribosomal protein L38	rpl-38	Color2 [DarkGray]	1	4					5	5	5	54.3	54.3	54.3	8.0766	0	51.541	982920000	27	27.165	26.7558	27.1446	27.0299	27.1479	27.1504
	0.207419	-0.0879618	Q17389	Q17389	Cullin-1	cul-1	Color2 [DarkGray]	1	4					15	15	15	22.7	22.7	22.7	89.526	0	127.15	660410000	44	26.3319	26.7356	26.1893	26.5268	26.5092	26.4845
	0.311124	-0.0881945	P54811	P54811	Transitional endoplasmic reticulum ATPase homolog 1	cdc-48.1	Color2 [DarkGray]	1	4					35	35	14	61.1	61.1	27.8	89.784	0	323.31	7644300000	197	29.955	30.1393	29.7424	30.0614	30.0325	30.0074
	0.262799	-0.0882982	Q19699	Q19699		gfat-2	Color2 [DarkGray]	1	4					25	9	9	46.3	20.8	20.8	79.295	0	95.593	643420000	31	26.3597	26.1749	26.0155	26.4447	26.2271	26.1432
	0.111393	-0.088686	P24896	P24896	NADH-ubiquinone oxidoreductase chain 5	nd5	Color2 [DarkGray]	1	4					3	3	3	6.8	6.8	6.8	61.155	0	26.758	335840000	14	24.9574	25.9034	25.2738	25.618	25.3713	25.4114
	0.16126	-0.088782	Q21740	Q21740		edc-3	Color2 [DarkGray]	1	4					18	18	18	45.1	45.1	45.1	62.637	0	221.46	1056100000	66	26.9964	26.8542	27.4447	27.1654	27.3797	27.0166
	0.342463	-0.0888933	G5EGK1	G5EGK1		tln-1	Color2 [DarkGray]	1	4					38	38	38	25.3	25.3	25.3	279.12	0	323.31	1647300000	131	27.7853	27.8951	27.5469	27.8551	27.8695	27.7693
	0.308132	-0.0891571	Q65XX1	Q65XX1		vbh-1	Color2 [DarkGray]	1	4					12	12	10	21.8	21.8	18.3	71.284	0	100.26	494780000	37	26.0505	25.811	26.1391	25.9581	26.1603	26.1497
	0.170393	-0.0892099	A9UJN4	A9UJN4		pptr-2	Color2 [DarkGray]	1	4					4	4	4	8.1	8.1	8.1	69.907	0	28.685	307510000	21	24.7801	25.3963	24.9755	25.2447	25.1877	24.9872
	1.30834	-0.0895901	Q9U238	Q9U238		trap-4	Color2 [DarkGray]	1	4					8	8	8	67.3	67.3	67.3	17.416	0	192.58	9211300000	76	30.2148	30.2269	30.2596	30.377	30.3162	30.2768
	0.353958	-0.0896517	Q9U2D9	Q9U2D9	Glycogen [starch] synthase	gsy-1	Color2 [DarkGray]	1	4					16	16	16	37.8	37.8	37.8	76.458	0	245.76	2443200000	84	28.4225	28.4336	28.1207	28.435	28.3672	28.4436
	0.404451	-0.0903708	Q94300	Q94300	60S ribosomal protein L11	rpl-11.1	Color2 [DarkGray]	1	4					6	6	2	43.9	43.9	13.3	22.714	0	69.009	1361600000	38	27.3507	27.4032	27.5493	27.4297	27.67	27.4747
	0.422213	-0.0907675	Q9N4F3	Q9N4F3	AP complex subunit beta	apb-1	Color2 [DarkGray]	1	4					33	33	33	45.7	45.7	45.7	105.25	0	323.31	5114800000	182	29.3453	29.5129	29.2648	29.5549	29.364	29.4763
	0.234345	-0.090917	P46561	P46561	ATP synthase subunit beta, mitochondrial	atp-2	Color2 [DarkGray]	1	4					25	25	25	75.1	75.1	75.1	57.526	0	323.31	31705000000	201	31.6887	32.1788	32.1034	32.0879	32.0749	32.0808
	0.345152	-0.0911681	P54889	P54889	Probable delta-1-pyrroline-5-carboxylate synthase;Glutamate 5-kinase;Gamma-glutamyl phosphate reductase	alh-13	Color2 [DarkGray]	1	4					13	13	13	25.9	25.9	25.9	86.693	0	119.81	838600000	48	26.9338	26.8212	26.5866	26.9218	26.8984	26.7949
	0.182094	-0.0914377	Q23315	Q23315		ears-1	Color2 [DarkGray]	1	4					61	61	61	73.2	73.2	73.2	125.2	0	323.31	14637000000	325	31.0233	30.5075	31.1193	31.0132	30.9371	30.9742
	0.136551	-0.091842	O62246	O62246	Coatomer subunit epsilon	cope-1	Color2 [DarkGray]	1	4					7	7	7	38	38	38	32.803	0	108.05	483900000	25	25.4817	26.2651	26.0407	25.8629	26.1587	26.0414
	0.6074	-0.0929025	P34334	P34334	60S ribosomal protein L21	rpl-21	Color2 [DarkGray]	1	4					10	10	10	50.9	50.9	50.9	18.31	0	107.73	3776200000	73	28.8298	28.9839	29.0131	28.9644	29.0452	29.096
	0.257869	-0.0929394	Q95YF3	Q95YF3	ATP-dependent RNA helicase cgh-1	cgh-1	Color2 [DarkGray]	1	4					23	23	23	68.8	68.8	68.8	48.713	0	323.31	6164800000	134	29.6319	29.8208	29.3829	29.5774	29.7328	29.8043
	0.467861	-0.0945505	O02101	O02101		swsn-2.2	Color2 [DarkGray]	1	4					10	10	9	34.1	34.1	31.8	52.265	0	88.152	502450000	30	25.9379	25.9938	26.1424	25.9963	26.2017	26.1599
	0.266017	-0.095307	Q9U1Q4;Q23360	Q9U1Q4	Valine--tRNA ligase	vrs-2	Color2 [DarkGray]	1	4					54	54	54	63	63	63	118.92	0	323.31	11934000000	300	30.6824	30.3231	30.7842	30.7064	30.633	30.7361
	0.331917	-0.096494	P34429	P34429	Probable replication factor C subunit 5	F44B9.8	Color2 [DarkGray]	1	4					6	6	6	23.6	23.6	23.6	41.175	0	64.673	563060000	23	26.1612	26.3991	26.0366	26.4023	26.266	26.2181
	0.336732	-0.0967185	Q8ITV6	Q8ITV6			Color2 [DarkGray]	1	4					18	18	18	35.9	35.9	35.9	94.79	0	276.85	1248900000	58	27.218	27.5692	27.2133	27.4367	27.4489	27.4049
	0.444863	-0.0984726	Q9BKU3	Q9BKU3			Color2 [DarkGray]	1	4					6	6	6	19.9	19.9	19.9	38.898	0	53.591	568260000	21	26.1776	26.221	26.2222	26.2128	26.4934	26.21
	0.471505	-0.0994549	H2KYJ5	H2KYJ5		mtch-1	Color2 [DarkGray]	1	4					15	15	15	59.6	59.6	59.6	37.418	0	323.31	9002000000	96	30.007	30.3103	30.1707	30.2108	30.2945	30.2811
	0.224429	-0.0995458	P91913	P91913	60S acidic ribosomal protein P1	rla-1	Color2 [DarkGray]	1	4					4	4	4	76.6	76.6	76.6	11.284	0	48.252	1461900000	17	27.2136	27.6585	27.7565	27.6129	27.7329	27.5815
	0.302359	-0.0996272	Q9N5E4	Q9N5E4			Color2 [DarkGray]	1	4					9	9	9	83.1	83.1	83.1	15.12	0	138.25	1923000000	50	27.7575	27.9989	28.1053	28.0976	27.8878	28.1752
	0.609095	-0.100093	Q18599	Q18599			Color2 [DarkGray]	1	4					15	15	15	66.5	66.5	66.5	50.753	0	244.26	2074200000	76	28.1533	28.1533	27.9414	28.2199	28.147	28.1814
	0.0986547	-0.100404	O17373	O17373		pho-14	Color2 [DarkGray]	1	4					4	4	4	17.5	17.5	17.5	50.406	0	40.753	113930000	14	23.9394	24.3355	23.5599	23.4693	24.3331	24.3336
	0.182926	-0.100487	G5ECB6	G5ECB6		bus-8	Color2 [DarkGray]	1	4					3	3	3	10.1	10.1	10.1	50.348	0	26.207	84269000	14	23.4515	23.7745	23.0871	23.6545	23.535	23.4251
	0.350084	-0.101015	Q23191	Q23191		puf-9	Color2 [DarkGray]	1	4					9	9	9	20.2	20.2	20.2	78.576	0	89.305	624980000	34	26.3224	26.1756	26.4374	26.5869	26.3816	26.27
	0.166556	-0.101407	O61742	O61742		rpn-10	Color2 [DarkGray]	1	4					6	6	6	32.9	32.9	32.9	37.348	0	128.37	739270000	38	26.3031	26.9629	26.393	26.8333	26.4874	26.6425
	0.359375	-0.102184	Q9XUS5	Q9XUS5			Color2 [DarkGray]	1	4					12	12	12	35.6	35.6	35.6	58.217	0	131.96	462710000	45	25.8462	26.1495	25.778	26.0837	25.9743	26.0223
	0.235754	-0.102214	Q22053	Q22053	rRNA 2-O-methyltransferase fibrillarin	fib-1	Color2 [DarkGray]	1	4					10	10	10	43.5	43.5	43.5	36.383	0	101.8	1789800000	56	27.6877	27.8043	28.0236	27.8839	28.2051	27.7332
	0.934183	-0.102263	Q9U1V9	Q9U1V9		dnj-29	Color2 [DarkGray]	1	4					18	18	18	32.7	32.7	32.7	86.536	0	164.58	1257700000	53	27.3023	27.4286	27.2916	27.4136	27.4205	27.4952
	0.232074	-0.102561	Q95QW0	Q95QW0	Eukaryotic translation initiation factor 3 subunit L	eif-3.L	Color2 [DarkGray]	1	4					10	10	10	22.3	22.3	22.3	62.475	0	106.29	428390000	28	25.9047	25.9264	25.5391	25.8136	25.7367	26.1275
	0.162196	-0.103302	Q18990	Q18990		pyr-1	Color2 [DarkGray]	1	4					46	46	46	33.7	33.7	33.7	242.58	0	323.31	2334700000	167	28.1906	28.6084	27.8132	28.3375	28.178	28.4066
	0.346906	-0.103441	P34601	P34601	Uncharacterized protein ZK1098.2	ZK1098.2	Color2 [DarkGray]	1	4					8	8	8	20.5	20.5	20.5	74.227	0	69.343	240710000	23	25.1094	25.0551	24.8192	24.9554	25.0868	25.2518
	0.815265	-0.103717	P35602	P35602	AP-1 complex subunit mu-1-I	unc-101	Color2 [DarkGray]	1	4					16	16	15	46.4	46.4	44.1	48.228	0	150.13	2058300000	65	28.1073	28.1147	27.9584	28.2203	28.1201	28.1512
	0.403063	-0.104048	Q8WQB3	Q8WQB3		apg-1	Color2 [DarkGray]	1	4					24	24	24	44	44	44	91.638	0	245.92	1506700000	81	27.5646	27.781	27.4062	27.7127	27.6695	27.6818
	0.55541	-0.105042	E0AHA7	E0AHA7		unc-70	Color2 [DarkGray]	1	4					38	38	38	22.8	22.8	22.8	269.46	0	323.31	971650000	91	27.0215	27.0585	26.8711	27.1718	27.125	26.9694
	0.286476	-0.105381	B3GWC3	B3GWC3		ccr-4	Color2 [DarkGray]	1	4					11	11	11	30.9	30.9	30.9	77.075	0	142.04	630320000	38	26.2766	26.5919	26.0915	26.3783	26.4702	26.4277
	0.230217	-0.105949	Q20938	Q20938	Probable 26S proteasome regulatory subunit rpn-6.1	rpn-6.1	Color2 [DarkGray]	1	4					15	15	15	42.2	42.2	42.2	49.091	0	171.21	1969500000	68	27.8834	28.3153	27.7268	28.1493	28.0118	28.0821
	0.382133	-0.106071	H2FLJ1	H2FLJ1		stl-1	Color2 [DarkGray]	1	4					8	8	8	36.7	36.7	36.7	35.644	0	76.978	481950000	27	25.753	26.0109	26.099	26.1517	25.9671	26.0623
	0.321978	-0.106649	G5EEV2	G5EEV2	Transcription-associated protein 1	trr-1	Color2 [DarkGray]	1	4					14	14	14	4.3	4.3	4.3	466.86	0	95.881	109260000	17	23.7715	23.9038	24.0165	24.164	24.0693	23.7784
	0.375013	-0.106964	V6CLA2	V6CLA2		hecd-1	Color2 [DarkGray]	1	4					43	43	43	23.9	23.9	23.9	292.21	0	323.31	2078200000	144	28.0759	28.2873	27.8731	28.1844	28.182	28.1909
	0.426324	-0.106985	J7SA49	J7SA49		let-526	Color2 [DarkGray]	1	4					5	5	5	3.3	3.3	3.3	189.69	0	53.597	185620000	22	24.6654	24.7473	24.3966	24.7258	24.6771	24.7273
	0.24546	-0.107887	P34647	P34647	DNA replication licensing factor mcm-6	mcm-6	Color2 [DarkGray]	1	4					15	15	15	24.6	24.6	24.6	91.129	0	167.29	834870000	70	26.6366	26.9259	26.4231	26.8726	26.5808	26.8559
	0.926401	-0.108011	P34652	P34652	Calnexin	cnx-1	Color2 [DarkGray]	1	4					12	12	12	27.1	27.1	27.1	69.207	0	141.36	1594500000	40	27.6175	27.7476	27.6724	27.7314	27.8631	27.767
	0.278082	-0.108133	Q23089	Q23089		xpo-1	Color2 [DarkGray]	1	4					36	36	36	47.5	47.5	47.5	123.85	0	323.31	6341300000	183	29.6749	29.9396	29.4082	29.8336	29.784	29.7295
	0.557065	-0.108365	Q9N5U1	Q9N5U1	Alpha-1,4 glucan phosphorylase		Color2 [DarkGray]	1	4					16	16	16	24.1	24.1	24.1	101.61	0	205.21	791730000	64	26.746	26.5305	26.7584	26.8741	26.7553	26.7305
	0.652394	-0.108906	Q19200;Q19958	Q19200	Stomatin-1	sto-1	Color2 [DarkGray]	1	4					14	14	14	56.4	56.4	56.4	35.838	0	189.87	2223800000	63	28.221	28.2562	28.0425	28.2925	28.3394	28.2146
	0.521726	-0.109296	B2FDA8	B2FDA8	Structural maintenance of chromosomes protein 3	smc-3	Color2 [DarkGray]	1	4					12	12	12	14.7	14.7	14.7	146.51	0	102.59	350190000	26	25.5708	25.5187	25.3425	25.6874	25.5952	25.4772
	0.441816	-0.109313	O44512	O44512	Cytochrome b-c1 complex subunit Rieske, mitochondrial	isp-1	Color2 [DarkGray]	1	4					7	7	7	37.7	37.7	37.7	29.709	0	92.305	1650300000	32	27.5662	27.9121	27.7188	27.8218	27.9108	27.7924
	0.643004	-0.109343	O18178	O18178		pptr-1	Color2 [DarkGray]	1	4					6	6	6	14.8	14.8	14.8	61.835	0	78.571	308840000	27	25.287	25.4101	25.2271	25.5163	25.3273	25.4088
	0.30071	-0.111071	Q9XXU9	Q9XXU9	V-type proton ATPase subunit C	vha-11	Color2 [DarkGray]	1	4					15	15	15	51.8	51.8	51.8	43.458	0	200.64	952370000	51	27.0714	27.124	26.6508	27.0439	27.0569	27.0786
	0.451263	-0.111866	G5EEM5	G5EEM5	Zygote defective protein 9	zyg-9	Color2 [DarkGray]	1	4					34	34	34	31.3	31.3	31.3	156.19	0	319.77	2094300000	105	28.1351	28.2156	27.8721	28.2211	28.1371	28.2001
	0.175393	-0.11193	H2KYN3	H2KYN3		acdh-13	Color2 [DarkGray]	1	4					9	9	9	26.3	26.3	26.3	67.991	0	96.132	165170000	18	24.6982	24.3768	24.223	24.9365	24.3897	24.3075
	0.350081	-0.112303	P34556	P34556	Cyclin-dependent kinase 1	cdk-1	Color2 [DarkGray]	1	4					16	16	16	63.3	63.3	63.3	38.295	0	195.29	2070400000	59	28.1782	28.2032	27.7932	28.1475	28.1832	28.1808
	0.233304	-0.112684	O01504	O01504	60S acidic ribosomal protein P2	rpa-2	Color2 [DarkGray]	1	4					3	3	3	63.6	63.6	63.6	10.813	0	103.11	611190000	22	25.9175	26.5613	26.3447	26.3715	26.3757	26.4144
	0.40566	-0.113476	P47208	P47208	T-complex protein 1 subunit delta	cct-4	Color2 [DarkGray]	1	4					12	12	12	39.8	39.8	39.8	58.391	0	147.38	1615500000	57	27.8307	27.6917	27.4839	27.8963	27.6804	27.77
	0.984012	-0.114177	G5EE80	G5EE80			Color2 [DarkGray]	1	4					8	8	8	20.2	20.2	20.2	54.963	0	63.774	410910000	26	25.7661	25.7675	25.6792	25.8109	25.9434	25.8011
	0.453928	-0.114178	Q09475	Q09475	Uncharacterized helicase C28H8.3	C28H8.3	Color2 [DarkGray]	1	4					27	27	27	23.7	23.7	23.7	194.09	0	312.97	1134200000	87	27.3063	27.3139	26.9885	27.2879	27.3205	27.3427
	0.482715	-0.114709	A8WHP8	A8WHP8		mdt-28	Color2 [DarkGray]	1	4					26	26	26	67.7	67.7	67.7	46.523	0	323.31	8005400000	154	30.1107	30.054	29.8378	30.2381	30.055	30.0535
	1.28536	-0.116669	Q18066	Q18066	Disorganized muscle protein 1	dim-1	Color2 [DarkGray]	1	4					10	10	10	21.2	21.2	21.2	71.849	0	85.605	886480000	39	26.8415	26.8606	26.7703	26.9998	26.8877	26.9348
	0.472809	-0.117551	Q9TYL9	Q9TYL9	Coatomer subunit beta	copb-1	Color2 [DarkGray]	1	4					38	38	37	52.8	52.8	52.1	107.53	0	323.31	4267600000	161	29.0796	29.2396	28.8835	29.1222	29.2088	29.2243
	0.159775	-0.117968	O02218	O02218		lid-1	Color2 [DarkGray]	1	4					7	7	7	30.8	30.8	30.8	40.389	0	73.882	294020000	25	25.2363	25.6383	24.7548	25.3656	25.4921	25.1256
	0.212312	-0.118184	P34678	P34678	Polypeptide N-acetylgalactosaminyltransferase 3	gly-3	Color2 [DarkGray]	1	4					5	5	5	15.4	15.4	15.4	68.911	0	47.007	389930000	22	25.5401	26.025	25.2957	25.7873	25.6952	25.7328
	0.3623	-0.118739	Q9UAQ6	Q9UAQ6		rab-1	Color2 [DarkGray]	1	4					10	10	8	70.2	70.2	61.5	22.545	0	171.23	1428900000	53	27.3171	27.4587	27.6502	27.6842	27.6975	27.4005
	0.137039	-0.119717	G5EG81	G5EG81	Ubiquitin carboxyl-terminal hydrolase		Color2 [DarkGray]	1	4					14	14	14	6.1	6.1	6.1	340.49	0	100.05	188340000	25	24.3655	25.1545	24.12	24.5404	24.8198	24.6389
	0.305162	-0.120284	Q09496	Q09496	Putative serine/threonine-protein phosphatase pph-6	pph-6	Color2 [DarkGray]	1	4					4	4	4	26.3	26.3	26.3	37.387	0	47.596	203460000	15	24.6273	24.9991	24.476	24.8314	24.7471	24.8848
	0.152123	-0.120616	G5EDN3	G5EDN3	Protein timeless homolog	tim-1	Color2 [DarkGray]	1	4					8	8	8	6.4	6.4	6.4	157.01	0	53.165	125700000	18	24.2028	24.3372	23.4672	24.2431	23.8822	24.2437
	0.24302	-0.121209	B2D6K9	B2D6K9		saps-1	Color2 [DarkGray]	1	4					12	12	12	22.6	22.6	22.6	87.401	0	138.4	879850000	44	26.8736	27.0473	26.5036	26.911	26.7412	27.1358
	0.452781	-0.121251	P52012	P52012	Peptidyl-prolyl cis-trans isomerase 4	cyn-4	Color2 [DarkGray]	1	4					4	4	4	9.8	9.8	9.8	58.533	0	39.169	154660000	17	24.1959	24.407	24.3888	24.5122	24.2684	24.575
	0.590018	-0.121326	Q17967	Q17967	Protein disulfide-isomerase 1	pdi-1	Color2 [DarkGray]	1	4					4	4	4	7.6	7.6	7.6	53.435	0	24.944	174600000	14	24.5176	24.5068	24.4299	24.5044	24.7805	24.5334
	0.241022	-0.121463	Q18581	Q18581	Inactive angiotensin-converting enzyme-related protein	acn-1	Color2 [DarkGray]	1	4					17	17	17	27	27	27	100.72	0	236.43	2634500000	83	28.381	28.728	28.0478	28.5679	28.4741	28.4791
	0.473687	-0.121801	Q19130	Q19130		gfat-1	Color2 [DarkGray]	1	4					33	33	17	63.2	63.2	38.2	81.061	0	323.31	6304400000	163	29.7715	29.7237	29.4969	29.8593	29.6409	29.8573
	0.45753	-0.122674	Q9N4H7	Q9N4H7	Coatomer subunit alpha	copa-1	Color2 [DarkGray]	1	4					43	43	43	48.8	48.8	48.8	137.71	0	323.31	4804200000	182	29.1609	29.4257	29.185	29.2996	29.5378	29.3023
	0.312612	-0.123022	G5EFP3	G5EFP3		mrp-4	Color2 [DarkGray]	1	4					20	20	20	19	19	19	177.64	0	185	913280000	56	26.9704	27.0514	26.5499	27.062	26.9311	26.9477
	0.404368	-0.123111	G5ED41	G5ED41	Cullin-associated NEDD8-dissociated protein 1	cand-1	Color2 [DarkGray]	1	4					59	59	59	58.8	58.8	58.8	141.72	0	323.31	11654000000	304	30.676	30.6537	30.2827	30.6983	30.6315	30.652
	0.493412	-0.123114	P34343	P34343	Nuclear pore complex protein 15	npp-15	Color2 [DarkGray]	1	4					10	10	10	11.8	11.8	11.8	128.19	0	84.406	274390000	26	25.1507	25.2347	25.035	25.3931	25.0851	25.3116
	0.280375	-0.123957	Q19825	Q19825	Probable arginine--tRNA ligase, cytoplasmic	rrt-1	Color2 [DarkGray]	1	4					40	40	40	64.4	64.4	64.4	80.895	0	323.31	4271100000	161	29.1403	28.7836	29.3865	29.2878	29.2154	29.179
	0.32582	-0.126148	Q9N5V3	Q9N5V3		imb-3	Color2 [DarkGray]	1	4					42	42	42	58.9	58.9	58.9	122.03	0	323.31	6067000000	235	29.5166	29.832	29.2886	29.6732	29.7101	29.6324
	1.77624	-0.126502	Q20121	Q20121		acs-4	Color2 [DarkGray]	1	4					22	22	22	45	45	45	81.252	0	293.79	4202000000	131	29.0258	29.1052	29.092	29.2401	29.1913	29.171
	0.263042	-0.126867	H2KYH8	H2KYH8			Color2 [DarkGray]	1	4					6	6	6	9.8	9.8	9.8	75.097	0	47.984	286720000	21	25.1271	25.5522	24.9022	25.3728	25.2855	25.3038
	0.178394	-0.127344	G5EES9	G5EES9		txl-1	Color2 [DarkGray]	1	4					12	12	12	60.9	60.9	60.9	31.077	0	171.83	1144700000	43	26.9704	27.6906	26.8293	27.3614	27.3148	27.1961
	0.462246	-0.127599	P45970	P45970	Spindle apparatus protein lin-5	lin-5	Color2 [DarkGray]	1	4					9	9	9	14.4	14.4	14.4	93.439	0	103.44	512640000	33	25.9306	26.2294	25.9371	26.1158	26.0721	26.292
	0.664907	-0.12764	Q95XI9	Q95XI9			Color2 [DarkGray]	1	4					12	12	12	48.6	48.6	48.6	34.602	0	200	3005500000	63	28.4331	28.7004	28.627	28.7157	28.7743	28.6535
	0.940312	-0.127708	Q94261	Q94261	COP9/Signalosome and eIF3 complex-shared subunit 1	cif-1	Color2 [DarkGray]	1	4					15	15	15	48.5	48.5	48.5	44.083	0	197.67	1208600000	60	27.3448	27.2852	27.1962	27.4888	27.3286	27.3919
	1.0392	-0.128096	Q22498	Q22498	Probable coatomer subunit gamma	T14G10.5	Color2 [DarkGray]	1	4					44	44	44	70.7	70.7	70.7	96.301	0	323.31	7465000000	202	29.9324	29.9795	29.8058	30.082	29.9939	30.0262
	0.46609	-0.128102	Q9XVK5	Q9XVK5	NEDD8-conjugating enzyme ubc-12	ubc-12	Color2 [DarkGray]	1	4					6	6	6	60.6	60.6	60.6	21.101	0	132.81	1654700000	41	27.8931	27.8014	27.5217	27.9393	27.7985	27.8627
	0.22671	-0.129145	P54812	P54812	Transitional endoplasmic reticulum ATPase homolog 2	cdc-48.2	Color2 [DarkGray]	1	4					34	13	13	57.8	24.6	24.6	89.639	0	265.44	1980900000	72	28.0315	28.3313	27.5693	28.1195	28.0613	28.1388
	0.367838	-0.129295	Q9U2Y2	Q9U2Y2	CDK5RAP3-like protein	Y113G7B.16	Color2 [DarkGray]	1	4					5	5	5	11	11	11	55.731	0	33.982	182480000	17	24.6051	24.7328	24.2466	24.6676	24.687	24.6178
	0.768143	-0.12933	Q95X44	Q95X44		vha-8	Color2 [DarkGray]	1	4					6	6	6	27.4	27.4	27.4	25.586	0	53.606	250140000	27	25.0692	25.0994	24.8786	25.2104	25.1345	25.0903
	0.801417	-0.130173	P53013	P53013	Elongation factor 1-alpha	eft-3	Color2 [DarkGray]	1	4					29	29	29	69.5	69.5	69.5	50.668	0	323.31	124950000000	564	34.0334	33.9353	33.8446	34.1347	33.9664	34.1027
	0.449854	-0.130256	Q95XR0	Q95XR0			Color2 [DarkGray]	1	4					15	15	15	42.9	42.9	42.9	51.234	0	119.34	1167800000	66	27.4695	27.0524	27.1855	27.3295	27.3984	27.3701
	0.801718	-0.130664	Q9XWI6	Q9XWI6	Eukaryotic translation initiation factor 3 subunit B	eif-3.B	Color2 [DarkGray]	1	4					4	4	4	8.1	8.1	8.1	83.064	0	33.483	290590000	16	25.1658	25.3537	25.1252	25.3778	25.3666	25.2922
	0.208351	-0.130735	Q22601	Q22601		apa-2	Color2 [DarkGray]	1	4					18	18	18	27.9	27.9	27.9	104.18	0	177.57	525970000	44	25.8974	26.4566	25.7759	26.4145	26.0961	26.0115
	0.347322	-0.13119	Q9U2G0	Q9U2G0	Putative U5 small nuclear ribonucleoprotein 200 kDa helicase	Y46G5A.4	Color2 [DarkGray]	1	4					39	39	39	24.4	24.4	24.4	243.83	0	323.31	1672000000	127	27.4716	27.9458	27.7253	27.7598	27.9969	27.7795
	0.691188	-0.131346	Q17770	Q17770	Protein disulfide-isomerase 2	pdi-2	Color2 [DarkGray]	1	4					8	8	8	16.8	16.8	16.8	55.152	0	96.643	646880000	47	26.4237	26.4755	26.2204	26.5	26.5722	26.4416
	0.857848	-0.131442	P46975	P46975	Dolichyl-diphosphooligosaccharide--protein glycosyltransferase subunit STT3	T12A2.2	Color2 [DarkGray]	1	4					18	18	18	24.6	24.6	24.6	85.121	0	202.98	1558500000	80	27.758	27.579	27.6	27.8399	27.6939	27.7975
	0.37514	-0.132226	Q8WTL6	Q8WTL6		hpo-29	Color2 [DarkGray]	1	4					21	21	21	30	30	30	98.44	0	161.02	986120000	70	27.0518	27.186	26.6919	27.0974	27.1273	27.1017
	0.431172	-0.132733	Q18090	Q18090	Mitochondrial import receptor subunit TOM40 homolog	C18E9.6	Color2 [DarkGray]	1	4					14	14	14	74.8	74.8	74.8	32.385	0	261.8	2059500000	56	28.0852	28.2302	27.8181	28.0746	28.2075	28.2496
	0.248867	-0.133105	Q9XW17	Q9XW17		car-1	Color2 [DarkGray]	1	4					12	12	12	43.8	43.8	43.8	37.61	0	150.49	1159600000	45	27.2489	26.885	27.4805	27.2748	27.573	27.1659
	0.996351	-0.133412	Q95ZS5;REV__Q17912	Q95ZS5			Color2 [DarkGray]	1	4					8	8	8	28.2	28.2	28.2	49.409	0	143.87	1025700000	42	26.9776	26.978	27.1533	27.1824	27.2013	27.1254
	0.634719	-0.133834	O44156	O44156	Proteasome subunit alpha type-1	pas-6	Color2 [DarkGray]	1	4					3	3	3	19.6	19.6	19.6	28.311	0	25.327	195030000	11	24.578	24.7192	24.5855	24.6695	24.9276	24.6871
	0.433663	-0.133905	Q20306	Q20306		abcf-3	Color2 [DarkGray]	1	4					9	9	9	21.5	21.5	21.5	80.286	0	75.199	360150000	22	25.4397	25.7284	25.4174	25.8328	25.6011	25.5534
	0.740582	-0.134461	G5EBF4	G5EBF4			Color2 [DarkGray]	1	4					5	5	5	15.6	15.6	15.6	53.237	0	66.328	341580000	24	25.3079	25.5412	25.4761	25.6277	25.4846	25.6163
	0.48986	-0.134598	Q9TYT8	Q9TYT8			Color2 [DarkGray]	1	4					4	4	4	38.3	38.3	38.3	24.678	0	86.625	232920000	14	24.8616	25.0165	24.7792	25.1795	25.038	24.8435
	0.391824	-0.135435	Q17796	Q17796		hgrs-1	Color2 [DarkGray]	1	4					11	11	11	19.6	19.6	19.6	83.351	0	88.87	555430000	32	26.0713	26.3902	25.9476	26.207	26.3965	26.2119
	0.653042	-0.13568	O17919	O17919	Putative H/ACA ribonucleoprotein complex subunit 4	K01G5.5	Color2 [DarkGray]	1	4					6	6	6	19.8	19.8	19.8	50.21	0	56.243	390490000	31	25.5727	25.557	25.8068	25.8093	25.8467	25.6875
	0.237981	-0.135837	G5EGS5	G5EGS5		gbf-1	Color2 [DarkGray]	1	4					28	28	28	17.6	17.6	17.6	219.53	0	265.42	1126600000	89	27.1743	27.5353	26.7727	27.3498	27.3317	27.2083
	0.504156	-0.136392	P27639	P27639	Eukaryotic initiation factor 4A	inf-1	Color2 [DarkGray]	1	4					28	28	19	84.8	84.8	66.7	45.407	0	323.31	14233000000	188	30.9209	30.9682	30.6189	30.9099	31.0598	30.9475
	0.260488	-0.13804	P12456;CON__ENSEMBL:ENSBTAP00000025008	P12456	Tubulin beta-1 chain	mec-7	Color2 [DarkGray]	1	4					23	10	9	62.6	38.1	34.9	49.26	0	137.66	1332100000	43	27.2989	27.4964	26.7935	27.3528	27.2795	27.3706
	0.237889	-0.138409	Q9XWP1	Q9XWP1			Color2 [DarkGray]	1	4					5	5	5	51.7	51.7	51.7	26.331	0	43.73	187240000	20	24.848	24.7131	24.1423	24.8456	24.686	24.5871
	0.2248	-0.1385	P34475	P34475	Tubulin gamma chain	tbg-1	Color2 [DarkGray]	1	4					13	13	13	49.5	49.5	49.5	49.928	0	220.76	807740000	41	26.6409	27.0518	26.2208	26.7516	26.8173	26.76
	0.26675	-0.139141	Q17413	Q17413	Probable uridine-cytidine kinase	B0001.4	Color2 [DarkGray]	1	4					6	6	6	34.3	34.3	34.3	28.389	0	62.726	702890000	21	26.6137	26.7445	26.0643	26.5995	26.6242	26.6162
	0.277244	-0.139406	Q19905	Q19905	UDP-glucose 6-dehydrogenase	sqv-4	Color2 [DarkGray]	1	4					11	11	11	37	37	37	52.755	0	163.07	792250000	42	26.6657	26.985	26.2977	26.7965	26.8492	26.7209
	0.4841	-0.139552	Q9N4M4	Q9N4M4	Nuclear anchorage protein 1	anc-1	Color2 [DarkGray]	1	4					21	21	21	21.7	21.7	21.7	956.47	0	202.78	1584300000	74	27.7998	27.6875	27.508	27.938	27.8482	27.6277
	0.7487	-0.139668	Q17994	Q17994	Aspartate aminotransferase	got-2.2	Color2 [DarkGray]	1	4					5	5	5	17.9	17.9	17.9	45.617	0	40.781	344850000	16	25.3444	25.6134	25.385	25.5534	25.5929	25.6155
	0.73717	-0.140521	Q17335	Q17335	Alcohol dehydrogenase class-3	H24K24.3	Color2 [DarkGray]	1	4					2	2	2	6.5	6.5	6.5	41.292	0	17.488	110130000	12	23.8877	23.7302	23.8543	23.9772	23.8322	24.0845
	1.66724	-0.140619	P49041	P49041	40S ribosomal protein S5	rps-5	Color2 [DarkGray]	1	4					13	13	13	68.1	68.1	68.1	23.154	0	208.76	2559700000	80	28.3141	28.2605	28.346	28.5013	28.4401	28.401
	0.606346	-0.14159	G5EF53;P91094	G5EF53		swsn-4	Color2 [DarkGray]	1	4					26	26	26	23.4	23.4	23.4	170.61	0	260.46	1128100000	87	27.1101	27.3535	27.0284	27.2466	27.3759	27.2942
	0.166322	-0.142125	O01868	O01868	60S ribosomal protein L24	rpl-24.1	Color2 [DarkGray]	1	4					5	5	5	26.4	26.4	26.4	17.78	0	41.318	2350800000	32	27.8208	28.6698	28.1129	27.9494	28.6343	28.4462
	0.689984	-0.142505	P61866	P61866	60S ribosomal protein L12	rpl-12	Color2 [DarkGray]	1	4					6	6	6	56.4	56.4	56.4	17.831	0	68.044	2058700000	39	27.9078	28.0529	28.1398	28.0841	28.3022	28.1417
	0.351022	-0.142796	Q9XWV2	Q9XWV2	Putative phospholipase B-like 1	Y37D8A.2	Color2 [DarkGray]	1	4					8	8	8	21.2	21.2	21.2	65.438	0	95.75	334450000	24	25.1084	25.6166	25.4262	25.4184	25.6854	25.4757
	0.682082	-0.143826	Q9U229	Q9U229		wah-1	Color2 [DarkGray]	1	4					7	7	7	14.6	14.6	14.6	77.393	0	73.176	329490000	22	25.3179	25.571	25.2642	25.5185	25.5073	25.5588
	0.351298	-0.143912	P34369	P34369	Pre-mRNA-splicing factor 8 homolog	prp-8	Color2 [DarkGray]	1	4					39	39	39	25.5	25.5	25.5	272.02	0	323.31	1120100000	92	26.911	27.3312	27.1296	27.1941	27.5013	27.1081
	0.306841	-0.144504	H2L056	H2L056		ubxn-3	Color2 [DarkGray]	1	4					13	13	13	28.2	28.2	28.2	69.672	0	124.93	897460000	53	26.8912	27.1064	26.4862	26.8654	27.0782	26.9738
	0.653604	-0.144557	P91349;REV__P91349	P91349	Spindle-defective protein 5	spd-5	Color2 [DarkGray]	1	4					11	11	11	13.4	13.4	13.4	135.15	0	91.5	272820000	28	25.2235	24.9966	25.1849	25.335	25.1379	25.3657
	0.321015	-0.144959	Q19020	Q19020	Dynein heavy chain, cytoplasmic	dhc-1	Color2 [DarkGray]	1	4					172	172	172	54.5	54.5	54.5	521.57	0	323.31	21626000000	791	31.5435	31.672	31.0636	31.5779	31.5622	31.5739
	1.551	-0.145635	P51875	P51875	Guanine nucleotide-binding protein G(o) subunit alpha	goa-1	Color2 [DarkGray]	1	4					15	15	14	51.4	51.4	48.9	40.451	0	148.34	2185800000	73	28.159	28.0563	28.1509	28.294	28.2974	28.2118
	0.24086	-0.146224	H2KZA2	H2KZA2			Color2 [DarkGray]	1	4					7	7	7	23.9	23.9	23.9	50.21	0	64.108	740640000	28	26.3774	26.9629	26.2298	26.8318	26.6313	26.5457
	0.635986	-0.146395	G5EEA8	G5EEA8	Annexin	nex-1	Color2 [DarkGray]	1	4					9	9	9	34.2	34.2	34.2	35.695	0	101.09	581210000	34	26.1485	26.318	26.0331	26.3408	26.4048	26.1932
	0.286405	-0.147367	Q6AW08	Q6AW08		cogc-3	Color2 [DarkGray]	1	4					10	10	10	17.4	17.4	17.4	89.636	0	98.342	453290000	36	25.858	26.1672	25.5023	26.1382	25.9626	25.8689
	0.633815	-0.14753	Q9NAH6	Q9NAH6	Ribosomal protein S6 kinase	rsks-1	Color2 [DarkGray]	1	4					9	9	9	28.7	28.7	28.7	60.424	0	91.105	427600000	24	25.7805	25.9619	25.6059	25.912	25.9066	25.9724
	0.4382	-0.147767	Q9U3D6;Q93412	Q9U3D6		adr-1	Color2 [DarkGray]	1	4					23	23	23	32.5	32.5	32.5	107.43	0	241.75	1256600000	87	27.5961	27.3132	27.1262	27.5432	27.398	27.5376
	0.527038	-0.148176	P91917	P91917	Obg-like ATPase 1	ola-1	Color2 [DarkGray]	1	4					26	26	26	71.6	71.6	71.6	44.35	0	318.23	7400000000	156	30.0096	29.996	29.6506	30.1111	29.9916	29.9981
	0.40457	-0.148425	Q9N4G8	Q9N4G8	Receptor expression-enhancing protein	yop-1	Color2 [DarkGray]	1	4					4	4	4	21.9	21.9	21.9	20.564	0	66.525	1229000000	28	27.5351	27.1503	27.2236	27.6065	27.4869	27.2609
	0.314901	-0.148691	Q17391	Q17391	Cullin-3	cul-3	Color2 [DarkGray]	1	4					20	20	20	34.9	34.9	34.9	90.235	0	260.45	1444400000	96	27.5469	27.8305	27.1697	27.6883	27.6919	27.6129
	0.329352	-0.14893	P50880	P50880	60S ribosomal protein L3	rpl-3	Color2 [DarkGray]	1	4					21	21	21	55.4	55.4	55.4	45.659	0	278.34	5816700000	120	29.2325	29.6042	29.6692	29.5302	29.9048	29.5177
	1.00627	-0.149104	O18239	O18239		sec-61	Color2 [DarkGray]	1	4					12	12	12	35.1	35.1	35.1	52.239	0	203.1	9335000000	89	30.2283	30.1993	30.039	30.2779	30.3778	30.2582
	0.187433	-0.149963	P19626	P19626	Myosin regulatory light chain 2	mlc-2	Color2 [DarkGray]	1	4					7	7	2	56.5	56.5	11.8	18.603	0	107.02	729790000	25	26.0884	26.8809	26.4375	26.4619	27.0202	26.3746
	0.716536	-0.150782	Q19713	Q19713	Phenylalanine--tRNA ligase beta subunit	frs-2	Color2 [DarkGray]	1	4					4	4	4	9.3	9.3	9.3	66.061	0	27.609	232090000	15	25.0225	24.968	24.8267	25.1622	24.937	25.1704
	0.336049	-0.151265	O18023;O18016	O18023;O18016	Ig-like and fibronectin type-III domain-containing protein C25G4.10;Ig-like and fibronectin type-III domain-containing protein T04A11.3	C25G4.10;T04A11.3	Color2 [DarkGray]	1	4					20	20	20	16.7	16.7	16.7	169.66	0	156.88	774360000	66	26.7958	26.8049	26.2474	26.729	26.8097	26.7632
	0.262157	-0.151637	Q23449	Q23449	26S proteasome non-ATPase regulatory subunit 8	rpn-12	Color2 [DarkGray]	1	4					9	9	9	43.6	43.6	43.6	28.795	0	84.46	1921700000	39	27.7472	28.3635	27.6252	28.1228	28.0522	28.0158
	0.286967	-0.152803	O01802	O01802	60S ribosomal protein L7	rpl-7	Color2 [DarkGray]	1	4					20	20	20	66.4	66.4	66.4	28.131	0	196.32	8451200000	114	29.775	30.0123	30.3572	30.047	30.4655	30.0904
	0.298547	-0.153137	Q9N592	Q9N592		prp-31	Color2 [DarkGray]	1	4					8	8	8	32.7	32.7	32.7	55.617	0	87.783	433970000	25	25.9282	25.9964	25.3629	25.8053	25.9673	25.9744
	1.17342	-0.154212	G5EDD1	G5EDD1		ucr-2.1	Color2 [DarkGray]	1	4					7	7	7	24.1	24.1	24.1	44.435	0	86.293	468660000	28	26.0029	25.851	25.8587	25.9843	26.0935	26.0975
	0.330976	-0.154368	Q9NA98	Q9NA98		arp-1	Color2 [DarkGray]	1	4					12	12	12	46	46	46	42.071	0	165.89	1191600000	55	27.0811	27.5725	27.0145	27.3835	27.2404	27.5073
	1.5126	-0.155029	Q22516	Q22516	Chromodomain-helicase-DNA-binding protein 3 homolog	chd-3	Color2 [DarkGray]	1	4					16	12	12	11.2	8.7	8.7	205.25	0	88.329	423850000	26	25.7484	25.8127	25.6694	25.8623	25.9411	25.8922
	0.514668	-0.155087	Q22037	Q22037	Heterogeneous nuclear ribonucleoprotein A1	hrp-1	Color2 [DarkGray]	1	4					5	5	5	19.9	19.9	19.9	36.343	0	77.071	395700000	19	25.4572	25.5759	25.8758	25.7065	25.8553	25.8125
	0.463808	-0.155282	G5EG62	G5EG62		unc-45	Color2 [DarkGray]	1	4					17	17	17	22.3	22.3	22.3	107.42	0	182.53	1047700000	58	27.2688	27.1359	26.8025	27.2968	27.2229	27.1535
	1.0233	-0.156984	Q27888	Q27888	L-lactate dehydrogenase	ldh-1	Color2 [DarkGray]	1	4					10	10	10	42	42	42	36.065	0	105.28	666530000	35	26.3219	26.5553	26.3701	26.5578	26.5659	26.5946
	0.579422	-0.157261	P46557	P46557	Matrix non-peptidase homolog 1	mnp-1	Color2 [DarkGray]	1	4					15	15	15	33.4	33.4	33.4	85.983	0	158.02	788020000	52	26.5001	26.857	26.5092	26.7479	26.8369	26.7533
	0.909761	-0.158639	G5EGT7	G5EGT7		iffb-1	Color2 [DarkGray]	1	4					9	9	9	11.8	11.8	11.8	120.42	0	82.314	306570000	23	25.3696	25.2577	25.3961	25.4109	25.6367	25.4517
	0.508371	-0.158732	E2JKZ0	E2JKZ0		dnc-1	Color2 [DarkGray]	1	4					7	7	7	7.5	7.5	7.5	151.17	0	57.837	1357200000	17	27.2625	27.4894	27.1349	27.2761	27.5387	27.5481
	0.820505	-0.159969	Q20364	Q20364			Color2 [DarkGray]	1	4					11	11	11	25.3	25.3	25.3	74.781	0	96.891	433600000	29	25.7392	25.9596	25.7176	26.0138	26.0103	25.8722
	0.709433	-0.160126	H9G2T4	H9G2T4	Isocitrate dehydrogenase [NADP]	idh-1	Color2 [DarkGray]	1	4					10	10	9	25.3	25.3	25.3	48.525	0	72.915	286900000	24	25.1531	25.3734	25.0439	25.346	25.4131	25.2917
	0.591702	-0.160135	Q9N5B3	Q9N5B3			Color2 [DarkGray]	1	4					12	12	12	47.3	47.3	47.3	43.032	0	132.93	1468900000	53	27.456	27.4407	27.6915	27.8514	27.6753	27.5419
	0.401318	-0.160196	O45551	O45551	Eukaryotic translation initiation factor 4E-1	ife-1	Color2 [DarkGray]	1	4					5	5	4	29.7	29.7	24.5	24.313	0	49.601	628400000	25	26.3535	26.517	26.0589	26.2644	26.5617	26.5838
	1.75727	-0.160681	Q95Y90	Q95Y90	60S ribosomal protein L9	rpl-9	Color2 [DarkGray]	1	4					11	11	11	59.8	59.8	59.8	21.508	0	170.17	6207900000	68	29.6519	29.6694	29.5454	29.8034	29.7889	29.7564
	0.31507	-0.160802	P90795	P90795	Probable glycerol-3-phosphate dehydrogenase, mitochondrial	T25G3.4	Color2 [DarkGray]	1	4					9	9	9	18.6	18.6	18.6	80.806	0	69.021	323520000	21	24.92	25.6132	25.4257	25.427	25.5121	25.5022
	1.04788	-0.160993	P47209	P47209	T-complex protein 1 subunit epsilon	cct-5	Color2 [DarkGray]	1	4					16	16	16	44.1	44.1	44.1	59.406	0	181.75	763140000	63	26.6432	26.6759	26.4619	26.7044	26.8009	26.7586
	0.836201	-0.161078	O76630	O76630		emc-2	Color2 [DarkGray]	1	4					7	7	7	35.7	35.7	35.7	33.341	0	83.796	647140000	24	26.5326	26.2849	26.2656	26.5541	26.4741	26.5381
	0.232118	-0.161661	Q20585	Q20585	26S proteasome non-ATPase regulatory subunit 6	rpn-7	Color2 [DarkGray]	1	4					17	17	17	47.1	47.1	47.1	47.583	0	146.6	2156600000	81	27.8599	28.5832	27.7272	28.2277	28.1054	28.3222
	0.746682	-0.163162	Q95008	Q95008	Proteasome subunit alpha type-5	pas-5	Color2 [DarkGray]	1	4					5	5	5	25.8	25.8	25.8	27.207	0	47.904	242350000	17	25.0569	24.9855	24.8073	25.1786	24.9781	25.1825
	0.480329	-0.163251	Q20157	Q20157	Mannose-P-dolichol utilization defect 1 protein homolog	F38E1.9	Color2 [DarkGray]	1	4					3	3	3	23.6	23.6	23.6	26.06	0	67.543	580740000	29	26.025	26.4765	26.072	26.3927	26.3871	26.2834
	0.245221	-0.163333	Q9XWS4	Q9XWS4		rpl-30	Color2 [DarkGray]	1	4					7	7	7	53	53	53	12.437	0	66.432	876030000	39	26.4886	26.7238	27.0247	26.6979	27.3343	26.6948
	0.568838	-0.163491	O02639	O02639	60S ribosomal protein L19	rpl-19	Color2 [DarkGray]	1	4					7	7	7	26.8	26.8	26.8	23.651	0	69.016	3648900000	44	28.7208	28.785	29.0023	29.0046	29.1619	28.832
	0.414578	-0.163563	Q03577	Q03577	Aspartate--tRNA ligase, cytoplasmic	drs-1	Color2 [DarkGray]	1	4					32	32	32	67.2	67.2	67.2	59.939	0	323.31	4936300000	138	29.4223	29.4554	28.9534	29.4412	29.365	29.5156
	0.879297	-0.164644	Q9TZ33	Q9TZ33		ucr-2.3	Color2 [DarkGray]	1	4					13	13	13	55.3	55.3	55.3	45.56	0	223.28	3944200000	83	28.8363	29.1147	28.9418	29.0823	29.1143	29.1901
	0.381633	-0.164823	W6RQY9	W6RQY9			Color2 [DarkGray]	1	4					6	6	6	8.1	8.1	8.1	119.49	0	46.145	146580000	19	24.2754	24.491	23.9001	24.3107	24.3537	24.4966
	0.902501	-0.164846	P91390	P91390		ostd-1	Color2 [DarkGray]	1	4					6	6	6	27.1	27.1	27.1	31.148	0	118.93	2149700000	31	28.1024	28.1939	27.9479	28.3266	28.1676	28.2445
	2.03075	-0.165103	Q20713	Q20713			Color2 [DarkGray]	1	4					7	7	7	34.9	34.9	34.9	35.639	0	130.33	1258000000	40	27.3779	27.3569	27.2755	27.4697	27.5196	27.5163
	0.666175	-0.16566	P34255	P34255	Uncharacterized protein B0303.3	B0303.3	Color2 [DarkGray]	1	4					16	16	16	46	46	46	47.874	0	216.74	7369000000	78	29.8533	30.0493	29.6751	30.0518	30.0619	29.961
	0.556728	-0.165785	O16520	O16520	Eukaryotic peptide chain release factor subunit 1	erfa-1	Color2 [DarkGray]	1	4					13	13	13	33.1	33.1	33.1	66.116	0	163.19	1338600000	51	27.5722	27.4323	27.1694	27.479	27.6728	27.5194
	0.48322	-0.165941	Q21732	Q21732			Color2 [DarkGray]	1	4					7	7	7	70.1	70.1	70.1	12.303	0	64.168	1417200000	32	27.1382	27.64	27.4686	27.6106	27.6014	27.5327
	0.671782	-0.165952	O62431	O62431	Probable glutamine--tRNA ligase	ers-1	Color2 [DarkGray]	1	4					46	46	46	70.5	70.5	70.5	88.261	0	323.31	10717000000	229	30.5086	30.1946	30.5416	30.563	30.5617	30.6179
	0.314826	-0.166381	Q09591	Q09591	Mitotic chromosome and X-chromosome-associated protein mix-1	mix-1	Color2 [DarkGray]	1	4					17	17	17	21.6	21.6	21.6	140.34	0	162.97	544270000	50	25.8962	26.4951	25.8187	26.1746	26.2831	26.2514
	0.363907	-0.168294	O17388	O17388		tag-123	Color2 [DarkGray]	1	4					4	4	4	13.6	13.6	13.6	75.327	0	79.86	425930000	18	25.611	25.9751	25.4632	25.6176	25.9305	26.0061
	0.370316	-0.168441	V6CJY2	V6CJY2	Ubiquitin carboxyl-terminal hydrolase		Color2 [DarkGray]	1	4					16	16	16	18.9	18.9	18.9	112.07	0	126.47	1071100000	59	27.0895	27.3971	26.7437	27.2937	27.2097	27.2321
	0.618219	-0.171015	Q20970	Q20970	Methionine--tRNA ligase, cytoplasmic	mrs-1	Color2 [DarkGray]	1	4					40	40	40	56.2	56.2	56.2	101.71	0	323.31	7165300000	187	29.8276	29.6073	30.0347	30.0149	29.9654	30.0024
	0.160115	-0.171101	Q23087	Q23087		acl-9	Color2 [DarkGray]	1	4					8	8	8	29.1	29.1	29.1	46.459	0	100.85	465580000	32	26.0039	26.4337	25.0772	26.0579	26.0011	25.969
	0.768781	-0.171388	Q94241	Q94241		sec-22	Color2 [DarkGray]	1	4					4	4	4	26.2	26.2	26.2	24.28	0	41.136	387450000	19	25.4563	25.7953	25.5833	25.8295	25.7854	25.7341
	0.244554	-0.17158	Q21952	Q21952	Kinetochore protein Nuf2 homolog	him-10	Color2 [DarkGray]	1	4					9	9	9	24.7	24.7	24.7	56.721	0	77.132	404270000	33	25.5454	26.1375	25.2829	25.6153	25.8597	26.0055
	0.636371	-0.171746	O02286	O02286		pck-2	Color2 [DarkGray]	1	4					27	27	25	60.7	60.7	57.2	73.431	0	323.31	2527400000	109	28.3257	28.4863	28.1726	28.5707	28.3378	28.5914
	0.745356	-0.172325	O02161	O02161	Probable mitochondrial import inner membrane translocase subunit tim-44	tim-44	Color2 [DarkGray]	1	4					18	18	18	44.9	44.9	44.9	49.398	0	133.45	1240300000	73	27.4397	27.2791	27.1627	27.5661	27.3328	27.4995
	0.339225	-0.172644	Q9GZH2	Q9GZH2		ruvb-2	Color2 [DarkGray]	1	4					14	14	14	47.5	47.5	47.5	49.298	0	164.25	1503600000	62	27.524	27.9118	27.19	27.7096	27.6698	27.7643
	0.299705	-0.173379	Q9N3S8	Q9N3S8			Color2 [DarkGray]	1	4					5	5	5	30.4	30.4	30.4	31.908	0	53.669	264580000	18	24.7716	25.5016	24.831	25.2	25.1776	25.2467
	0.373231	-0.173714	O61931	O61931	Piwi-like protein	ergo-1	Color2 [DarkGray]	1	4					14	14	14	20.4	20.4	20.4	126.67	0	104.5	419410000	33	25.5447	26.0355	25.5122	25.6801	25.9395	25.9939
	0.554992	-0.174362	Q20774	Q20774		dnj-13	Color2 [DarkGray]	1	4					6	6	6	24.8	24.8	24.8	36.265	0	43.185	519440000	25	25.8809	26.1593	26.0006	26.1016	26.413	26.0493
	0.478218	-0.175176	B1V8A0	B1V8A0		unc-57	Color2 [DarkGray]	1	4					6	6	6	27.3	27.3	27.3	42.856	0	86.575	450260000	25	25.7274	26.0738	25.6449	26.1248	26.0262	25.8206
	0.302542	-0.175643	Q19824	Q19824		cee-1	Color2 [DarkGray]	1	4					14	14	14	49.7	49.7	49.7	40.799	0	178.44	1796300000	61	27.8835	28.1899	27.3834	27.9512	28.0048	28.0278
	0.239829	-0.175939	W6RTG0	W6RTG0			Color2 [DarkGray]	1	4					17	17	17	19.2	19.2	19.2	157.88	0	168.74	514960000	57	26.1163	26.4358	25.4585	26.1513	26.2367	26.1505
	0.33921	-0.176449	Q9N362	Q9N362			Color2 [DarkGray]	1	4					23	23	23	68.1	68.1	68.1	38.458	0	301.53	6648200000	135	29.8604	29.2933	29.99	29.9166	29.8484	29.9081
	0.638907	-0.17669	Q9XW92	Q9XW92	V-type proton ATPase catalytic subunit A	vha-13	Color2 [DarkGray]	1	4					19	19	19	49.2	49.2	49.2	66.459	0	204.04	1096300000	63	27.2148	27.2208	26.8749	27.3623	27.1897	27.2886
	0.450007	-0.176754	Q965K2	Q965K2			Color2 [DarkGray]	1	4					8	8	8	10.9	10.9	10.9	109.9	0	57.077	252480000	19	25.0492	25.2617	24.6869	25.1718	25.2136	25.1427
	0.604677	-0.17841	Q09996	Q09996	Leucine--tRNA ligase	lrs-1	Color2 [DarkGray]	1	4					43	43	43	49	49	49	134.52	0	323.31	6839000000	197	29.7302	29.5396	29.973	29.9975	29.9279	29.8525
	0.332752	-0.178753	Q19262	Q19262	Exocyst complex component 3	sec-6	Color2 [DarkGray]	1	4					6	6	6	10.8	10.8	10.8	90.653	0	63.555	323270000	25	25.347	25.7096	24.9996	25.3714	25.5658	25.6552
	0.424949	-0.179347	Q8WQ99	Q8WQ99	Casein kinase I gamma	csnk-1	Color2 [DarkGray]	1	4					13	13	13	42	42	42	46.368	0	114.49	622330000	47	26.3956	26.5445	25.9559	26.4178	26.4765	26.5397
	0.536974	-0.181548	K8F7V7	K8F7V7			Color2 [DarkGray]	1	4					11	11	11	6.6	6.6	6.6	242.05	0	73.149	224540000	21	24.8679	24.9089	24.6624	24.9554	24.7949	25.2337
	0.751589	-0.183394	A0A0K3AUJ9	A0A0K3AUJ9			Color2 [DarkGray]	1	4					6	6	6	44.8	44.8	44.8	22.412	0	70.762	775310000	33	26.5459	26.8042	26.4606	26.8565	26.7977	26.7066
	0.315693	-0.183475	O44326	O44326	Protein humpback-2	hmp-2	Color2 [DarkGray]	1	4					12	12	12	27.4	27.4	27.4	74.51	0	147.89	653020000	47	26.5232	26.6175	25.9012	26.3977	26.667	26.5277
	0.456052	-0.184377	Q9N363	Q9N363		dcap-1	Color2 [DarkGray]	1	4					9	9	9	40.4	40.4	40.4	36.548	0	110.35	1578900000	46	27.4038	27.8501	27.5778	27.5992	28.0016	27.7841
	0.410332	-0.184647	G5EFY6	G5EFY6		sec-31	Color2 [DarkGray]	1	4					23	23	23	31.4	31.4	31.4	119.6	0	288.97	760420000	69	26.5766	26.8642	26.2227	26.8243	26.7266	26.6664
	0.391432	-0.184729	Q23223	Q23223	mRNA transport homolog 4	mtr-4	Color2 [DarkGray]	1	4					14	14	14	18	18	18	116.37	0	110.75	612990000	37	26.2211	26.5649	25.9117	26.5426	26.375	26.3342
	0.710941	-0.185484	G5EFK4	G5EFK4		arf-3	Color2 [DarkGray]	1	4					7	7	5	59.4	59.4	41.7	20.589	0	84.696	476110000	29	25.9082	25.9515	25.8141	26.1996	25.853	26.1776
	0.644855	-0.185499	G5EC05	G5EC05		evl-14	Color2 [DarkGray]	1	4					11	11	11	9.7	9.7	9.7	177.93	0	87.394	261760000	34	24.9885	24.8914	25.2264	25.3711	25.2092	25.0825
	0.25985	-0.185535	P91151	P91151		cogc-5	Color2 [DarkGray]	1	4					7	7	7	19.8	19.8	19.8	74.427	0	58.071	113980000	15	24.1755	24.1834	23.434	24.386	24.036	23.9275
	0.456478	-0.185781	Q21966	Q21966		asp-4	Color2 [DarkGray]	1	4					13	13	13	44.1	44.1	44.1	49.277	0	149.44	1159400000	40	27.116	27.4965	26.9544	27.4559	27.4344	27.234
	1.15082	-0.186925	Q21352	Q21352	Translocon-associated protein subunit beta		Color2 [DarkGray]	1	4					5	5	5	31.3	31.3	31.3	20.258	0	62.984	395730000	26	25.5098	25.7197	25.6247	25.8977	25.7577	25.7595
	0.291448	-0.187786	G5ECC3	G5ECC3		rme-1	Color2 [DarkGray]	1	4					25	25	25	39.7	39.7	39.7	89.249	0	259.65	2453200000	103	28.2547	28.6713	27.8318	28.4309	28.279	28.6113
	0.878386	-0.187816	O45012	O45012		nol-5	Color2 [DarkGray]	1	4					11	11	11	34.3	34.3	34.3	54.63	0	124.31	757690000	52	26.4119	26.7013	26.5029	26.8231	26.707	26.6494
	0.566231	-0.188778	Q23621	Q23621	Glutamate dehydrogenase	gdh-1	Color2 [DarkGray]	1	4					10	10	10	22.9	22.9	22.9	58.794	0	83.267	430540000	29	25.7226	25.9918	25.5173	25.8222	25.9929	25.983
	0.700248	-0.189952	P34815	P34815	Putative acetylcholine regulator unc-18	unc-18	Color2 [DarkGray]	1	4					6	6	6	13.1	13.1	13.1	76.732	0	50.249	65198000	17	23.2168	23.0701	22.862	23.2693	23.1087	23.3407
	1.02272	-0.191121	Q93568	Q93568			Color2 [DarkGray]	1	4					7	7	7	49.5	49.5	49.5	21.73	0	54.253	383410000	21	25.6035	25.5247	25.619	25.7779	25.9146	25.6281
	0.423368	-0.192363	Q9BIB8	Q9BIB8		imb-1	Color2 [DarkGray]	1	4					22	22	22	43.9	43.9	43.9	98.757	0	316.93	1747000000	98	27.6059	27.9994	27.3394	27.8675	27.7826	27.8717
	0.564674	-0.192497	Q09250	Q09250	Probable histone deacetylase complex subunit SAP18	C16C10.4	Color2 [DarkGray]	1	4					3	3	3	30.1	30.1	30.1	18.971	0	49.134	245460000	13	24.8116	24.835	25.1709	24.9961	25.3202	25.0787
	0.793874	-0.194732	P91350	P91350		npp-6	Color2 [DarkGray]	1	4					18	18	18	19.7	19.7	19.7	176.07	0	197.67	595730000	65	26.2888	26.3975	26.0218	26.466	26.3993	26.427
	0.563682	-0.194782	Q21230	Q21230	Eukaryotic translation initiation factor 2 subunit 2	K04G2.1	Color2 [DarkGray]	1	4					6	6	6	30.8	30.8	30.8	27.58	0	48.91	443720000	18	25.8237	26.0167	25.5353	25.9995	25.8716	26.089
	0.334145	-0.194861	P34519;Q9BKQ2	P34519	Putative tricarboxylate transport protein, mitochondrial	K11H3.3	Color2 [DarkGray]	1	4					8	8	8	39.4	39.4	39.4	34.219	0	80.102	323760000	27	25.1848	25.7466	24.9594	25.5118	25.3874	25.5761
	0.443068	-0.195433	Q9TZS5	Q9TZS5		cct-7	Color2 [DarkGray]	1	4					19	19	19	54.6	54.6	54.6	58.372	0	289.12	1181300000	83	27.3947	27.3271	26.8198	27.3193	27.3235	27.4851
	0.731729	-0.196075	P30632	P30632	ATPase asna-1	asna-1	Color2 [DarkGray]	1	4					10	10	10	33.9	33.9	33.9	37.554	0	77.686	851000000	25	26.9721	26.6562	26.6154	26.954	26.8552	27.0227
	1.04909	-0.196779	P90731	P90731		acly-2	Color2 [DarkGray]	1	4					10	10	4	12.7	12.7	5	120.6	0	111.36	413890000	33	25.6521	25.7317	25.69	25.7661	25.8463	26.0518
	0.462567	-0.196946	Q2PJ74	Q2PJ74	Alpha-mannosidase	aman-2	Color2 [DarkGray]	1	4					14	14	14	18.9	18.9	18.9	131.02	0	133.5	644810000	52	26.4578	26.5894	25.9957	26.4685	26.5799	26.5853
	1.41085	-0.197393	A5JYX8	A5JYX8	Nicalin	nra-2	Color2 [DarkGray]	1	4					11	11	11	35.9	35.9	35.9	61.872	0	209.56	871470000	52	26.8467	26.7871	26.6589	27.0222	26.9033	26.9594
	1.14368	-0.197954	Q22020	Q22020			Color2 [DarkGray]	1	4					8	8	8	57.5	57.5	57.5	24.131	0	108.83	595480000	33	26.0867	26.2505	26.3159	26.5001	26.3978	26.3491
	1.55049	-0.198225	Q20748	Q20748	ATPase family AAA domain-containing protein 3	atad-3	Color2 [DarkGray]	1	4					18	18	18	37.6	37.6	37.6	67.146	0	157.55	1357900000	65	27.3597	27.5014	27.345	27.5978	27.5473	27.6557
	1.40351	-0.198546	Q9XVS7	Q9XVS7	Nuclear RNA export factor 1	nxf-1	Color2 [DarkGray]	1	4					14	14	14	35.4	35.4	35.4	70.961	0	174.69	1089700000	58	27.0257	27.1999	27.0684	27.2859	27.3704	27.2332
	1.20659	-0.200782	Q19007	Q19007		nap-1	Color2 [DarkGray]	1	4					9	9	9	45.9	45.9	45.9	35.664	0	113.05	1300300000	39	27.4021	27.4349	27.1864	27.5543	27.5382	27.5333
	0.518163	-0.200795	Q9TYJ7	Q9TYJ7		dpm-1	Color2 [DarkGray]	1	4					8	8	8	46.4	46.4	46.4	26.945	0	97.801	502300000	31	25.7548	26.2702	25.7902	26.1074	26.2116	26.0986
	0.483671	-0.201665	Q19324	Q19324		rpn-5	Color2 [DarkGray]	1	4					20	20	20	49.4	49.4	49.4	56.456	0	223.36	3309400000	76	28.5943	29.0151	28.4489	28.8779	28.7829	29.0025
	0.284909	-0.202871	Q9NGT3	Q9NGT3		mdf-2	Color2 [DarkGray]	1	4					5	5	5	34	34	34	23.529	0	46.402	380610000	20	25.4862	26.0605	25.0783	25.7098	25.7071	25.8166
	1.2078	-0.203564	O45815	O45815		act-5	Color2 [DarkGray]	1	4					21	9	9	71.2	43.2	43.2	41.872	0	102.3	482780000	22	25.9777	25.7729	25.9878	26.1143	26.1815	26.0533
	1.03796	-0.203608	P41988	P41988	T-complex protein 1 subunit alpha	cct-1	Color2 [DarkGray]	1	4					16	16	16	39.9	39.9	39.9	58.802	0	176.54	1083700000	54	27.1559	27.149	26.8903	27.3267	27.2351	27.2442
	0.466239	-0.204475	G5EC91	G5EC91		dpy-11	Color2 [DarkGray]	1	4					10	10	10	48.8	48.8	48.8	27.381	0	96.054	3359200000	50	28.5327	29.0671	28.4886	28.894	28.9691	28.8388
	0.559652	-0.205027	O76258	O76258		tsg-101	Color2 [DarkGray]	1	4					8	8	8	25.4	25.4	25.4	46.232	0	68.733	317210000	24	25.2555	25.6127	25.0609	25.4833	25.5181	25.5428
	0.530673	-0.205528	Q9XVE9	Q9XVE9		rpl-14	Color2 [DarkGray]	1	4					4	4	4	23	23	23	15.352	0	28.797	2331700000	12	27.9273	28.171	28.3875	28.2921	28.5784	28.2319
	0.522965	-0.20556	O44955	O44955			Color2 [DarkGray]	1	4					5	5	5	48.5	48.5	48.5	20.103	0	50.35	660890000	22	26.1395	26.6037	26.3122	26.5473	26.3768	26.7479
	0.972217	-0.206277	Q8I7F8	Q8I7F8	Odorant response abnormal protein 4	odr-4	Color2 [DarkGray]	1	4					8	8	8	33.7	33.7	33.7	53.696	0	116.15	355520000	25	25.5947	25.494	25.3225	25.6103	25.6237	25.7959
	1.08938	-0.20717	P45971	P45971	Probable dolichyl-diphosphooligosaccharide--protein glycosyltransferase 48 kDa subunit	T09A5.11	Color2 [DarkGray]	1	4					16	16	16	54.6	54.6	54.6	48.759	0	252.19	2868400000	84	28.4825	28.6427	28.3394	28.7045	28.6607	28.7208
	0.4424	-0.207591	Q9TZL8	Q9TZL8	ATP-dependent 6-phosphofructokinase 1	pfk-1	Color2 [DarkGray]	1	4					14	14	14	22.7	22.7	22.7	89.733	0	181.8	1782100000	74	27.8428	28.0384	27.3796	28.0163	27.8627	28.0047
	0.53574	-0.207607	P91910;Q20221;Q19490	P91910	Tubulin alpha-3 chain	mec-12	Color2 [DarkGray]	1	4					12	7	6	32.7	23.6	22	50.112	0	66.285	3866700000	26	28.9267	29.1152	28.6303	29.2294	28.9105	29.1551
	0.734036	-0.208209	Q17390	Q17390	Cullin-2	cul-2	Color2 [DarkGray]	1	4					13	13	13	24.4	24.4	24.4	97.969	0	131.37	528680000	42	26.0976	26.2366	25.8038	26.2671	26.2057	26.2897
	0.362295	-0.208265	Q19426	Q19426	Mannosyl-oligosaccharide glucosidase	mogs-1	Color2 [DarkGray]	1	4					12	12	12	25.4	25.4	25.4	92.645	0	110.77	432820000	26	25.3997	26.1533	25.6286	26.075	25.9591	25.7723
	0.713807	-0.208994	Q22290	Q22290			Color2 [DarkGray]	1	4					9	9	9	18.2	18.2	18.2	71.3	0	76.608	476690000	31	26.1311	25.9241	25.6961	26.2044	26.1291	26.0449
	0.622948	-0.209263	Q17569	Q17569			Color2 [DarkGray]	1	4					17	17	17	50.9	50.9	50.9	43.715	0	153.93	875300000	42	26.8364	26.9524	26.4765	27.0572	26.939	26.8969
	0.601966	-0.209344	Q17539	Q17539			Color2 [DarkGray]	1	4					15	15	15	32.6	32.6	32.6	73.317	0	158.1	1266400000	74	27.3479	27.5074	27.0303	27.6387	27.4207	27.4543
	0.349511	-0.209645	Q21225	Q21225		vacl-14	Color2 [DarkGray]	1	4					14	14	14	25.2	25.2	25.2	78.366	0	105.73	603070000	44	26.0741	26.6641	25.9007	26.5616	26.2467	26.4595
	0.655994	-0.209658	Q7JKC3	Q7JKC3	Ubiquitin carboxyl-terminal hydrolase 7	usp-7	Color2 [DarkGray]	1	4					12	12	12	16.6	16.6	16.6	131.6	0	101.55	489720000	40	25.8101	26.2113	25.7652	26.1706	26.1633	26.0816
	0.456358	-0.210187	P39055	P39055	Dynamin	dyn-1	Color2 [DarkGray]	1	4					34	34	34	53.4	53.4	53.4	93.406	0	323.31	5322400000	151	29.3485	29.7071	29.0232	29.6114	29.5554	29.5426
	0.516956	-0.211212	Q94207	Q94207		sup-36	Color2 [DarkGray]	1	4					2	2	2	12.4	12.4	12.4	19.171	0	18.169	267310000	12	25.0796	25.3206	24.7631	25.1155	25.3039	25.3777
	0.37547	-0.211478	P90992	P90992		misc-1	Color2 [DarkGray]	1	4					8	8	8	39.5	39.5	39.5	33.308	0	119.5	392690000	26	25.3288	26.0424	25.3973	25.8677	25.8627	25.6726
	0.422859	-0.212416	Q9NET7	Q9NET7			Color2 [DarkGray]	1	4					4	4	4	12.5	12.5	12.5	28.911	0	28.433	333110000	12	25.469	25.6617	24.9719	25.4648	25.6032	25.6718
	0.77207	-0.212585	A0A0S4XR43	A0A0S4XR43			Color2 [DarkGray]	1	4					12	12	12	13.8	13.8	13.8	135.19	0	147.86	563690000	37	26.0417	25.985	26.3246	26.3293	26.453	26.2067
	0.439123	-0.213202	Q5DX48	Q5DX48		sax-2	Color2 [DarkGray]	1	4					21	21	21	12.8	12.8	12.8	323.61	0	189.9	647210000	57	26.3337	26.6484	25.9436	26.5952	26.5226	26.4475
	0.679964	-0.214575	P53016	P53016	Replication factor C subunit 4	rfc-4	Color2 [DarkGray]	1	4					8	8	8	32.9	32.9	32.9	37.705	0	125.84	1615900000	46	27.7234	27.8372	27.3738	27.8173	27.835	27.9259
	0.916594	-0.215967	O62265	O62265			Color2 [DarkGray]	1	4					4	4	4	14.8	14.8	14.8	43.515	0	36.313	192250000	17	24.5907	24.8061	24.4578	24.7513	24.8926	24.8585
	0.434683	-0.216834	Q9U2G5	Q9U2G5		mrp-7	Color2 [DarkGray]	1	4					8	8	8	6.8	6.8	6.8	171.05	0	69.479	254120000	23	24.9898	25.3459	24.647	25.341	25.1	25.1921
	0.935007	-0.217957	Q27497	Q27497	Serine/threonine-protein phosphatase PP1-alpha	gsp-1	Color2 [DarkGray]	1	4					11	11	5	43.2	43.2	24	37.204	0	99.903	371010000	28	25.3916	25.5833	25.5519	25.9008	25.6886	25.5912
	0.411914	-0.217991	O17403	O17403	Probable cleavage and polyadenylation specificity factor subunit 2	cpsf-2	Color2 [DarkGray]	1	4					4	4	4	6.8	6.8	6.8	95.615	0	31.888	185010000	15	24.3822	24.8474	24.2257	24.4531	24.8454	24.8108
	0.269363	-0.218283	Q9Y194	Q9Y194	Sphingosine-1-phosphate lyase	spl-1	Color2 [DarkGray]	1	4					5	5	5	12.7	12.7	12.7	61.097	0	36.834	134770000	22	24.0341	24.5829	23.4725	24.1533	24.3191	24.2719
	0.583578	-0.218328	Q9BL83	Q9BL83		vps-4	Color2 [DarkGray]	1	4					10	10	10	31.9	31.9	31.9	48.103	0	84.902	1594100000	51	27.6405	27.8904	27.3256	27.7698	27.8766	27.8651
	0.673038	-0.218431	Q86NC2	Q86NC2		nuo-2	Color2 [DarkGray]	1	4					12	12	12	53	53	53	30.803	0	125.74	1737300000	48	27.5648	28.0328	27.6528	27.9494	27.9237	28.0327
	0.425042	-0.21847	Q23463	Q23463		eftu-2	Color2 [DarkGray]	1	4					20	20	20	33.5	33.5	33.5	110.48	0	196.67	605710000	49	26.0053	26.533	26.047	26.3442	26.6823	26.2141
	0.463816	-0.219417	O44954	O44954		sdha-2	Color2 [DarkGray]	1	4					13	13	9	38	38	32.8	70.425	0	211.23	971410000	36	26.5358	27.2374	26.8959	27.148	27.1251	27.0541
	0.85991	-0.219489	Q9XUR4	Q9XUR4			Color2 [DarkGray]	1	4					8	8	8	20.6	20.6	20.6	67.076	0	80.479	354160000	29	25.4825	25.6636	25.257	25.6877	25.6594	25.7146
	0.368125	-0.220819	H2L2A8	H2L2A8	Uridine kinase		Color2 [DarkGray]	1	4					13	13	13	42.4	42.4	42.4	64.43	0	144.97	900130000	47	26.7554	27.2029	26.3342	26.9762	26.9865	26.9924
	1.12031	-0.221093	O01541	O01541	Alanine--tRNA ligase, cytoplasmic	aars-2	Color2 [DarkGray]	1	4					6	6	6	8.7	8.7	8.7	106.78	0	49.352	300070000	20	25.3123	25.34	25.1027	25.4974	25.3679	25.5529
	0.408065	-0.221242	Q10664	Q10664	Dual specificity mitogen-activated protein kinase kinase mek-2	mek-2	Color2 [DarkGray]	1	4					8	8	8	23.3	23.3	23.3	42.794	0	90.532	304580000	27	25.1734	25.6737	24.9017	25.4216	25.5563	25.4347
	0.938345	-0.222834	P34552	P34552	Apoptosis-linked gene 2-interacting protein X 1	alx-1	Color2 [DarkGray]	1	4					24	24	24	37.6	37.6	37.6	98.263	0	266.71	2448400000	85	28.3109	28.4001	28.0332	28.4759	28.4875	28.4493
	0.484187	-0.223769	Q22528	Q22528		ekl-6	Color2 [DarkGray]	1	4					16	16	16	23.1	23.1	23.1	111	0	142.04	589560000	54	26.1921	26.5147	25.8308	26.3734	26.3588	26.4767
	0.855384	-0.225098	P34339	P34339	Eukaryotic translation initiation factor 3 subunit A	egl-45	Color2 [DarkGray]	1	4					17	17	17	18.3	18.3	18.3	124.41	0	132.29	566630000	48	26.1609	26.2994	25.8982	26.2814	26.3571	26.3952
	0.844777	-0.227578	Q23179	Q23179			Color2 [DarkGray]	1	4					2	2	2	10.1	10.1	10.1	47.473	0	17.844	128390000	12	24.087	23.995	23.9087	24.4214	24.0266	24.2254
	0.413242	-0.228011	O61528	O61528		unc-73	Color2 [DarkGray]	1	4					7	7	7	3.6	3.6	3.6	282.88	0	50.374	146820000	15	24.1496	24.4649	23.8559	24.075	24.5592	24.5202
	2.01618	-0.228728	P17331;P04970	P17331;P04970	Glyceraldehyde-3-phosphate dehydrogenase 4;Glyceraldehyde-3-phosphate dehydrogenase 1	gpd-4;gpd-1	Color2 [DarkGray]	1	4					14	14	11	54.3	54.3	40.8	36.426	0	137.37	1656200000	55	27.6763	27.6832	27.6204	27.9397	27.9273	27.7991
	0.410077	-0.229041	Q19642	Q19642		czw-1	Color2 [DarkGray]	1	4					19	19	19	33.5	33.5	33.5	87.992	0	175.31	938520000	74	26.8503	27.2429	26.4316	27.1083	26.9955	27.1082
	0.558698	-0.229078	Q9XXI9	Q9XXI9	DNA helicase	mcm-2	Color2 [DarkGray]	1	4					12	12	12	16.8	16.8	16.8	99.322	0	156.95	726160000	44	26.5836	26.7112	26.1294	26.7339	26.6181	26.7595
	1.29058	-0.23114	Q20875	Q20875	Putative pre-mRNA-splicing factor ATP-dependent RNA helicase F56D2.6	F56D2.6	Color2 [DarkGray]	1	4					8	8	8	14.5	14.5	14.5	84.388	0	57.016	353770000	22	25.3316	25.5875	25.3735	25.6118	25.7077	25.6665
	0.915392	-0.231222	Q86NJ8;A0A0U1RML5	Q86NJ8;A0A0U1RML5	Piwi-like protein	ppw-1	Color2 [DarkGray]	1	4					8	8	8	11.2	11.2	11.2	99.565	0	61.924	331850000	23	25.3421	25.4736	25.0906	25.4723	25.5312	25.5964
	0.723853	-0.231311	G5ED36	G5ED36		rme-8	Color2 [DarkGray]	1	4					32	32	32	19.9	19.9	19.9	259.17	0	268.56	948870000	87	26.8978	27.1053	26.6143	27.0958	27.0499	27.1657
	1.21782	-0.23139	P91495	P91495		npp-12	Color2 [DarkGray]	1	4					43	43	43	38.6	38.6	38.6	199.64	0	323.31	2864400000	165	28.4303	28.3864	28.5585	28.8053	28.7089	28.5552
	1.04518	-0.23175	P49595	P49595	Probable protein phosphatase 2C F42G9.1	F42G9.1	Color2 [DarkGray]	1	4					2	2	2	3.9	3.9	3.9	53.141	0	14.709	150440000	12	24.3798	24.21	24.092	24.5835	24.397	24.3966
	0.494943	-0.231803	H2KZJ5	H2KZJ5		glrx-3	Color2 [DarkGray]	1	4					5	5	5	31.6	31.6	31.6	38.481	0	70.769	294980000	16	25.3093	25.4735	24.823	25.4797	25.5067	25.3149
	0.65436	-0.232771	B3WFV9	B3WFV9	Anion exchange protein	abts-1	Color2 [DarkGray]	1	4					12	12	12	12.7	12.7	12.7	135.4	0	105.75	1073300000	45	27.1799	27.2491	26.7489	27.2178	27.3408	27.3176
	0.554628	-0.233017	G5EGB3	G5EGB3		ragc-1	Color2 [DarkGray]	1	4					8	8	8	29.9	29.9	29.9	38.873	0	99.007	1261100000	37	27.3344	27.5675	26.9583	27.4847	27.445	27.6296
	0.644254	-0.233963	A0A2C9C2Y0	A0A2C9C2Y0			Color2 [DarkGray]	1	4					9	9	9	41.7	41.7	41.7	24.563	0	68.085	555550000	19	25.9114	26.2395	26.1418	26.2372	26.5923	26.1651
	0.617962	-0.234978	Q9BPN8	Q9BPN8	Uncharacterized protein Y92H12BR.3	Y92H12BR.3	Color2 [DarkGray]	1	4					15	15	15	34.9	34.9	34.9	71.086	0	231.04	4278100000	69	28.9984	29.3094	28.792	29.2369	29.4217	29.1461
	1.90006	-0.235849	Q21926;O16924	Q21926	Isoleucine--tRNA ligase, cytoplasmic	irs-1	Color2 [DarkGray]	1	4					47	47	47	55.6	55.6	55.6	130.01	0	323.31	8263700000	197	30.0651	29.8933	30.0467	30.2358	30.2485	30.2284
	1.93058	-0.235963	G5EBV6	G5EBV6		pgl-3	Color2 [DarkGray]	1	4					19	16	16	35.6	33	33	74.844	0	265.77	1617900000	91	27.6106	27.6562	27.5234	27.8987	27.771	27.8284
	0.826564	-0.23713	O01869	O01869		rps-10	Color2 [DarkGray]	1	4					5	5	5	49	49	49	16.87	0	51.079	492440000	25	25.6767	25.9927	26.0348	26.0054	26.1673	26.2429
	0.478869	-0.23727	Q17635	Q17635	Kinetochore protein ndc-80	ndc-80	Color2 [DarkGray]	1	4					7	7	7	16.4	16.4	16.4	68.912	0	55.139	198560000	17	24.522	25.0158	24.3133	24.9112	24.7467	24.905
	0.880417	-0.238031	Q17571	Q17571		aqp-2	Color2 [DarkGray]	1	4					2	2	2	13.4	13.4	13.4	31.425	0	59.262	7051800000	14	29.9073	29.8752	29.5287	30.0308	30.0531	29.9414
	0.585216	-0.238615	Q9U1Q7	Q9U1Q7		emb-4	Color2 [DarkGray]	1	4					27	27	27	24.2	24.2	24.2	170.17	0	233.61	1181400000	75	27.2008	27.4696	26.8496	27.3563	27.4225	27.4571
	0.996016	-0.238862	Q19877	Q19877	40S ribosomal protein S23	rps-23	Color2 [DarkGray]	1	4					5	5	5	43.4	43.4	43.4	15.874	0	86.294	2870500000	35	28.6613	28.3834	28.3698	28.6137	28.821	28.6963
	0.978437	-0.2394	Q09543	Q09543	Probable serine/threonine-protein phosphatase PP2A regulatory subunit	paa-1	Color2 [DarkGray]	1	4					26	26	26	60.2	60.2	60.2	66.148	0	323.31	3354100000	126	28.7586	28.8125	28.4562	28.9681	28.8672	28.9103
	0.301083	-0.239408	O76384	O76384		mms-19	Color2 [DarkGray]	1	4					10	10	10	18.4	18.4	18.4	105.39	0	114.76	338430000	32	25.602	25.7103	24.7322	25.4859	25.5039	25.7729
	0.732911	-0.240087	Q22743	Q22743		raga-1	Color2 [DarkGray]	1	4					12	12	12	54.5	54.5	54.5	35.821	0	158.55	1626800000	59	27.7987	27.8113	27.3612	27.9281	27.8473	27.916
	1.06215	-0.240318	P34342	P34342	Ran GTPase-activating protein 2	ran-2	Color2 [DarkGray]	1	4					11	11	11	14.7	14.7	14.7	105.65	0	81.594	242130000	26	24.931	25.0476	24.6896	25.1423	25.1446	25.1022
	0.478544	-0.241748	Q09614;Q09540	Q09614	Protein patched homolog 1	ptc-1	Color2 [DarkGray]	1	4					7	7	7	7.2	7.2	7.2	155.82	0	80.874	240760000	25	24.6933	25.2869	24.6103	25.1758	25.0036	25.1364
	0.702378	-0.242401	Q02335	Q02335	TPR repeat-containing protein ZK370.8	ZK370.8	Color2 [DarkGray]	1	4					10	10	10	26.2	26.2	26.2	64.866	0	87.557	370770000	40	25.5102	25.7443	25.2276	25.8267	25.6556	25.7269
	0.471376	-0.243601	Q22799	Q22799	Dynein light chain 1, cytoplasmic	dlc-1	Color2 [DarkGray]	1	4					3	3	3	27	27	27	10.344	0	28.376	637570000	19	26.4281	26.5641	25.835	26.5267	26.5089	26.5225
	0.856599	-0.243654	Q8WTM6	Q8WTM6	Probable actin-related protein 2/3 complex subunit 2	arx-4	Color2 [DarkGray]	1	4					3	3	3	11.3	11.3	11.3	34.48	0	23.569	242650000	21	24.9266	25.1203	24.669	25.1542	25.1806	25.1122
	0.383699	-0.244038	O61820	O61820	Eukaryotic translation initiation factor 3 subunit E	eif-3.E	Color2 [DarkGray]	1	4					6	6	6	19.9	19.9	19.9	50.719	0	43.088	227380000	17	24.6313	24.9163	24.5095	24.4546	25.2103	25.1243
	1.46455	-0.244491	Q23098	Q23098		nuo-6	Color2 [DarkGray]	1	4					4	4	4	35.5	35.5	35.5	20.373	0	37.436	694600000	15	26.5021	26.4562	26.3076	26.7547	26.5796	26.6651
	0.453637	-0.24468	Q965V4	Q965V4		xpo-2	Color2 [DarkGray]	1	4					32	32	32	54.9	54.9	54.9	104.84	0	323.31	3417300000	146	28.8537	29.008	28.2502	28.9065	28.9892	28.9502
	0.356821	-0.24501	A0A061ACU2	A0A061ACU2	Piezo-type mechanosensitive ion channel component	pezo-1	Color2 [DarkGray]	1	4					12	12	12	7.1	7.1	7.1	276.79	0	105.59	308250000	32	25.4383	25.6128	24.691	25.5133	25.5533	25.4106
	0.500244	-0.245213	H2KY90	H2KY90		vang-1	Color2 [DarkGray]	1	4					5	5	5	16.2	16.2	16.2	60.438	0	39.055	194920000	18	24.6793	24.8965	24.1766	24.843	24.7896	24.8554
	0.685604	-0.246162	Q8WQC9	Q8WQC9		drp-1	Color2 [DarkGray]	1	4					39	39	38	69.4	69.4	68.4	79.973	0	323.31	8662900000	210	30.1825	30.228	29.757	30.4141	30.1903	30.3016
	0.834622	-0.246213	G5ED07	G5ED07	Protein disulfide-isomerase	pdi-3	Color2 [DarkGray]	1	4					8	8	8	20.5	20.5	20.5	54.92	0	61.001	555580000	22	26.3117	25.8561	26.1086	26.4011	26.3402	26.2737
	0.953996	-0.246337	O18211;Q21643	O18211	MO25-like protein 2	mop-25.2	Color2 [DarkGray]	1	4					9	9	9	28.1	28.1	28.1	39.431	0	94.101	501240000	30	26.0518	26.0583	25.7215	26.2213	26.2521	26.0972
	0.572538	-0.247358	G5EDL4	G5EDL4			Color2 [DarkGray]	1	4					8	8	8	18.4	18.4	18.4	68.014	0	69.4	279660000	25	25.1987	25.4137	24.7729	25.4504	25.3199	25.3571
	0.85097	-0.247709	Q9XVU3	Q9XVU3		atgp-1	Color2 [DarkGray]	1	4					16	16	16	40	40	40	69.313	0	177.43	1180200000	51	27.2766	27.3039	26.9328	27.4131	27.5315	27.3118
	1.13136	-0.247895	G5EGU1	G5EGU1		egl-30	Color2 [DarkGray]	1	4					11	11	11	45.4	45.4	45.4	41.865	0	136.38	668700000	51	26.3418	26.5461	26.1969	26.5922	26.6475	26.5889
	1.64168	-0.248105	O01634	O01634	Innexin-12	inx-12	Color2 [DarkGray]	1	4					5	5	5	13.5	13.5	13.5	47.091	0	75.829	432760000	33	25.7851	25.8427	25.6206	25.9701	26.032	25.9906
	1.11202	-0.248763	Q22561	Q22561			Color2 [DarkGray]	1	4					6	6	6	11.6	11.6	11.6	82.5	0	64.646	253790000	22	25.0962	24.776	25.0403	25.2291	25.2771	25.1526
	0.654327	-0.249199	Q22013	Q22013			Color2 [DarkGray]	1	4					5	5	5	27.9	27.9	27.9	26.831	0	57.28	478750000	31	26.0081	26.0728	25.5446	26.0381	26.1895	26.1454
	0.449047	-0.249912	O01422	O01422	COP9 signalosome complex subunit 2	csn-2	Color2 [DarkGray]	1	4					10	10	10	24	24	24	56.78	0	92.325	1381000000	55	27.4779	27.753	26.9423	27.693	27.6058	27.6242
	2.00782	-0.249985	Q9TW45	Q9TW45	Serine/threonine-protein kinase par-1	par-1	Color2 [DarkGray]	1	4					10	10	10	14	14	14	126.35	0	99.326	343160000	26	25.4375	25.305	25.4543	25.617	25.7009	25.6288
	0.331006	-0.250084	Q95Y84	Q95Y84		hcp-6	Color2 [DarkGray]	1	4					6	6	6	4.8	4.8	4.8	198.88	0	52.052	284880000	24	25.1167	25.6194	24.5472	25.2945	25.3407	25.3984
	0.527352	-0.250644	Q22170	Q22170		ile-2	Color2 [DarkGray]	1	4					6	6	6	32	32	32	38.212	0	78.258	621780000	25	26.1651	26.6557	25.9501	26.4994	26.4913	26.5322
	0.748509	-0.2513	Q17361	Q17361	Ubiquitin carboxyl-terminal hydrolase 14	usp-14	Color2 [DarkGray]	1	4					14	14	14	38.7	38.7	38.7	55.877	0	141.87	1514100000	47	27.6176	27.74	27.2496	27.8417	27.697	27.8224
	0.650957	-0.252694	Q22529	Q22529			Color2 [DarkGray]	1	4					4	4	4	7.2	7.2	7.2	103.04	0	42.933	113070000	15	23.7742	24.0556	23.543	23.9413	23.9583	24.2314
	0.49777	-0.253008	P34517	P34517	Probable glycerol-3-phosphate dehydrogenase 2	gpdh-2	Color2 [DarkGray]	1	4					7	7	7	31.9	31.9	31.9	42.792	0	93.314	315730000	21	25.5033	25.4795	24.906	25.5393	25.3719	25.7367
	0.364918	-0.253234	Q95XZ0	Q95XZ0	Conserved oligomeric Golgi complex subunit 4	cogc-4	Color2 [DarkGray]	1	4					9	9	9	15.7	15.7	15.7	91.019	0	75.281	298060000	16	25.2404	25.636	24.6583	25.3643	25.5474	25.3826
	0.870121	-0.25474	G5EGK8	G5EGK8	Serine/threonine-protein phosphatase	let-92	Color2 [DarkGray]	1	4					10	10	9	58.2	58.2	53.8	36.302	0	190.42	1028300000	39	26.902	27.2228	26.8025	27.1338	27.2581	27.2996
	0.367137	-0.25479	O01485	O01485		soap-1	Color2 [DarkGray]	1	4					11	11	11	8.8	8.8	8.8	227.94	0	94.246	262720000	22	25.1325	25.3525	24.4234	25.1685	25.1318	25.3724
	0.993309	-0.255142	Q20060	Q20060	Structural maintenance of chromosomes protein 4	smc-4	Color2 [DarkGray]	1	4					11	11	11	9.2	9.2	9.2	176.57	0	99.074	239970000	31	25.0803	24.7492	24.7387	25.1736	25.1336	25.0265
	1.58808	-0.255974	G5EFD7	G5EFD7			Color2 [DarkGray]	1	4					11	11	11	36.4	36.4	36.4	50.881	0	97.198	442190000	25	25.6688	25.789	25.8456	26.004	26.123	25.9443
	0.49891	-0.256735	Q94360	Q94360	Probable NADH dehydrogenase [ubiquinone] iron-sulfur protein 7, mitochondrial	nduf-7	Color2 [DarkGray]	1	4					5	5	5	41.2	41.2	41.2	21.912	0	49.45	401900000	21	25.3348	26.0435	25.4708	25.8451	25.9845	25.7897
	1.22888	-0.257209	Q23146	Q23146		rab-7	Color2 [DarkGray]	1	4					7	7	7	45	45	45	23.429	0	78.293	641810000	35	26.2769	26.4504	26.1108	26.5309	26.5277	26.5512
	0.837736	-0.257371	Q95ZQ4	Q95ZQ4	5-AMP-activated protein kinase catalytic subunit alpha-2	aak-2	Color2 [DarkGray]	1	4					12	12	12	28.9	28.9	28.9	70.443	0	93.211	260960000	26	24.938	25.1893	24.8257	25.0692	25.265	25.391
	0.583903	-0.258696	H2KZD5	H2KZD5		csr-1	Color2 [DarkGray]	1	4					14	14	14	21.5	21.5	21.5	116.31	0	120	563020000	44	26.1976	26.3507	25.7681	26.2155	26.3417	26.5353
	0.408488	-0.259782	Q23368	Q23368		sec-24.2	Color2 [DarkGray]	1	4					7	7	7	9.6	9.6	9.6	109.34	0	63.919	236170000	24	24.6192	25.3456	24.5019	24.9682	25.1346	25.1432
	0.470556	-0.260277	Q9U267	Q9U267			Color2 [DarkGray]	1	4					3	3	3	3.3	3.3	3.3	119.86	0	25.481	76752000	12	23.1296	23.6511	22.8434	23.4532	23.5418	23.4099
	0.601158	-0.26097	O01542	O01542		cpn-3	Color2 [DarkGray]	1	4					5	5	5	43	43	43	15.509	0	45.909	385010000	16	25.7256	25.7206	25.2526	25.8915	25.6042	25.9859
	0.532389	-0.261485	Q20220	Q20220			Color2 [DarkGray]	1	4					5	5	5	30.6	30.6	30.6	27.893	0	49.948	193120000	15	24.6589	24.8499	24.1296	24.8314	24.7669	24.8246
	0.425847	-0.261873	Q23215	Q23215			Color2 [DarkGray]	1	4					4	4	4	7.6	7.6	7.6	90.165	0	64.115	253130000	15	25.0512	25.3168	24.4557	25.0885	25.2093	25.3115
	1.64785	-0.262658	Q27355	Q27355	Transcription factor lin-26	lin-26	Color2 [DarkGray]	1	4					3	3	3	13.5	13.5	13.5	49.241	0	33.309	197430000	13	24.715	24.5318	24.5571	24.8756	24.9349	24.7814
	1.02231	-0.263796	Q4TT88	Q4TT88		pam-1	Color2 [DarkGray]	1	4					15	15	15	24.1	24.1	24.1	107.15	0	145.29	728590000	52	26.4745	26.6435	26.303	26.733	26.6171	26.8623
	0.503566	-0.264089	Q19057	Q19057		acdh-12	Color2 [DarkGray]	1	4					20	20	20	52.4	52.4	52.4	66.171	0	258.9	1428800000	68	27.2074	27.6746	26.9307	27.5963	27.3878	27.6209
	0.477467	-0.264105	G5EFX8	G5EFX8		ntl-3	Color2 [DarkGray]	1	4					4	4	4	8.1	8.1	8.1	78.28	0	28.589	281180000	19	25.1343	25.4705	24.6604	25.2711	25.4412	25.3452
	0.417227	-0.264156	Q9GZE9	Q9GZE9			Color2 [DarkGray]	1	4					8	8	8	36.2	36.2	36.2	47.293	0	170.15	620490000	39	26.268	26.5545	25.7941	26.1982	26.482	26.729
	1.10824	-0.264252	G5EEK9	G5EEK9	V-type proton ATPase subunit a	vha-5	Color2 [DarkGray]	1	4					8	8	8	11.3	11.3	11.3	99.312	0	61.462	203840000	28	24.7072	24.7197	24.4959	24.9019	24.7589	25.0548
	0.888602	-0.264821	Q23445	Q23445	GTP-binding protein SAR1	ZK180.4	Color2 [DarkGray]	1	4					9	9	9	70.5	70.5	70.5	21.709	0	154.68	1213900000	41	27.2952	27.3405	26.9513	27.5866	27.3719	27.4229
	0.699208	-0.265439	Q94218	Q94218	Probable Ufm1-specific protease	odr-8	Color2 [DarkGray]	1	4					9	9	9	23.9	23.9	23.9	66.581	0	85.017	406710000	29	25.445	25.9557	25.445	25.8247	25.9322	25.8851
	0.657281	-0.266182	Q18916	Q18916		acs-22	Color2 [DarkGray]	1	4					3	3	3	8.4	8.4	8.4	73.514	0	39.057	132030000	17	23.9303	24.3144	23.7351	24.3526	24.1265	24.2992
	1.35062	-0.266715	G5EGE9	G5EGE9		dpy-26	Color2 [DarkGray]	1	4					4	4	4	4.5	4.5	4.5	142.59	0	34.547	97010000	17	23.4423	23.6569	23.5791	23.7814	23.9593	23.7378
	1.91983	-0.267155	Q967F4	Q967F4	Cadherin-related hmr-1	hmr-1	Color2 [DarkGray]	1	4					4	4	4	2.7	2.7	2.7	323.91	0	41.197	142010000	13	24.1829	24.1688	24.0182	24.4466	24.3857	24.339
	0.927272	-0.267525	G5EC98	G5EC98	CTP synthase	ctps-1	Color2 [DarkGray]	1	4					9	9	9	23.7	23.7	23.7	75.243	0	114.61	480520000	37	25.8609	26.1019	25.6469	26.1647	26.1705	26.0772
	0.636232	-0.267597	C7FZU5	C7FZU5			Color2 [DarkGray]	1	4					6	6	6	48.1	48.1	48.1	23.526	0	91.782	2130000000	48	28.0792	28.2843	27.6549	28.3355	28.1981	28.2877
	0.656877	-0.269011	Q18246	Q18246	Ras-related protein Rap-1	rap-1	Color2 [DarkGray]	1	4					4	4	4	26.6	26.6	26.6	21.248	0	38.487	277050000	16	25.2947	25.1936	24.7776	25.253	25.5505	25.2694
	0.643523	-0.270503	P90787	P90787	alpha-1,2-Mannosidase	mans-1	Color2 [DarkGray]	1	4					20	20	20	58.5	58.5	58.5	62.289	0	298.57	1423200000	91	27.5939	27.6439	27.0554	27.7468	27.671	27.6869
	0.977889	-0.270526	Q9U2M1	Q9U2M1	Condensin complex subunit 1	dpy-28	Color2 [DarkGray]	1	4					20	20	20	18.3	18.3	18.3	171.02	0	177.12	618250000	64	26.1563	26.4582	26.0709	26.5673	26.5391	26.3906
	0.673961	-0.270735	Q21053	Q21053		vps-35	Color2 [DarkGray]	1	4					8	8	8	11.4	11.4	11.4	93.852	0	65.169	203450000	25	24.6072	24.9043	24.3256	24.9778	24.9322	24.7392
	0.44647	-0.270835	Q09545	Q09545	Succinate dehydrogenase [ubiquinone] iron-sulfur subunit, mitochondrial	sdhb-1	Color2 [DarkGray]	1	4					5	5	5	25.5	25.5	25.5	32.891	0	47.451	266440000	19	24.4981	25.3128	25.1112	25.2413	25.4016	25.0917
	0.738707	-0.271123	Q9TXR4	Q9TXR4		msh-2	Color2 [DarkGray]	1	4					5	5	5	10.4	10.4	10.4	95.853	0	60.453	130900000	20	24.098	24.0352	23.799	24.2649	23.9955	24.4851
	0.434293	-0.271869	H2KYN0	H2KYN0		vps-45	Color2 [DarkGray]	1	4					5	5	5	15	15	15	62.119	0	50.507	161930000	14	24.1505	24.7419	23.8919	24.3575	24.6718	24.5706
	0.700865	-0.274605	Q21986	Q21986	N-terminal acetyltransferase B complex subunit NAA25 homolog	R13F6.10	Color2 [DarkGray]	1	4					4	4	4	7.9	7.9	7.9	109.22	0	38.009	163060000	12	24.3015	24.5882	23.9799	24.5008	24.5858	24.6069
	1.16595	-0.275792	Q9BL33	Q9BL33			Color2 [DarkGray]	1	4					5	5	5	50.4	50.4	50.4	16.268	0	47.939	627950000	28	26.026	26.3803	26.2752	26.5727	26.4494	26.4868
	0.516663	-0.276276	Q9N2U6	Q9N2U6	Ragulator complex protein LAMTOR2 homolog	Y97E10AR.7	Color2 [DarkGray]	1	4					3	3	3	50	50	50	13.188	0	64.741	361070000	15	25.3242	25.8702	25.1811	25.544	25.7551	25.9052
	0.428928	-0.276984	O61845	O61845		chd-7	Color2 [DarkGray]	1	4					20	20	20	9.7	9.7	9.7	326.88	0	173.7	773730000	50	26.4935	26.9858	26.0776	26.8029	26.6444	26.9404
	0.511505	-0.277578	A0A164D380	A0A164D380			Color2 [DarkGray]	1	4					6	6	6	10.6	10.6	10.6	72.691	0	50.137	349550000	20	25.3999	25.7856	24.9658	25.6175	25.6837	25.6828
	0.661083	-0.279362	Q19626	Q19626	Probable V-type proton ATPase subunit B	vha-12	Color2 [DarkGray]	1	4					6	6	6	25.5	25.5	25.5	54.75	0	93.302	591070000	18	26.1787	26.4704	25.8441	26.525	26.3208	26.4855
	0.531507	-0.280139	Q09442	Q09442	Splicing factor 3B subunit 4	sap-49	Color2 [DarkGray]	1	4					3	3	3	12.6	12.6	12.6	41.008	0	28.436	119400000	19	23.7548	24.2314	23.5081	23.9237	24.2139	24.1972
	0.658192	-0.28024	Q2V4S2	Q2V4S2		gdi-1	Color2 [DarkGray]	1	4					8	8	8	30.7	30.7	30.7	51.807	0	98.633	432070000	26	25.7851	25.9513	25.3963	25.8005	26.1419	26.0311
	0.83581	-0.282669	O62020	O62020		lin-66	Color2 [DarkGray]	1	4					15	15	15	41	41	41	68.732	0	211.58	1228700000	57	27.2083	27.4678	26.9272	27.5123	27.4583	27.4806
	0.793629	-0.284051	Q23639	Q23639	Cullin-5	cul-5	Color2 [DarkGray]	1	4					5	5	5	8.1	8.1	8.1	88.907	0	31.933	191650000	9	24.4918	24.7965	24.3015	24.7034	24.7671	24.9714
	0.878195	-0.284525	Q21086	Q21086	Guanine nucleotide-binding protein-like 3 homolog	nst-1	Color2 [DarkGray]	1	4					7	7	7	16.2	16.2	16.2	62.338	0	73.247	323350000	37	25.4625	25.4202	25.002	25.5351	25.6465	25.5567
	0.497565	-0.285352	Q9U2A8	Q9U2A8	60S ribosomal protein L37a	rpl-43	Color2 [DarkGray]	1	4					5	5	5	49.5	49.5	49.5	10.102	0	35.943	584610000	21	26.0901	26.2941	25.9157	25.9353	26.5933	26.6273
	0.665571	-0.285666	Q94010	Q94010			Color2 [DarkGray]	1	4					65	65	65	28.9	28.9	28.9	359.31	0	323.31	5167500000	265	29.3591	29.5189	28.882	29.61	29.5013	29.5058
	0.806152	-0.285735	Q9U2K1	Q9U2K1		pqn-83	Color2 [DarkGray]	1	4					3	3	3	13.2	13.2	13.2	41.515	0	39.066	384480000	24	25.5806	25.8045	25.2434	25.8266	25.8007	25.8585
	0.653985	-0.287732	Q21436	Q21436		npp-3	Color2 [DarkGray]	1	4					11	11	11	10	10	10	191.32	0	102.1	369830000	34	25.6183	25.7519	25.123	25.8946	25.7196	25.7421
	0.597503	-0.287904	P90947	P90947	Protein humpback-1	hmp-1	Color2 [DarkGray]	1	4					17	17	17	26.6	26.6	26.6	103.99	0	198.57	990000000	57	27.2581	26.9442	26.5242	27.2594	27.1952	27.1357
	0.511112	-0.288877	Q9BL64	Q9BL64			Color2 [DarkGray]	1	4					11	11	11	35.2	35.2	35.2	41.503	0	115.87	927260000	48	26.9497	27.0923	26.3256	27.0664	26.9513	27.2166
	0.467012	-0.289036	O02325	O02325		prmt-3	Color2 [DarkGray]	1	4					8	8	8	16.2	16.2	16.2	77.764	0	56.319	393920000	22	25.5979	25.9847	25.0757	25.7483	25.9114	25.8656
	0.610132	-0.289037	Q20818	Q20818		capg-2	Color2 [DarkGray]	1	4					11	11	11	11.5	11.5	11.5	115.55	0	74.151	268900000	27	24.9427	25.3889	24.6595	25.3033	25.2837	25.2711
	0.844011	-0.28961	O61856	O61856	Acetolactate synthase-like protein	T26C12.1	Color2 [DarkGray]	1	4					17	17	17	53.8	53.8	53.8	69.262	0	288.74	1127400000	82	27.0146	27.3861	26.8483	27.3553	27.391	27.3714
	0.507752	-0.291161	G5EDY2	G5EDY2		wars-1	Color2 [DarkGray]	1	4					22	22	22	64	64	64	47.238	0	245.97	2928900000	123	28.6916	28.6936	27.9851	28.8704	28.582	28.7914
	0.525153	-0.291823	Q9XVS3	Q9XVS3	C-type lectin domain-containing protein 87	clec-87	Color2 [DarkGray]	1	4					5	5	5	23.2	23.2	23.2	26.764	0	47.654	344240000	18	25.1474	25.1561	25.8265	25.4797	25.7364	25.7894
	0.781194	-0.292035	Q9XTT3	Q9XTT3		scav-3	Color2 [DarkGray]	1	4					4	4	4	7.7	7.7	7.7	60.181	0	32.062	280720000	19	24.9985	25.4099	24.8451	25.3065	25.4248	25.3983
	0.372728	-0.292142	U4PBY0	U4PBY0		eel-1	Color2 [DarkGray]	1	4					39	39	39	13.2	13.2	13.2	466.43	0	323.31	1620800000	123	27.7051	28.0488	26.9485	27.8247	27.9524	27.8017
	1.46805	-0.292501	O02640	O02640	Probable malate dehydrogenase, mitochondrial	mdh-2	Color2 [DarkGray]	1	4					12	12	12	50.1	50.1	50.1	35.119	0	174.74	1967900000	64	27.9943	27.9332	27.753	28.2955	28.1013	28.1612
	0.500382	-0.292943	Q95Q95	Q95Q95	Target of rapamycin homolog	let-363	Color2 [DarkGray]	1	4					10	10	10	5.9	5.9	5.9	306.53	0	90.836	290260000	30	25.0434	25.5623	24.7015	25.3726	25.317	25.4964
	0.636088	-0.293613	O45628	O45628			Color2 [DarkGray]	1	4					6	6	6	19.4	19.4	19.4	51.156	0	52.799	370160000	26	25.3725	25.8592	25.1854	25.7035	25.7194	25.875
	1.16485	-0.296747	P52717	P52717	Uncharacterized serine carboxypeptidase F41C3.5	F41C3.5	Color2 [DarkGray]	1	4					6	6	6	15.4	15.4	15.4	53.646	0	47.601	338600000	20	25.2047	25.5858	25.2547	25.6314	25.6492	25.6549
	2.20345	-0.297862	Q19555	Q19555	Cohesin subunit scc-3	scc-3	Color2 [DarkGray]	1	4					17	17	17	22.2	22.2	22.2	124.77	0	151.35	556590000	49	26.0131	26.1009	26.0618	26.4566	26.3195	26.2934
	0.904368	-0.298274	Q8I4M5	Q8I4M5	Germline survival defective-1	gls-1	Color2 [DarkGray]	1	4					5	5	5	8	8	8	116.01	0	35.683	68412000	15	23.3255	22.9502	23.0826	23.279	23.6298	23.3444
	1.27701	-0.298724	Q27257	Q27257	Protein dif-1	dif-1	Color2 [DarkGray]	1	4					9	9	9	50	50	50	33.134	0	102.7	851170000	37	26.7609	26.8158	26.475	26.9307	26.984	27.0332
	0.948028	-0.30013	P91494	P91494			Color2 [DarkGray]	1	4					7	7	6	10.8	10.8	8.8	111.96	0	89.79	189570000	22	24.5012	24.7271	24.2188	24.7472	24.7932	24.8071
	1.00787	-0.300829	Q19328	Q19328		tsn-1	Color2 [DarkGray]	1	4					16	16	16	24	24	24	100.77	0	189.87	1085200000	52	27.1646	27.0778	26.7085	27.2691	27.2908	27.2934
	0.588636	-0.301782	P32744	P32744	Protein CLASP-2	cls-2	Color2 [DarkGray]	1	4					14	14	14	19.8	19.8	19.8	112.28	0	156.43	793010000	51	26.7551	26.7958	26.1741	27.0799	26.8484	26.702
	0.711125	-0.302219	O01864	O01864		nrd-1	Color2 [DarkGray]	1	4					8	8	8	10.7	10.7	10.7	109.77	0	68.803	430010000	28	25.7968	25.9221	25.3315	25.839	26.0506	26.0675
	1.51142	-0.304046	Q17490	Q17490		unc-44	Color2 [DarkGray]	1	4					23	23	23	5.9	5.9	5.9	775.4	0	232.83	1055900000	64	27.0578	27.1	26.8096	27.2899	27.331	27.2585
	1.55586	-0.306077	Q966P8	Q966P8			Color2 [DarkGray]	1	4					4	4	4	7.8	7.8	7.8	69.538	0	31.261	200940000	18	24.5117	24.7848	24.5299	24.8733	24.9333	24.9379
	0.609349	-0.306758	P91914	P91914	60S ribosomal protein L27	rpl-27	Color2 [DarkGray]	1	4					8	8	8	41.9	41.9	41.9	15.728	0	79.002	4234900000	52	28.7136	29.0665	29.1045	29.0594	29.6443	29.1012
	1.91256	-0.306922	P47207	P47207	T-complex protein 1 subunit beta	cct-2	Color2 [DarkGray]	1	4					14	14	14	34.6	34.6	34.6	56.974	0	116.89	644860000	36	26.432	26.2319	26.2221	26.6218	26.5667	26.6182
	1.43328	-0.307054	Q9BKU4	Q9BKU4	Mitochondrial prohibitin complex protein 1	phb-1	Color2 [DarkGray]	1	4					11	11	11	57.8	57.8	57.8	29.988	0	209.29	4036600000	55	28.8353	29.0658	28.8483	29.1672	29.1486	29.3548
	0.548842	-0.308644	P24887	P24887	NADH-ubiquinone oxidoreductase chain 1	nd1	Color2 [DarkGray]	1	4					2	2	2	8.2	8.2	8.2	33.667	0	18.193	413410000	19	25.5178	25.8882	25.048	25.7548	25.7271	25.898
	0.697401	-0.310708	P34540;E9P841	P34540	Kinesin heavy chain	unc-116	Color2 [DarkGray]	1	4					18	18	18	33.9	33.9	33.9	91.893	0	210.23	1558900000	86	27.6501	27.8193	27.1499	27.8975	27.7977	27.8563
	0.371439	-0.310797	O44952	O44952	Lon protease homolog, mitochondrial	C34B2.6	Color2 [DarkGray]	1	4					11	11	11	17	17	17	108.21	0	122.86	474350000	40	25.9163	26.3247	25.2004	26.3157	25.8987	26.1595
	0.989451	-0.311122	Q09216	Q09216	Putative endoplasmic reticulum metallopeptidase 1-A	B0495.7	Color2 [DarkGray]	1	4					14	14	14	24.6	24.6	24.6	102.12	0	129.59	718180000	42	26.3781	26.6722	26.1641	26.7146	26.7057	26.7274
	0.532156	-0.312616	P91149	P91149		exoc-7	Color2 [DarkGray]	1	4					4	4	4	9.5	9.5	9.5	71.473	0	37.917	302430000	22	25.1277	25.6145	24.7445	25.3554	25.5474	25.5219
	0.303533	-0.313263	Q23624	Q23624			Color2 [DarkGray]	1	4					7	7	7	40.6	40.6	40.6	40.228	0	115.65	604530000	31	26.3075	26.7083	25.3028	26.4971	26.3659	26.3954
	0.491498	-0.313398	Q9XW10	Q9XW10	Protein pad-1	pad-1	Color2 [DarkGray]	1	4					19	19	19	11	11	11	267.15	0	142.89	326000000	44	25.3373	25.6891	24.7957	25.4422	25.5447	25.7754
	0.899325	-0.314402	Q9N3H3	Q9N3H3			Color2 [DarkGray]	1	4					16	16	16	58.7	58.7	58.7	48.254	0	280.84	1048300000	67	26.7769	27.267	26.8083	27.1928	27.3259	27.2768
	0.396402	-0.315181	Q95XP9	Q95XP9	Protein zwilch homolog	zwl-1	Color2 [DarkGray]	1	4					11	11	11	26.2	26.2	26.2	71.096	0	79.269	410410000	28	25.7702	26.0643	24.976	25.7632	25.9351	26.0578
	1.1807	-0.315814	G5EE62	G5EE62			Color2 [DarkGray]	1	4					10	10	10	12	12	12	96.404	0	60.409	182090000	17	24.3603	24.4559	24.4493	24.8525	24.8665	24.4939
	0.803716	-0.316229	Q21029	Q21029		nsy-1	Color2 [DarkGray]	1	4					11	11	11	12	12	12	169.65	0	96.349	309460000	41	25.2607	25.4782	24.903	25.4064	25.5337	25.6505
	0.837382	-0.316594	A0A131MBF9	A0A131MBF9			Color2 [DarkGray]	1	4					21	21	21	36	36	36	100.31	0	205.31	1311100000	86	27.2324	27.602	27.004	27.5983	27.5598	27.6302
	0.467748	-0.317474	Q19317	Q19317	Putative neurobeachin homolog	sel-2	Color2 [DarkGray]	1	4					17	17	17	11	11	11	281.2	0	182.98	471530000	55	25.9387	26.2419	25.2596	26.0474	26.1475	26.1978
	0.60682	-0.31826	K8ERU3	K8ERU3		hpo-27	Color2 [DarkGray]	1	4					20	20	20	15.7	15.7	15.7	196.74	0	192.31	615560000	48	26.2864	26.5051	25.7479	26.6309	26.4046	26.4587
	0.61336	-0.318935	Q9N359	Q9N359	COP9 signalosome complex subunit 4	csn-4	Color2 [DarkGray]	1	4					13	13	13	43.7	43.7	43.7	46.132	0	135.41	976640000	48	26.9218	27.2423	26.4427	27.1599	27.2324	27.1713
	0.575029	-0.319621	Q9U367	Q9U367			Color2 [DarkGray]	1	4					9	9	9	15.4	15.4	15.4	105.04	0	81.281	304440000	28	25.3018	25.5122	24.688	25.5066	25.4753	25.4788
	0.482095	-0.321455	Q965S3	Q965S3			Color2 [DarkGray]	1	4					3	3	3	20.2	20.2	20.2	20.495	0	22.228	96803000	7	23.5711	24.1619	23.8114	23.8572	24.025	24.6266
	0.450684	-0.323776	Q95YA9	Q95YA9	Adenylyl cyclase-associated protein	cas-1	Color2 [DarkGray]	1	4					9	9	9	11.9	11.9	11.9	139.93	0	135.54	588180000	46	26.1152	26.3096	25.3457	26.416	26.0868	26.2391
	0.859362	-0.325949	A0A061ACP8	A0A061ACP8		eps-8	Color2 [DarkGray]	1	4					6	6	6	8.3	8.3	8.3	107.19	0	52.258	176820000	16	24.2593	24.4959	24.3815	24.5868	25.0262	24.5015
	0.527203	-0.326194	G5EG65	G5EG65		hid-1	Color2 [DarkGray]	1	4					9	9	9	18.2	18.2	18.2	82.673	0	91.21	568170000	40	26.2868	26.3855	25.5279	26.4013	26.435	26.3424
	0.446045	-0.327022	Q18449	Q18449	Uncharacterized Golgi apparatus membrane protein-like protein C34D4.4	C34D4.4	Color2 [DarkGray]	1	4					2	2	2	10.7	10.7	10.7	23.802	0	16.123	243610000	12	24.9141	25.323	24.276	25.1663	25.024	25.3037
	0.727071	-0.327229	P34358	P34358	ABC transporter ced-7	ced-7	Color2 [DarkGray]	1	4					5	5	5	4.3	4.3	4.3	191.41	0	55.687	144040000	23	24.0181	24.4262	23.8571	24.197	24.5803	24.5058
	0.541474	-0.327401	Q9U1X9	Q9U1X9		rla-2	Color2 [DarkGray]	1	4					3	3	3	69.1	69.1	69.1	10.871	0	55.767	558420000	20	25.6416	26.5095	25.9096	26.288	26.4948	26.2601
	0.37448	-0.32759	Q95XX1	Q95XX1	Nicotinate phosphoribosyltransferase	Y54G2A.17	Color2 [DarkGray]	1	4					4	4	4	13.2	13.2	13.2	63.346	0	42.116	246640000	13	25.1148	25.3057	24.1429	25.2561	25.0426	25.2475
	1.77168	-0.328353	G5EET2	G5EET2		dut-1	Color2 [DarkGray]	1	4					4	4	4	19.8	19.8	19.8	52.194	0	44.462	252840000	15	24.9321	25.023	24.7827	25.272	25.1522	25.2987
	0.440267	-0.328464	Q09931	Q09931	Probable ubiquitin carboxyl-terminal hydrolase K02C4.3	K02C4.3	Color2 [DarkGray]	1	4					29	29	29	35.3	35.3	35.3	144.89	0	317.25	3017800000	116	28.627	28.9175	27.8482	28.8316	28.797	28.7495
	1.15741	-0.328658	G4SPY0	G4SPY0			Color2 [DarkGray]	1	4					16	16	16	30.8	30.8	30.8	75.845	0	179.79	1014200000	55	26.7806	26.8806	27.0443	27.2023	27.4321	27.057
	1.15593	-0.329573	Q93353	Q93353	Probable isocitrate dehydrogenase [NAD] subunit beta, mitochondrial	idhb-1	Color2 [DarkGray]	1	4					5	5	5	21.6	21.6	21.6	41.552	0	39.197	252200000	18	25.1558	24.949	24.7061	25.3324	25.2296	25.2378
	1.45618	-0.331611	Q22370	Q22370		ucr-2.2	Color2 [DarkGray]	1	4					8	8	8	33.4	33.4	33.4	44.212	0	105.02	302360000	34	25.0076	25.3513	25.1355	25.4837	25.5596	25.4459
	0.3178	-0.332326	G5EGG0	G5EGG0		uso-1	Color2 [DarkGray]	1	4					5	5	5	7.8	7.8	7.8	106.85	0	43.233	133600000	14	24.0262	24.6727	23.2506	24.4989	24.3578	24.0897
	0.755982	-0.33558	Q9XXN2	Q9XXN2		immt-2	Color2 [DarkGray]	1	4					5	5	5	12.2	12.2	12.2	72.622	0	40.633	253850000	18	24.667	25.292	24.698	25.2159	25.2524	25.1955
	1.52585	-0.336605	Q18508	Q18508		mel-28	Color2 [DarkGray]	1	4					7	7	7	5.2	5.2	5.2	200.84	0	62.412	254610000	22	25.028	24.9202	24.7505	25.3592	25.161	25.1882
	0.313663	-0.337087	P35129	P35129	Ubiquitin-conjugating enzyme E2 2	let-70	Color2 [DarkGray]	1	4					2	2	2	28.6	28.6	28.6	16.705	0	27.164	536300000	12	26.402	26.3691	25.1025	26.1008	26.3518	26.4322
	0.919753	-0.339533	Q20456	Q20456		hum-4	Color2 [DarkGray]	1	4					5	5	5	2	2	2	296.53	0	34.923	101380000	12	23.555	23.7899	23.3911	24.1181	23.6802	23.9563
	1.40109	-0.340274	D0VWL6	D0VWL6		fln-2	Color2 [DarkGray]	1	4					13	13	13	5.9	5.9	5.9	404.28	0	137.14	197450000	33	24.4586	24.4189	24.7125	24.974	24.8891	24.7477
	0.601365	-0.340581	G5ECH5	G5ECH5		ppfr-1	Color2 [DarkGray]	1	4					25	25	25	22.3	22.3	22.3	174.18	0	234.1	1116100000	61	27.144	27.4005	26.5674	27.415	27.2601	27.4587
	0.725245	-0.340736	P91013	P91013		dhs-1	Color2 [DarkGray]	1	4					10	10	10	43.3	43.3	43.3	36.612	0	106.01	888940000	41	26.7877	27.0216	26.3392	27.1878	26.9165	27.0663
	1.40348	-0.342056	O45665	O45665			Color2 [DarkGray]	1	4					8	8	8	31.1	31.1	31.1	41.735	0	85.302	180950000	26	24.4105	24.5098	24.2431	24.8224	24.8023	24.5648
	1.74932	-0.343174	Q18493	Q18493	Probable UDP-N-acetylglucosamine pyrophosphorylase	C36A4.4	Color2 [DarkGray]	1	4					2	2	2	4.3	4.3	4.3	53.496	0	17.538	105100000	12	23.7741	23.695	23.4804	23.9805	24.0142	23.9843
	1.32821	-0.343353	Q27389	Q27389	60S ribosomal protein L13a	rpl-16	Color2 [DarkGray]	1	4					7	7	7	32.2	32.2	32.2	22.994	0	79.188	3200400000	40	28.4501	28.6849	28.5497	28.7529	29.0936	28.8683
	0.888703	-0.343686	Q17872	Q17872		npp-23	Color2 [DarkGray]	1	4					5	5	5	22.1	22.1	22.1	39.695	0	46.41	121430000	14	23.5778	24.1646	23.73	24.2469	24.1216	24.1351
	0.97562	-0.343735	Q965Q8	Q965Q8	Xylosyltransferase sqv-6	sqv-6	Color2 [DarkGray]	1	4					6	6	6	11.4	11.4	11.4	93.114	0	44.696	187960000	18	24.478	24.7388	24.1993	24.7401	24.9219	24.7853
	0.693893	-0.345257	Q22368	Q22368			Color2 [DarkGray]	1	4					12	12	12	18.2	18.2	18.2	84.393	0	125.3	619260000	46	26.4184	26.4026	25.8001	26.6417	26.3531	26.6621
	0.707006	-0.345573	O44518	O44518	Cytoplasmic FMR1-interacting protein homolog	gex-2	Color2 [DarkGray]	1	4					3	3	3	3.1	3.1	3.1	145.01	0	24.03	62776000	14	22.9242	23.2708	22.5174	23.2148	23.1884	23.346
	0.451424	-0.345999	Q9XVR6	Q9XVR6	Ubiquitin thioesterase otubain-like	otub-1	Color2 [DarkGray]	1	4					3	3	3	18.7	18.7	18.7	32.293	0	33.063	131500000	13	24.0255	24.4378	23.3092	24.241	24.2931	24.2763
	1.03207	-0.346514	O45552	O45552		acaa-2	Color2 [DarkGray]	1	4					6	6	6	24.1	24.1	24.1	41.29	0	77.168	178940000	24	24.5995	24.1275	24.5235	24.88	24.7163	24.6938
	1.12488	-0.347104	P49405	P49405	60S ribosomal protein L5	rpl-5	Color2 [DarkGray]	1	4					12	12	12	49.5	49.5	49.5	33.386	0	183.49	4783200000	70	29.0827	29.2146	29.122	29.2325	29.7144	29.5137
	1.09628	-0.348606	D5MCN2	D5MCN2	La-related protein 1	larp-1	Color2 [DarkGray]	1	4					9	9	9	10.9	10.9	10.9	128.27	0	76.799	466030000	30	25.6033	26.0134	25.6584	26.0395	26.2595	26.022
	0.522467	-0.349457	Q18983;O45608	Q18983			Color2 [DarkGray]	1	4					50	50	50	44.9	44.9	44.9	200.84	0	323.31	4886000000	240	29.2594	29.5969	28.6094	29.4717	29.4405	29.6019
	0.396917	-0.350588	G5EDT1	G5EDT1		lin-35	Color2 [DarkGray]	1	4					10	10	10	13.9	13.9	13.9	110.9	0	79.589	359380000	22	25.5477	25.8918	24.7029	25.8592	25.4892	25.8458
	1.26763	-0.350929	A0A061ACY0	A0A061ACY0		ath-1	Color2 [DarkGray]	1	4					5	5	5	38.8	38.8	38.8	32.868	0	92.569	1056500000	36	27.0494	27.1366	26.732	27.4045	27.2644	27.3019
	1.30716	-0.353064	Q9N3F7	Q9N3F7			Color2 [DarkGray]	1	4					5	5	5	21.3	21.3	21.3	35.076	0	66.196	546090000	25	25.9323	26.1225	25.942	26.2694	26.5706	26.216
	0.453228	-0.353538	Q19338	Q19338	Monensin-resistant homolog 2	mon-2	Color2 [DarkGray]	1	4					25	25	25	21.8	21.8	21.8	181.54	0	225.54	1409900000	65	27.4762	27.866	26.7222	27.715	27.7315	27.6786
	0.605915	-0.353903	G5EF84	G5EF84		gip-2	Color2 [DarkGray]	1	4					7	7	7	15.7	15.7	15.7	73.375	0	92.94	348010000	30	25.3135	25.8042	24.9147	25.7173	25.6057	25.7712
	0.562583	-0.354549	C0HLB4;C0HLB3	C0HLB4;C0HLB3			Color2 [DarkGray]	1	4					2	2	2	25.5	25.5	25.5	16.409	0	78.375	2989800000	21	28.9121	28.5347	27.984	28.8045	28.7169	28.973
	0.748179	-0.355361	Q9U3C8	Q9U3C8	Defective in cullin neddylation protein 1	dcn-1	Color2 [DarkGray]	1	4					8	8	8	43.1	43.1	43.1	34.133	0	123.29	810770000	50	26.6895	26.8517	26.143	26.8819	26.8717	26.9967
	1.29158	-0.355403	Q21222	Q21222		cdc-48.3	Color2 [DarkGray]	1	4					4	4	4	10.5	10.5	10.5	79.548	0	52.339	305700000	20	25.2684	25.3297	24.9735	25.5664	25.4202	25.6511
	0.676637	-0.357194	Q9BL35	Q9BL35	Serine/threonine-protein phosphatase 2A activator		Color2 [DarkGray]	1	4					9	9	9	42.9	42.9	42.9	42.881	0	114.3	1072500000	42	27.059	27.325	26.531	27.2194	27.3712	27.396
	1.17169	-0.357484	P46550	P46550	T-complex protein 1 subunit zeta	cct-6	Color2 [DarkGray]	1	4					15	15	15	46.2	46.2	46.2	58.904	0	193.02	710670000	54	26.5389	26.4458	26.2308	26.9252	26.5512	26.8115
	1.01357	-0.360481	Q95QU0	Q95QU0	PCI domain-containing protein 2 homolog	C27F2.10	Color2 [DarkGray]	1	4					4	4	4	10.9	10.9	10.9	47.157	0	38.636	182060000	25	24.4658	24.6743	24.1154	24.7594	24.848	24.7295
	0.805321	-0.361008	Q10576	Q10576	Prolyl 4-hydroxylase subunit alpha-1	dpy-18	Color2 [DarkGray]	1	4					6	6	6	15	15	15	63.926	0	66.047	551730000	28	25.9929	26.3697	25.6657	26.3073	26.3597	26.4444
	1.53854	-0.36649	Q21276	Q21276	Uncharacterized NOP5 family protein K07C5.4	K07C5.4	Color2 [DarkGray]	1	4					14	14	14	33.1	33.1	33.1	54.511	0	117.39	805620000	46	26.5136	26.745	26.4032	27.0064	26.8932	26.8617
	0.866052	-0.367369	G5EEQ8	G5EEQ8			Color2 [DarkGray]	1	4					9	9	9	12.9	12.9	12.9	147.32	0	111.33	227340000	31	24.6826	25.0587	24.4371	24.9565	25.0935	25.2305
	0.554039	-0.367602	O17666	O17666		aspm-1	Color2 [DarkGray]	1	4					10	10	10	12.9	12.9	12.9	134.58	0	84.167	262340000	24	25.0992	25.2839	24.3316	25.3351	25.2065	25.2758
	1.14055	-0.367772	Q9XWD5	Q9XWD5			Color2 [DarkGray]	1	4					6	6	6	36.5	36.5	36.5	38.148	0	81.028	256830000	19	25.0901	25.1009	24.6528	25.2474	25.3383	25.3615
	0.550625	-0.369379	W6RQY2	W6RQY2		xpo-3	Color2 [DarkGray]	1	4					19	19	19	33.7	33.7	33.7	105.91	0	206.47	1026300000	66	27.1788	27.2194	26.3096	27.2539	27.2695	27.2925
	2.63765	-0.370874	Q9N593	Q9N593		mat-1	Color2 [DarkGray]	1	4					8	8	8	13.8	13.8	13.8	88.51	0	57.326	269400000	24	24.9848	25.0333	25.0035	25.3189	25.4813	25.334
	0.487967	-0.373902	P34529	P34529	Endoribonuclease dcr-1	dcr-1	Color2 [DarkGray]	1	4					10	10	10	8.1	8.1	8.1	218.42	0	95.825	305000000	31	25.2777	25.6185	24.5006	25.4952	25.4376	25.5857
	0.49828	-0.375014	Q22253	Q22253		rpn-9	Color2 [DarkGray]	1	4					17	17	17	63.6	63.6	63.6	44.159	0	282.68	3917900000	106	28.6783	29.4061	28.3072	29.1007	29.1206	29.2953
	0.743156	-0.375336	P34560	P34560	Regulator of microtubule dynamics protein 1	rmd-1	Color2 [DarkGray]	1	4					8	8	8	48.2	48.2	48.2	25.893	0	116.22	1308800000	37	27.3554	27.5236	26.8667	27.8455	27.4244	27.6018
	0.805215	-0.377961	Q9N4V3	Q9N4V3			Color2 [DarkGray]	1	4					2	2	2	13.7	13.7	13.7	43.869	0	30.375	77628000	12	23.5575	23.1756	22.8484	23.7118	23.4762	23.5274
	0.716835	-0.380723	P34603	P34603	Uncharacterized protein ZK1098.3	ZK1098.3	Color2 [DarkGray]	1	4					4	4	4	5.9	5.9	5.9	92.134	0	26.586	73078000	12	23.1346	23.5151	22.691	23.4298	23.5868	23.4663
	1.08245	-0.381902	G5EFC1;Q94986	G5EFC1		rab-8	Color2 [DarkGray]	1	4					6	4	4	35.1	26.5	26.5	24.022	0	70.198	274060000	18	24.9839	25.2625	24.7227	25.2625	25.3991	25.4531
	0.793677	-0.384836	Q19520	Q19520			Color2 [DarkGray]	1	4					16	16	16	21.6	21.6	21.6	122.91	0	174.61	1099400000	73	27.1903	27.2601	26.5728	27.4682	27.2994	27.4101
	1.1294	-0.388019	H2KZQ8	H2KZQ8			Color2 [DarkGray]	1	4					18	18	18	19.6	19.6	19.6	181.7	0	200.91	551270000	34	25.8431	26.2576	25.8624	26.5207	26.2148	26.3916
	0.506892	-0.388318	O01763	O01763	Nuclear cap-binding protein subunit 1	ncbp-1	Color2 [DarkGray]	1	4					12	12	12	23.8	23.8	23.8	92.526	0	124.29	434020000	30	25.5638	26.2058	25.0588	26.0913	25.9681	25.934
	0.841522	-0.390663	Q22240	Q22240	Ubiquitin carboxyl-terminal hydrolase		Color2 [DarkGray]	1	4					7	7	7	7.5	7.5	7.5	150.19	0	65.046	223930000	20	24.7987	24.9934	24.3142	24.9646	25.0887	25.2251
	1.088	-0.392041	P47991	P47991	60S ribosomal protein L6	rpl-6	Color2 [DarkGray]	1	4					15	15	15	53.5	53.5	53.5	24.312	0	118.44	10496000000	102	30.0561	30.3729	30.2886	30.4378	30.9043	30.5515
	1.20164	-0.392817	H2L0C0	H2L0C0		emc-1	Color2 [DarkGray]	1	4					19	19	19	38.9	38.9	38.9	104.81	0	287.15	1428800000	75	27.3917	27.6293	27.1096	27.7663	27.7155	27.8272
	0.940722	-0.39664	P53585	P53585	Probable ATP-citrate synthase	D1005.1	Color2 [DarkGray]	1	4					10	4	4	14.8	7.1	7.1	121.61	0	39.196	176600000	19	24.4826	24.3621	24.174	25.0734	24.4827	24.6526
	0.938891	-0.401338	O45087	O45087		dyci-1	Color2 [DarkGray]	1	4					10	10	10	28.6	28.6	28.6	72.048	0	107.99	881720000	31	26.7096	26.9854	26.3013	27.0706	27.1023	27.0275
	0.551837	-0.405304	Q9NA74	Q9NA74			Color2 [DarkGray]	1	4					11	11	11	46.8	46.8	46.8	30.732	0	101.85	898020000	34	26.8053	27.1459	26.0973	27.2462	26.8977	27.1205
	2.00743	-0.406142	Q9U217	Q9U217		faah-4	Color2 [DarkGray]	1	4					7	7	7	16.2	16.2	16.2	71.729	0	82.311	388380000	32	25.5637	25.6207	25.3361	25.9356	25.8948	25.9085
	0.891604	-0.406797	Q23361	Q23361	Probable Dol-P-Man:Man(7)GlcNAc(2)-PP-Dol alpha-1,6-mannosyltransferase	ZC513.5	Color2 [DarkGray]	1	4					4	4	4	14.2	14.2	14.2	57.149	0	53.743	117790000	17	23.9186	24.0496	23.3606	24.1706	24.1477	24.231
	0.579068	-0.408703	Q3Y3Z9	Q3Y3Z9			Color2 [DarkGray]	1	4					5	5	5	25.7	25.7	25.7	33.826	0	71.027	317540000	18	25.3121	25.6313	24.5852	25.6745	25.5974	25.4828
	0.893616	-0.409688	P30628	P30628	Probable V-type proton ATPase 116 kDa subunit a	unc-32	Color2 [DarkGray]	1	4					14	14	14	27.5	27.5	27.5	103.4	0	198.05	1317900000	48	27.2742	27.5872	26.8623	27.6287	27.5948	27.7292
	0.825294	-0.410215	Q9GRZ2	Q9GRZ2		prp-6	Color2 [DarkGray]	1	4					8	8	8	8.7	8.7	8.7	109.16	0	64.256	164930000	20	24.1516	24.6357	23.8935	24.5392	24.5861	24.7861
	0.630892	-0.413799	P90829	P90829	DNA polymerase delta catalytic subunit	F10C2.4	Color2 [DarkGray]	1	4					9	9	9	12.2	12.2	12.2	120.83	0	74.457	276070000	27	25.0097	25.4428	24.4267	25.395	25.4017	25.3239
	1.30566	-0.414352	U4PMA7	U4PMA7		plst-1	Color2 [DarkGray]	1	4					5	5	5	20	20	20	41.236	0	42.811	510760000	20	25.8857	26.0786	25.5787	26.304	26.2787	26.2033
	0.501445	-0.41837	Q18486	Q18486	Atypical kinase coq-8, mitochondrial	coq-8	Color2 [DarkGray]	1	4					7	7	7	18.9	18.9	18.9	83.614	0	101.64	310650000	22	25.2693	25.6568	24.5274	25.7899	25.2774	25.6414
	0.4411	-0.421022	P91001	P91001	COP9 signalosome complex subunit 5	csn-5	Color2 [DarkGray]	1	4					6	6	6	23.6	23.6	23.6	41.008	0	81.628	522620000	22	25.9554	26.5209	25.1151	26.3399	26.2292	26.2854
	1.06195	-0.423823	O61749	O61749	Probable signal recognition particle 19 kDa protein	F37F2.2	Color2 [DarkGray]	1	4					3	3	3	29.6	29.6	29.6	15.87	0	45.406	168320000	10	24.2329	24.6039	24.0126	24.5601	24.787	24.7738
	0.766809	-0.42809	Q20849	Q20849		rod-1	Color2 [DarkGray]	1	4					15	15	15	10.3	10.3	10.3	233.82	0	130.62	318950000	37	25.2901	25.4951	24.6452	25.5537	25.6143	25.5465
	2.11012	-0.42875	Q9U1P9	Q9U1P9			Color2 [DarkGray]	1	4					3	3	3	9.4	9.4	9.4	53.369	0	30.518	83765000	12	23.3601	23.2758	23.2154	23.5773	23.8393	23.721
	0.839142	-0.432608	U4PEB6	U4PEB6			Color2 [DarkGray]	1	4					7	7	7	18	18	18	64.52	0	70.082	188900000	18	24.4699	24.7438	23.9305	24.8274	24.7895	24.8251
	0.738256	-0.437809	Q23419	Q23419		tbc-2	Color2 [DarkGray]	1	4					8	8	8	11.1	11.1	11.1	103.34	0	79.385	225610000	31	25.03	24.829	24.2472	25.3871	24.9126	25.12
	0.462724	-0.439699	Q95XI7	Q95XI7			Color2 [DarkGray]	1	4					19	19	19	28.4	28.4	28.4	126.91	0	234.44	1237800000	67	27.4073	27.5805	26.276	27.5804	27.5442	27.4583
	0.729417	-0.440926	Q9GYJ9	Q9GYJ9		snx-1	Color2 [DarkGray]	1	4					5	5	5	14.8	14.8	14.8	54.106	0	66.419	286390000	29	25.2201	25.3464	24.4979	25.3042	25.5815	25.5014
	1.11656	-0.450916	Q27485;P09588	Q27485;P09588	Histone H2A	his-35;his-3	Color2 [DarkGray]	1	4					5	4	4	59.1	52	52	13.418	0	183.38	43662000000	132	32.4826	32.1418	32.2255	33.0507	32.6149	32.537
	0.99509	-0.451562	O18158	O18158	UDP-N-acetylglucosamine--peptide N-acetylglucosaminyltransferase	ogt-1	Color2 [DarkGray]	1	4					22	22	22	34.2	34.2	34.2	128.01	0	267.26	1179700000	70	27.1208	27.3583	26.6588	27.5402	27.3869	27.5656
	0.880535	-0.454052	Q27474	Q27474	DNA ligase 1	lig-1	Color2 [DarkGray]	1	4					4	4	4	9.6	9.6	9.6	86.309	0	39.648	349800000	15	25.4808	25.5841	24.8312	25.7074	25.7052	25.8455
	0.954485	-0.458375	Q95YD5	Q95YD5		vha-16	Color2 [DarkGray]	1	4					10	10	10	46.6	46.6	46.6	39.937	0	139.21	1831400000	51	27.9214	27.9183	27.2786	28.211	28.0277	28.2548
	0.585919	-0.460868	G5EE66	G5EE66		cogc-1	Color2 [DarkGray]	1	4					10	10	10	18	18	18	88.492	0	98.173	319550000	31	25.3209	25.6917	24.5069	25.5875	25.6311	25.6836
	2.08736	-0.469337	P49049	P49049	Intramembrane protease 2	imp-2	Color2 [DarkGray]	1	4					6	6	6	21.2	21.2	21.2	52.793	0	56.858	1024800000	32	26.8017	26.7195	26.6162	27.3178	27.1865	27.0411
	0.986763	-0.476807	O17901	O17901	Probable coatomer subunit zeta	F59E10.3	Color2 [DarkGray]	1	4					7	7	7	64.1	64.1	64.1	20.756	0	135.53	615030000	24	26.3001	26.347	25.6529	26.6039	26.5091	26.6175
	1.12367	-0.483021	Q9N3T8	Q9N3T8		msh-6	Color2 [DarkGray]	1	4					5	5	5	6	6	6	133.63	0	40.128	92880000	12	23.4003	23.9601	23.3653	23.9559	24.1671	24.0518
	2.68761	-0.489559	Q27481	Q27481		uba-1	Color2 [DarkGray]	1	4					13	13	13	16.5	16.5	16.5	124.08	0	111.66	449720000	32	25.7692	25.7301	25.549	26.1738	26.1523	26.1909
	2.275	-0.515928	Q22038	Q22038	Ras-like GTP-binding protein rhoA	rho-1	Color2 [DarkGray]	1	4					9	9	9	70.3	70.3	70.3	21.635	0	132.22	1183000000	48	27.0352	27.1521	26.8967	27.4285	27.6022	27.601
	1.22697	-0.517607	Q9N2V6;Q9BIG5	Q9N2V6	Guanine nucleotide-binding protein alpha-16 subunit	gpa-16	Color2 [DarkGray]	1	4					6	5	5	21.8	19.3	19.3	41.328	0	41.468	278800000	16	24.9198	25.2856	24.6209	25.5411	25.4637	25.3744
	1.11702	-0.526249	Q22620	Q22620		pars-1	Color2 [DarkGray]	1	4					23	23	23	49.2	49.2	49.2	65.818	0	178.47	2164300000	73	28.0412	28.1805	27.4726	28.4998	28.3382	28.4351
	1.08496	-0.538025	P91455	P91455	Adenine phosphoribosyltransferase	T19B4.3	Color2 [DarkGray]	1	4					2	2	2	19.5	19.5	19.5	20.21	0	29.246	85955000	12	23.3097	23.5393	22.8451	23.5681	23.7829	23.9571
	0.719908	-0.67186	Q9XZI6	Q9XZI6	Phosphatidylinositol-binding clathrin assembly protein unc-11	unc-11	Color2 [DarkGray]	1	4					3	3	3	10.8	10.8	10.8	64.063	0	44.559	288160000	20	25.2457	25.201	24.1874	25.1168	25.5483	25.9847
	0.664917	-0.677788	H2KML7	H2KML7			Color2 [DarkGray]	1	4					4	4	4	5.1	5.1	5.1	111.23	0	28.007	54206000	12	22.7693	23.3173	22.4789	24.3068	23.0452	23.2469
	1.51611	-0.784103	Q17561	Q17561		aly-1	Color2 [DarkGray]	1	4					4	4	4	27.4	27.4	27.4	24.318	0	33.662	252970000	18	24.4456	24.4519	24.9897	25.1719	25.7074	25.3602
	0.918804	-1.33668	Q27532	Q27532	Histone H3.3-like type 2	his-74	Color2 [DarkGray]	1	4					5	2	1	41.9	28.7	5.1	15.349	0	55.893	6901500000	21	30.0629	29.1249	27.7302	30.3249	30.217	30.3863

## Sheet: N2_IP
Significant	-Log(P-value)	Difference	Protein IDs	Majority protein IDs	Protein names	Gene names	Symbol color	Symbol type	Symbol size	Show label	Only identified by site	Reverse	Potential contaminant	Peptides	Razor + unique peptides	Unique peptides	Sequence coverage [%]	Unique + razor sequence coverage [%]	Unique sequence coverage [%]	Mol. weight [kDa]	Q-value	Score	Intensity	MS/MS count	LFQ intensity anti_GFP_1	LFQ intensity anti_GFP_2	LFQ intensity anti_GFP_3	LFQ intensity control_1	LFQ intensity control_2	LFQ intensity control_3
	0.403324	1.37882	Q17571	Q17571		aqp-2	Color2 [DarkGray]	1	4					2	2	2	13.4	13.4	13.4	31.425	0	47.47	3568400000	12	27.8957	28.3981	28.0095	23.8636	28.462	27.8413
	1.00853	1.15097	Q02335	Q02335	TPR repeat-containing protein ZK370.8	ZK370.8	Color2 [DarkGray]	1	4					10	10	10	24.6	24.6	24.6	64.866	0	76.093	290960000	20	25.5348	25.1908	25.1816	24.144	25.0605	23.2498
	1.16281	1.12245	Q19200;Q19958	Q19200	Stomatin-1	sto-1	Color2 [DarkGray]	1	4					9	9	9	37.6	37.6	37.6	35.838	0	126.69	504940000	23	26.373	25.9461	25.4793	24.9107	25.4011	24.1193
	1.2925	1.10892	Q17763	Q17763		atp-5	Color2 [DarkGray]	1	4					14	14	14	73.3	73.3	73.3	21.797	0	153.74	2127100000	52	28.4201	27.8788	27.4715	27.2175	26.9832	26.2429
	0.371767	1.06841	Q9XTQ6	Q9XTQ6	Tyramine beta-hydroxylase	tbh-1	Color2 [DarkGray]	1	4					8	8	8	20.1	20.1	20.1	74.962	0	96.149	725220000	22	26.4493	26.2013	25.4589	26.4623	25.7719	22.67
	0.736407	0.844721	Q9XTT9	Q9XTT9		rpt-6	Color2 [DarkGray]	1	4					17	5	5	48.8	18.5	18.5	46.249	0	61.137	635900000	12	26.286	25.4195	25.7405	24.0494	25.3961	25.4663
	0.777506	0.824594	P90849	P90849		cco-1	Color2 [DarkGray]	1	4					4	4	4	31.1	31.1	31.1	14.733	0	33.772	655050000	21	26.727	25.6884	25.3422	24.8365	25.6078	24.8396
	0.622046	0.802774	P91013	P91013		dhs-1	Color2 [DarkGray]	1	4					3	3	3	8	8	8	36.612	0	19.494	165180000	12	25.0281	24.2396	23.8535	24.4963	23.0097	23.2069
	0.604381	0.796141	P48166	P48166	60S ribosomal protein L44	rpl-41	Color2 [DarkGray]	1	4					6	6	6	30.5	30.5	30.5	12.367	0	48.413	1963800000	31	27.998	27.1864	27.313	25.6411	27.3269	27.141
	0.688545	0.773777	A3QMC5	A3QMC5		rpl-34	Color2 [DarkGray]	1	4					9	9	9	51.8	51.8	51.8	12.682	0	62.647	5680900000	36	29.271	28.9256	28.7948	27.3119	28.9971	28.3611
	0.849424	0.765641	Q95PZ1	Q95PZ1			Color2 [DarkGray]	1	4					5	5	5	32.4	32.4	32.4	15.514	0	144.31	1258500000	21	27.7388	26.7171	26.3843	26.1297	26.3671	26.0465
	0.649233	0.755322	Q9XU97	Q9XU97			Color2 [DarkGray]	1	4					4	4	4	44.9	44.9	44.9	8.8682	0	34.19	1706900000	23	28.1992	27.2098	26.9698	27.0932	27.0499	25.9699
	1.59297	0.725708	Q20053	Q20053		asb-1	Color2 [DarkGray]	1	4					13	13	13	32.6	32.6	32.6	34.368	0	103.77	1983800000	52	27.953	27.4179	27.2755	26.8787	26.8288	26.7618
	0.855314	0.724751	P90983	P90983		rps-29	Color2 [DarkGray]	1	4					4	4	4	51.8	51.8	51.8	6.5536	0	30.997	3451800000	25	28.8984	28.1886	27.8388	27.2539	28.0523	27.4453
	0.928216	0.704156	Q22169	Q22169	Translocon-associated protein subunit beta	trap-2	Color2 [DarkGray]	1	4					3	3	3	26.1	26.1	26.1	21.562	0	64.768	610800000	21	26.2947	25.8144	25.3055	25.089	25.4703	24.7429
	0.494435	0.697545	O62055	O62055			Color2 [DarkGray]	1	4					18	18	18	15.5	15.5	15.5	181.3	0	166.7	673660000	40	26.1817	25.4806	25.3972	23.8641	25.5884	25.5144
	0.409642	0.694972	Q23382	Q23382		ccdc-47	Color2 [DarkGray]	1	4					7	7	7	20.6	20.6	20.6	50.79	0	70.625	622440000	18	25.8599	25.4603	25.4676	25.4074	25.7935	23.5021
	0.407584	0.684724	O76367	O76367			Color2 [DarkGray]	1	4					4	4	3	43.3	43.3	33.3	10.216	0	37.396	750550000	19	25.5682	25.7587	25.9865	23.8359	26.2667	25.1566
	0.558965	0.684507	Q21732	Q21732			Color2 [DarkGray]	1	4					6	6	6	57	57	57	12.303	0	50.637	1351200000	29	27.6041	26.7514	26.0835	26.6862	26.1157	25.5836
	0.703455	0.668002	Q19126	Q19126		asb-2	Color2 [DarkGray]	1	4					6	6	6	27.2	27.2	27.2	34.937	0	50.635	374500000	23	25.2852	24.995	24.8812	23.867	25.2089	24.0815
	0.864929	0.65681	Q9BKU5	Q9BKU5			Color2 [DarkGray]	1	4					7	7	7	41.4	41.4	41.4	16.204	0	49.463	6752200000	36	29.6485	29.1915	29.3063	28.0805	29.1246	28.9708
	0.530856	0.649783	Q18246	Q18246	Ras-related protein Rap-1	rap-1	Color2 [DarkGray]	1	4					4	4	4	26.6	26.6	26.6	21.248	0	39.05	270430000	16	25.037	25.0853	23.8957	24.77	23.6509	23.6478
	0.726728	0.645874	Q9N359	Q9N359	COP9 signalosome complex subunit 4	csn-4	Color2 [DarkGray]	1	4					8	8	8	26.7	26.7	26.7	46.132	0	64.753	222390000	13	24.801	24.1777	24.1334	24.0482	24.0913	23.0351
	0.612844	0.640246	P52821	P52821	40S ribosomal protein S25	rps-25	Color2 [DarkGray]	1	4					6	6	6	41.9	41.9	41.9	12.912	0	156.73	2477700000	37	28.3413	27.2694	27.557	26.7157	27.7666	26.7646
	1.33431	0.632579	O17736	O17736			Color2 [DarkGray]	1	4					12	12	12	19.3	19.3	19.3	116.41	0	100.32	390310000	25	25.1855	24.9126	25.0295	23.9967	24.5882	24.6449
	0.882775	0.600936	O76577;P41883	O76577	26S proteasome non-ATPase regulatory subunit 14	rpn-11	Color2 [DarkGray]	1	4					9	9	9	55.4	55.4	55.4	34.595	0	128.88	709910000	24	26.7095	25.7821	25.781	25.6295	25.4242	25.4161
	1.38669	0.599813	P34669	P34669	Probable dolichyl-diphosphooligosaccharide--protein glycosyltransferase subunit 3	ZK686.3	Color2 [DarkGray]	1	4					7	7	7	25.3	25.3	25.3	38.828	0	105.03	994120000	28	26.8702	26.1896	26.4963	25.9226	25.8397	25.9944
	0.710417	0.599227	P91374	P91374	60S ribosomal protein L15	rpl-15	Color2 [DarkGray]	1	4					11	11	11	35.3	35.3	35.3	24.125	0	105.24	9810300000	70	30.3501	29.6134	29.5443	28.7109	29.6956	29.3036
	0.571076	0.593907	O02267	O02267			Color2 [DarkGray]	1	4					6	6	6	54.2	54.2	54.2	18.445	0	43.983	333550000	19	25.0885	24.5892	24.6277	23.3093	24.6633	24.5511
	0.629843	0.592993	O17694	O17694		ril-1	Color2 [DarkGray]	1	4					7	7	7	59.7	59.7	59.7	16.495	0	64.591	2040300000	24	28.3031	26.9869	27.3325	26.8357	27.2574	26.7505
	0.683682	0.591427	Q9U329	Q9U329			Color2 [DarkGray]	1	4					9	9	9	42.9	42.9	42.9	20.257	0	102.97	2870100000	47	28.4232	27.8409	27.9531	26.8116	27.9969	27.6344
	0.485474	0.590113	Q19746	Q19746	Innexin-3	inx-3	Color2 [DarkGray]	1	4					7	7	7	23.3	23.3	23.3	48.917	0	53.198	443650000	18	25.6747	24.814	25.2915	23.8223	25.4317	24.7558
	1.06106	0.585349	O01504	O01504	60S acidic ribosomal protein P2	rpa-2	Color2 [DarkGray]	1	4					6	4	4	89.7	72.9	72.9	10.813	0	150.55	2958100000	32	28.5143	28.1594	27.7895	27.2662	27.7589	27.6821
	1.58383	0.58227	O61792	O61792		rpn-8	Color2 [DarkGray]	1	4					10	10	10	43.4	43.4	43.4	40.687	0	111.59	1226000000	47	26.795	27.0611	26.9724	26.5013	26.5188	26.0615
	0.630969	0.565716	Q9XTF3	Q9XTF3	Dual specificity tyrosine-phosphorylation-regulated kinase mbk-2	mbk-2	Color2 [DarkGray]	1	4					6	6	6	10.4	10.4	10.4	89.884	0	65.022	414020000	20	25.7126	24.541	24.9223	24.0765	24.748	24.6544
	0.377081	0.565352	Q19869	Q19869	60S ribosomal protein L26	rpl-26	Color2 [DarkGray]	1	4					12	12	12	50	50	50	16.075	0	87.241	2583800000	62	27.3547	27.1611	27.4223	25.5242	27.5759	27.142
	0.301334	0.558591	Q20676	Q20676		pccb-1	Color2 [DarkGray]	1	4					16	16	16	45	45	45	58.494	0	149.84	719080000	30	25.7996	25.374	25.4488	23.4996	25.6688	25.7783
	0.919859	0.557149	Q09590	Q09590	NADPH--cytochrome P450 reductase	emb-8	Color2 [DarkGray]	1	4					9	9	9	19.9	19.9	19.9	75.207	0	78.937	301860000	21	25.2119	24.7756	24.673	24.4174	24.6763	23.8953
	0.513019	0.542617	Q8WQC9	Q8WQC9		drp-1	Color2 [DarkGray]	1	4					18	18	18	32.9	32.9	32.9	79.973	0	150.17	826780000	47	26.8088	26.1859	25.841	26.4523	25.5176	25.2379
	1.20799	0.541072	Q23223	Q23223	mRNA transport homolog 4	mtr-4	Color2 [DarkGray]	1	4					12	12	12	15.9	15.9	15.9	116.37	0	107.6	333610000	21	25.2776	24.7933	24.5686	24.3257	24.384	24.3067
	0.397392	0.540322	Q20206	Q20206		rps-11	Color2 [DarkGray]	1	4					14	14	14	62.6	62.6	62.6	17.745	0	125.46	10299000000	76	30.1179	29.5218	29.4464	28.0866	29.6904	29.6881
	0.461829	0.534598	P48152	P48152	40S ribosomal protein S3	rps-3	Color2 [DarkGray]	1	4					18	18	18	74.1	74.1	74.1	27.313	0	249.89	15432000000	119	30.5621	29.7456	30.0291	28.7183	30.1637	29.851
	0.552648	0.522972	Q17348	Q17348	Small nuclear ribonucleoprotein Sm D3	snr-1	Color2 [DarkGray]	1	4					4	4	4	44.1	44.1	44.1	14.812	0	37.712	881820000	21	26.3385	25.5997	26.4821	24.9822	25.9152	25.9539
	0.606888	0.519059	Q20471	Q20471	Casein kinase I isoform delta	kin-20	Color2 [DarkGray]	1	4					6	5	5	11.3	9.5	9.5	56.808	0	39.427	161420000	16	24.2768	23.6734	24.1117	23.786	22.8273	23.8914
	0.644589	0.517937	P90860	P90860			Color2 [DarkGray]	1	4					5	5	5	38.3	38.3	38.3	19.539	0	59.938	3105200000	51	28.7163	27.7535	27.872	27.2797	27.9649	27.5434
	0.71435	0.502124	A0A3P6PCS5	A0A3P6PCS5			Color2 [DarkGray]	1	4					10	10	10	39.7	39.7	39.7	41.967	0	107.82	646060000	31	26.5285	25.6637	25.5931	25.6268	25.4159	25.2362
	0.665524	0.501125	O44782	O44782	Major sperm protein	vpr-1	Color2 [DarkGray]	1	4					13	13	13	69	69	69	26.851	0	165.46	807050000	37	25.9851	26.2721	25.9275	25.1357	26.1973	25.3483
	0.871183	0.500848	Q8I4C9	Q8I4C9		unc-61	Color2 [DarkGray]	1	4					11	11	11	25.1	25.1	25.1	60.733	0	74.053	439830000	29	24.9488	25.0699	24.9181	23.9524	24.7086	24.7733
	0.445385	0.49996	Q93576	Q93576	Nucleoside diphosphate kinase	ndk-1	Color2 [DarkGray]	1	4					8	8	8	76.5	76.5	76.5	17.116	0	115.25	4817600000	73	28.6047	28.1945	28.714	27.102	28.5674	28.3438
	0.253398	0.49948	O18154	O18154		tba-7	Color2 [DarkGray]	1	4					11	4	4	22.3	4.7	4.7	49.559	0	58.537	2820300000	26	27.4637	26.9674	28.2198	25.8413	28.2402	27.0709
	1.96468	0.490948	A8WHP8	A8WHP8		mdt-28	Color2 [DarkGray]	1	4					11	11	11	34.4	34.4	34.4	46.523	0	137.26	410170000	32	25.3274	25.16	25.1932	24.8918	24.7563	24.5596
	0.358068	0.486476	Q9GYR5	Q9GYR5			Color2 [DarkGray]	1	4					9	9	9	17.1	17.1	17.1	106.67	0	93.003	217920000	17	24.232	24.2268	24.3561	24.8468	22.9224	23.5862
	0.568239	0.485926	Q18095	Q18095			Color2 [DarkGray]	1	4					6	6	6	62.1	62.1	62.1	12.087	0	40.024	859070000	30	26.8636	25.931	25.9044	26.0396	25.867	25.3347
	0.876178	0.484461	Q22021	Q22021	Putative ATP synthase subunit f, mitochondrial	R53.4	Color2 [DarkGray]	1	4					11	11	11	62.7	62.7	62.7	18.75	0	109.24	3829800000	50	28.6784	28.596	28.2128	27.996	28.3889	27.6489
	0.643311	0.482522	Q94051	Q94051	Caveolin-1	cav-1	Color2 [DarkGray]	1	4					15	15	15	63.4	63.4	63.4	26.291	0	310.47	3131300000	59	28.3188	28.069	27.8488	26.9841	27.8146	27.9902
	0.626394	0.468787	O45946	O45946	60S ribosomal protein L18	rpl-18	Color2 [DarkGray]	1	4					14	14	14	64.9	64.9	64.9	20.996	0	128.53	13189000000	93	30.3856	29.9349	29.8871	29.0376	30.0466	29.717
	0.620253	0.468358	Q9N2W7	Q9N2W7	Probable NADH dehydrogenase [ubiquinone] 1 alpha subcomplex subunit 12	Y94H6A.8	Color2 [DarkGray]	1	4					3	3	3	25.3	25.3	25.3	17.073	0	31.698	305380000	15	25.1749	24.6409	24.4332	23.767	24.5089	24.568
	0.456631	0.468188	P91276	P91276	Importin subunit alpha-2	ima-2	Color2 [DarkGray]	1	4					13	13	13	39	39	39	59.175	0	164.24	746250000	35	25.9557	25.5826	25.8789	24.501	25.9076	25.604
	0.469482	0.465832	H2KYV1	H2KYV1			Color2 [DarkGray]	1	4					6	6	6	36	36	36	21.967	0	58.035	647140000	28	25.7533	25.5857	25.7718	24.5302	26.0012	25.1821
	0.217324	0.464832	Q9GYI1	Q9GYI1			Color2 [DarkGray]	1	4					2	2	2	36.4	36.4	36.4	9.8894	0	25.838	1293900000	15	27.2439	26.2583	26.3573	24.614	26.8753	26.9757
	1.11233	0.459847	P48158	P48158	60S ribosomal protein L23	rpl-23	Color2 [DarkGray]	1	4					9	9	9	66.4	66.4	66.4	14.954	0	129.64	7229700000	64	29.3193	29.3682	29.2735	28.5244	29.1911	28.8661
	0.289224	0.451145	Q9N5U5	Q9N5U5	Cell division cycle protein 73	cdc-73	Color2 [DarkGray]	1	4					6	6	6	14.1	14.1	14.1	58.092	0	53.421	262360000	24	24.9819	24.3291	24.2762	25.0403	23.0109	24.1825
	0.130911	0.441472	D5MCR3	D5MCR3		sup-26	Color2 [DarkGray]	1	4					7	7	7	25.2	25.2	25.2	52.41	0	116.2	1425900000	28	26.6081	25.2464	27.0907	23.6806	27.269	26.6711
	0.575941	0.440759	H8W3Y1	H8W3Y1		noah-1	Color2 [DarkGray]	1	4					14	14	14	19.3	19.3	19.3	115.75	0	158.16	654340000	30	25.8018	25.5039	25.5868	24.5345	25.5665	25.4692
	0.21774	0.439727	Q9TXP0	Q9TXP0	40S ribosomal protein S27	rps-27	Color2 [DarkGray]	1	4					5	5	5	45.8	45.8	45.8	9.347	0	55.112	8343800000	34	29.3977	28.7904	29.4706	27.3445	29.9084	29.0866
	0.75991	0.437912	Q20774	Q20774		dnj-13	Color2 [DarkGray]	1	4					8	8	8	36.6	36.6	36.6	36.265	0	96.474	1950900000	42	27.9321	27.1536	27.1623	27.0905	26.96	26.8838
	0.947975	0.435968	Q20228	Q20228	40S ribosomal protein S9	rps-9	Color2 [DarkGray]	1	4					16	16	16	48.7	48.7	48.7	21.956	0	147.81	16319000000	103	30.835	30.3841	30.1965	30.0278	30.2165	29.8634
	1.04185	0.435186	Q18032	Q18032			Color2 [DarkGray]	1	4					3	3	3	25.5	25.5	25.5	14.507	0	20.522	124910000	12	23.959	23.5404	23.3081	23.1908	23.2348	23.0763
	0.841986	0.423368	Q9BL34	Q9BL34			Color2 [DarkGray]	1	4					10	10	10	72.7	72.7	72.7	14.817	0	84.164	1830700000	38	27.5245	27.2609	27.0026	26.4954	27.0924	26.9301
	0.662628	0.414821	O02639	O02639	60S ribosomal protein L19	rpl-19	Color2 [DarkGray]	1	4					13	13	13	41.9	41.9	41.9	23.651	0	101.26	10046000000	62	30.2866	29.7746	29.5309	29.0991	29.6503	29.5983
	0.942389	0.412523	O44451	O44451	Pyruvate dehydrogenase E1 component subunit beta, mitochondrial	pdhb-1	Color2 [DarkGray]	1	4					9	9	9	50.6	50.6	50.6	38.14	0	81.07	676180000	28	26.2636	25.6934	25.6522	25.4923	25.5296	25.3497
	0.44279	0.411767	G5EDI2	G5EDI2	Reticulon-like protein	ret-1	Color2 [DarkGray]	1	4					11	11	11	4	4	4	362.48	0	121.89	1211000000	42	26.4318	27.3261	26.5186	26.7799	26.4384	25.8229
	0.474081	0.409579	Q20363	Q20363	Stress-induced protein 1	sip-1	Color2 [DarkGray]	1	4					9	9	9	80.5	80.5	80.5	17.839	0	185.46	13452000000	102	30.1014	29.8717	30.0453	28.9079	30.1667	29.7149
	0.389558	0.40581	Q20719	Q20719	Probable NADH dehydrogenase [ubiquinone] flavoprotein 2, mitochondrial	F53F4.10	Color2 [DarkGray]	1	4					8	8	8	34.7	34.7	34.7	26.241	0	58.992	492080000	31	25.9872	25.1934	24.8259	25.4355	24.8625	24.491
	0.742273	0.404958	Q9N3T2	Q9N3T2	Flap endonuclease 1	crn-1	Color2 [DarkGray]	1	4					10	10	10	33.5	33.5	33.5	42.549	0	103.07	397710000	25	25.0301	25.0451	25.2244	24.2255	24.8245	25.0347
	0.204538	0.404938	Q18090	Q18090	Mitochondrial import receptor subunit TOM40 homolog	C18E9.6	Color2 [DarkGray]	1	4					11	11	11	48.5	48.5	48.5	32.385	0	151.13	796990000	26	26.2604	26.7589	26.175	27.4659	25.4227	25.091
	0.356374	0.404573	P49180	P49180	60S ribosomal protein L35a	rpl-33	Color2 [DarkGray]	1	4					11	11	11	67.7	67.7	67.7	13.768	0	102.98	3113500000	59	27.9932	28.0087	27.9424	26.6594	28.2289	27.8424
	0.314303	0.40454	P91390	P91390		ostd-1	Color2 [DarkGray]	1	4					6	6	6	24.3	24.3	24.3	31.148	0	138.09	1718200000	22	28.0258	27.0867	26.5965	27.3956	26.8048	26.295
	0.859279	0.399086	Q20647	Q20647	60S ribosomal protein L23a 2	rpl-25.2	Color2 [DarkGray]	1	4					9	9	8	43.2	43.2	35.6	16.283	0	88.855	6031200000	55	29.096	28.9819	28.7784	28.2307	28.9041	28.5242
	0.574053	0.395996	P51404	P51404	40S ribosomal protein S13	rps-13	Color2 [DarkGray]	1	4					8	8	8	41.7	41.7	41.7	17.316	0	69.517	10297000000	60	29.7758	29.2311	29.574	28.6633	29.5721	29.1575
	0.223303	0.395465	Q86NC2	Q86NC2		nuo-2	Color2 [DarkGray]	1	4					11	11	11	57.5	57.5	57.5	30.803	0	128.83	1535000000	35	28.2416	26.9828	26.39	27.6527	26.3044	26.471
	0.723878	0.390524	Q9XXK1;O45827	Q9XXK1	ATP synthase subunit alpha, mitochondrial	H28O16.1	Color2 [DarkGray]	1	4					37	37	37	67.8	67.8	67.8	57.787	0	323.31	24700000000	181	31.6364	30.9956	30.8658	30.7354	30.9023	30.6885
	1.00389	0.383025	O17403	O17403	Probable cleavage and polyadenylation specificity factor subunit 2	cpsf-2	Color2 [DarkGray]	1	4					6	6	6	8.4	8.4	8.4	95.615	0	43.22	219900000	15	24.5659	24.1131	24.0453	23.9995	23.7553	23.8204
	0.428992	0.380493	P51403	P51403	40S ribosomal protein S2	rps-2	Color2 [DarkGray]	1	4					25	25	25	71.3	71.3	71.3	28.96	0	323.31	19943000000	132	31.1422	30.5172	30.4911	29.7669	30.8496	30.3925
	0.159275	0.380265	P48150	P48150	40S ribosomal protein S14	rps-14	Color2 [DarkGray]	1	4					11	11	11	67.8	67.8	67.8	16.249	0	176.97	3885200000	60	27.9494	27.8467	28.2556	25.8629	28.4987	28.5493
	0.507695	0.371464	Q8WQB3	Q8WQB3		apg-1	Color2 [DarkGray]	1	4					11	11	11	18.3	18.3	18.3	91.638	0	85.459	275080000	24	24.3996	24.5776	23.97	23.9688	24.39	23.474
	0.135194	0.370456	O02155	O02155			Color2 [DarkGray]	1	4					9	9	9	31.5	31.5	31.5	36.425	0	143.2	2150400000	42	26.8582	26.8654	27.4554	24.7077	27.6423	27.7176
	0.871323	0.366418	P36573	P36573	32 kDa beta-galactoside-binding lectin	lec-1	Color2 [DarkGray]	1	4					22	22	22	86.7	86.7	86.7	31.809	0	238.21	7322300000	90	29.6647	29.2115	29.1435	29.0891	29.0726	28.7588
	0.507686	0.362755	Q21776	Q21776	Mitotic checkpoint serine/threonine-protein kinase BUB1	bub-1	Color2 [DarkGray]	1	4					8	8	8	13.4	13.4	13.4	112.03	0	73.179	179980000	18	24.0713	23.9274	24.0001	23.9308	23.9627	23.017
	0.655322	0.360728	O44175	O44175		rfc-2	Color2 [DarkGray]	1	4					11	11	11	42.2	42.2	42.2	37.562	0	95.416	924470000	28	26.6306	25.906	26.0322	25.6543	25.8004	26.032
	0.268828	0.360727	Q95QU0	Q95QU0	PCI domain-containing protein 2 homolog	C27F2.10	Color2 [DarkGray]	1	4					4	4	4	9	9	9	47.157	0	25.794	177640000	17	24.559	23.6958	23.6433	24.4548	23.4238	22.9373
	0.687153	0.35363	H2KZ07	H2KZ07		clec-266	Color2 [DarkGray]	1	4					7	7	7	36.3	36.3	36.3	28.9	0	94.534	2173800000	43	28.0083	27.3576	27.294	27.2999	27.1757	27.1235
	0.392077	0.353302	O01802	O01802	60S ribosomal protein L7	rpl-7	Color2 [DarkGray]	1	4					23	23	23	73.8	73.8	73.8	28.131	0	248.1	20451000000	138	31.3047	30.6205	30.5973	29.8978	30.8894	30.6754
	0.547776	0.345696	G5ECM6	G5ECM6		tufm-1	Color2 [DarkGray]	1	4					21	21	21	51	51	51	54.634	0	189.51	1559600000	68	27.3758	26.6826	26.956	26.2829	26.9229	26.7715
	0.730409	0.342165	P46769	P46769	40S ribosomal protein SA	rps-0	Color2 [DarkGray]	1	4					18	18	18	83.7	83.7	83.7	30.702	0	288.54	15289000000	131	30.2901	30.463	30.1846	29.5761	30.2096	30.1256
	0.474382	0.338601	P62784	P62784	Histone H4	his-1	Color2 [DarkGray]	1	4					22	22	22	71.8	71.8	71.8	11.369	0	278.4	194890000000	259	34.0364	33.5075	34.2433	33.1532	33.8137	33.8044
	0.230424	0.334756	P24894	P24894	Cytochrome c oxidase subunit 2	cox-2	Color2 [DarkGray]	1	4					5	5	5	31.6	31.6	31.6	26.549	0	50.886	1136400000	21	26.6802	26.7797	26.1757	27.0589	26.3592	25.2132
	0.577193	0.330932	Q23621	Q23621	Glutamate dehydrogenase	gdh-1	Color2 [DarkGray]	1	4					22	22	22	49.3	49.3	49.3	58.794	0	211.06	2311100000	67	27.7655	27.3711	27.389	27.411	27.3852	26.7366
	0.968006	0.326458	B3GWC3	B3GWC3		ccr-4	Color2 [DarkGray]	1	4					6	6	6	15.2	15.2	15.2	77.075	0	43.182	167010000	17	24.0983	23.6292	23.8885	23.3869	23.5967	23.6529
	0.178542	0.325737	Q21096	Q21096			Color2 [DarkGray]	1	4					4	4	4	12	12	12	56.942	0	28.342	110200000	13	23.8451	23.5434	22.4335	23.9649	22.1024	22.7775
	0.351112	0.324867	Q27485;P09588	Q27485;P09588	Histone H2A	his-35;his-3	Color2 [DarkGray]	1	4					11	11	10	70.9	70.9	63.8	13.418	0	323.31	127590000000	169	32.7295	33.7707	33.8013	33.416	32.965	32.9458
	0.603171	0.321073	Q8ITY3	Q8ITY3		gip-1	Color2 [DarkGray]	1	4					10	10	10	13.6	13.6	13.6	109.15	0	72.304	346610000	21	25.0217	24.3031	24.8263	24.3439	24.5965	24.2475
	0.447324	0.319223	P42168	P42168	Casein kinase I isoform alpha	kin-19	Color2 [DarkGray]	1	4					20	20	19	59.5	59.5	56.9	39.037	0	257.1	6880400000	116	29.2842	28.8599	29.3497	28.3439	29.2486	28.9437
	0.696597	0.318131	O17919	O17919	Putative H/ACA ribonucleoprotein complex subunit 4	K01G5.5	Color2 [DarkGray]	1	4					12	12	12	41.3	41.3	41.3	50.21	0	137.1	1372900000	49	26.9018	26.4183	27.01	26.2878	26.6378	26.4501
	0.364519	0.314641	Q9BL33	Q9BL33			Color2 [DarkGray]	1	4					5	5	5	50.4	50.4	50.4	16.268	0	43.907	883790000	36	26.5624	26.1679	25.6855	26.3346	25.5317	25.6056
	0.150486	0.306634	Q09533	Q09533	60S ribosomal protein L10	rpl-10	Color2 [DarkGray]	1	4					15	15	15	56.5	56.5	56.5	24.749	0	128.39	8387400000	83	28.942	29.0379	29.3518	27.3293	29.7754	29.3071
	0.640626	0.305348	V6CJY2	V6CJY2	Ubiquitin carboxyl-terminal hydrolase		Color2 [DarkGray]	1	4					7	7	7	9	9	9	112.07	0	55.952	267420000	17	24.9027	24.4933	24.3958	24.5884	24.1205	24.1668
	0.281496	0.302717	O18687	O18687			Color2 [DarkGray]	1	4					2	2	2	44	44	44	9.3276	0	50.641	1387700000	14	26.4413	26.9392	26.791	25.7222	27.1321	26.4091
	0.439123	0.30132	G5EEK8	G5EEK8	Calcium-transporting ATPase	sca-1	Color2 [DarkGray]	1	4					32	32	32	44	44	44	115.51	0	323.31	2687800000	93	27.8643	27.6413	27.622	26.8555	27.7979	27.5701
	0.354522	0.300009	Q9BL19	Q9BL19	60S ribosomal protein L17	rpl-17	Color2 [DarkGray]	1	4					12	12	12	53.5	53.5	53.5	21.512	0	124.14	13634000000	68	30.2224	29.7843	30.2648	29.231	30.3274	29.813
	0.39465	0.298194	Q22054	Q22054	40S ribosomal protein S16	rps-16	Color2 [DarkGray]	1	4					11	11	11	63.9	63.9	63.9	16.316	0	102.16	9147500000	66	29.8695	29.1484	29.026	28.6938	29.281	29.1745
	0.320824	0.297442	O18650	O18650	40S ribosomal protein S19	rps-19	Color2 [DarkGray]	1	4					13	13	13	57.5	57.5	57.5	16.322	0	151.34	7450800000	63	29.3556	29.0787	28.8881	28.1117	29.2715	29.047
	1.37475	0.296762	H2L2E8;G5EDD4;Q9XXH2;P91910;Q20221;P91873;P52274;Q19490	H2L2E8;G5EDD4		tba-1;tba-4	Color2 [DarkGray]	1	4					23	5	5	61.2	18.5	18.5	50.647	0	94.136	3522900000	34	28.2338	28.2015	28.2813	27.9284	27.7794	28.1184
	0.420314	0.296077	G4RYA5	G4RYA5			Color2 [DarkGray]	1	4					8	8	8	16.3	16.3	16.3	69.31	0	60.327	295260000	23	24.9606	25.0197	24.105	24.4743	24.4261	24.2967
	0.529717	0.294585	O44480	O44480	60S ribosomal protein L18a	rpl-20	Color2 [DarkGray]	1	4					19	19	19	75.6	75.6	75.6	20.959	0	177.75	11202000000	103	30.1288	29.6936	29.6295	29.1574	29.7829	29.6278
	0.398778	0.29228	Q1XFY9	Q1XFY9		rps-24	Color2 [DarkGray]	1	4					6	6	6	40.5	40.5	40.5	14.872	0	71.216	6698400000	66	29.2728	28.883	28.6493	28.3467	29.1422	28.4394
	0.304706	0.288556	Q18594	Q18594	Uncharacterized protein C44B7.5	C44B7.5	Color2 [DarkGray]	1	4					6	6	6	23.3	23.3	23.3	26.301	0	45.111	331530000	22	24.4471	25.116	25.0263	24.4585	25.1839	24.0813
	0.508328	0.287809	Q9N3X2	Q9N3X2	40S ribosomal protein S4	rps-4	Color2 [DarkGray]	1	4					23	23	23	69.5	69.5	69.5	29.044	0	210.98	23645000000	144	31.0206	30.7389	30.8934	30.1958	31.0067	30.587
	0.370624	0.286244	A0A131MBF9	A0A131MBF9			Color2 [DarkGray]	1	4					7	7	7	11.1	11.1	11.1	100.31	0	47.319	219700000	21	23.9148	24.0567	24.5171	24.2189	24.0613	23.3498
	0.679843	0.285809	D0VWL6	D0VWL6		fln-2	Color2 [DarkGray]	1	4					18	18	18	6.8	6.8	6.8	404.28	0	146.33	287540000	28	24.1848	24.3558	24.5258	23.7463	24.1859	24.2767
	0.19583	0.283244	Q9XVP0	Q9XVP0	40S ribosomal protein S15	rps-15	Color2 [DarkGray]	1	4					12	12	12	69.5	69.5	69.5	17.243	0	191.51	7157800000	83	28.6043	28.7012	29.0574	27.4428	29.1901	28.8803
	0.236503	0.282602	O16297	O16297	DNA helicase	mcm-7	Color2 [DarkGray]	1	4					28	28	28	46.6	46.6	46.6	81.617	0	261.98	1276600000	62	26.5368	26.2316	26.518	25.3006	26.8809	26.2572
	0.165286	0.281808	O44512	O44512	Cytochrome b-c1 complex subunit Rieske, mitochondrial	isp-1	Color2 [DarkGray]	1	4					7	7	7	34.4	34.4	34.4	29.709	0	83.911	653520000	28	26.3839	25.9217	25.7181	26.9457	25.1891	25.0434
	0.426683	0.279573	P53585	P53585	Probable ATP-citrate synthase	D1005.1	Color2 [DarkGray]	1	4					13	5	5	19.3	8.4	8.4	121.61	0	33.554	137080000	9	24.4414	23.5368	23.7884	23.5943	23.7903	23.5432
	0.176545	0.278659	Q9NA98	Q9NA98		arp-1	Color2 [DarkGray]	1	4					9	9	9	39.8	39.8	39.8	42.071	0	113.21	465250000	23	25.7544	25.1149	24.8438	26.0238	24.3405	24.5128
	0.514195	0.275247	Q9U2X0	Q9U2X0		prmt-1	Color2 [DarkGray]	1	4					15	15	15	51.7	51.7	51.7	39.771	0	125.85	516540000	32	25.5244	25.2293	25.4392	24.687	25.3296	25.3505
	0.346258	0.275052	Q9U2U0	Q9U2U0		uaf-2	Color2 [DarkGray]	1	4					16	16	16	63.5	63.5	63.5	30.855	0	310.68	1786800000	66	27.1477	26.8591	27.042	26.1158	26.9507	27.1571
	0.250599	0.267131	P50093	P50093	Mitochondrial prohibitin complex protein 2	phb-2	Color2 [DarkGray]	1	4					14	14	14	64.3	64.3	64.3	32.667	0	189.62	3562800000	60	29.0893	27.6663	28.1266	27.972	28.1324	27.9764
	0.436045	0.26531	Q19555	Q19555	Cohesin subunit scc-3	scc-3	Color2 [DarkGray]	1	4					28	28	28	36.7	36.7	36.7	124.77	0	252.42	2333300000	78	27.7402	27.2843	27.6253	27.6796	27.2624	26.9119
	0.330166	0.264539	O45430	O45430		mccc-1	Color2 [DarkGray]	1	4					11	11	11	28.9	28.9	28.9	73.753	0	112.73	500140000	22	25.4374	25.0965	24.9998	24.3207	25.1083	25.3109
	0.351421	0.26222	P16356	P16356	DNA-directed RNA polymerase II subunit RPB1	ama-1	Color2 [DarkGray]	1	4					22	22	22	18.2	18.2	18.2	204.52	0	199.05	1005300000	69	26.6323	26.1616	26.3272	26.6238	25.6699	26.0407
	0.210825	0.258687	Q22038	Q22038	Ras-like GTP-binding protein rhoA	rho-1	Color2 [DarkGray]	1	4					9	9	9	70.3	70.3	70.3	21.635	0	143.72	1414500000	43	27.7169	26.6772	26.3834	27.1432	26.5626	26.2957
	0.707701	0.255258	Q21752	Q21752	Probable voltage-dependent anion-selective channel	vdac-1	Color2 [DarkGray]	1	4					25	25	25	89.8	89.8	89.8	29.96	0	323.31	36841000000	178	31.8167	31.8324	31.4629	31.5911	31.5274	31.2276
	0.217459	0.254936	P34455	P34455	Probable aconitate hydratase, mitochondrial	aco-2	Color2 [DarkGray]	1	4					24	24	24	43.4	43.4	43.4	84.046	0	270.99	2275700000	77	27.4658	27.1435	27.589	26.2727	27.5413	27.6194
	0.259273	0.253679	O01422	O01422	COP9 signalosome complex subunit 2	csn-2	Color2 [DarkGray]	1	4					7	7	7	17.2	17.2	17.2	56.78	0	49.803	432810000	29	25.5267	25.0141	24.8099	25.5112	24.6031	24.4753
	0.156228	0.249007	G5EDE7	G5EDE7		tpxl-1	Color2 [DarkGray]	1	4					18	18	18	46.4	46.4	46.4	54.168	0	185.9	1317700000	71	26.4682	26.3535	26.7796	25.1273	26.7423	26.9847
	0.356299	0.246409	Q17512	Q17512			Color2 [DarkGray]	1	4					9	9	9	37.3	37.3	37.3	36.435	0	87.382	1076600000	35	27.0092	26.5988	26.174	26.6271	26.3327	26.083
	0.202427	0.244489	G5EFJ4	G5EFJ4		capg-1	Color2 [DarkGray]	1	4					16	16	16	17.6	17.6	17.6	131.46	0	123.99	467110000	35	24.6512	24.9729	25.4789	23.9956	25.126	25.2481
	0.348384	0.244364	Q18787	Q18787	26S protease regulatory subunit 7	rpt-1	Color2 [DarkGray]	1	4					23	23	21	52.9	52.9	52.9	48.61	0	243.08	2200000000	86	27.9976	27.1472	27.3754	27.1183	27.1228	27.546
	0.693227	0.244135	Q966C6;Q95XE4	Q966C6	60S ribosomal protein L7a	rpl-7A	Color2 [DarkGray]	1	4					22	22	22	60	60	60	30.174	0	282.59	10284000000	133	29.9684	29.8253	29.6879	29.5424	29.8407	29.3662
	0.304405	0.242463	Q9XWV2	Q9XWV2	Putative phospholipase B-like 1	Y37D8A.2	Color2 [DarkGray]	1	4					14	14	14	38.2	38.2	38.2	65.438	0	147.83	1170800000	47	27.1395	26.5364	26.1592	26.6733	26.2561	26.1783
	0.283041	0.240047	P51875;Q7KPV0;Q21917;P28051	P51875	Guanine nucleotide-binding protein G(o) subunit alpha	goa-1	Color2 [DarkGray]	1	4					17	17	15	51.4	51.4	45.8	40.451	0	155.35	1220000000	44	27.1224	26.8798	26.1872	26.8798	26.3219	26.2676
	0.280233	0.239511	P90789	P90789	NADH dehydrogenase [ubiquinone] 1 beta subcomplex subunit 7	D2030.4	Color2 [DarkGray]	1	4					4	4	4	48.8	48.8	48.8	14.408	0	48.973	557700000	21	26.2076	25.2811	25.1925	25.2679	25.5388	25.1561
	0.252204	0.23844	Q19642	Q19642		czw-1	Color2 [DarkGray]	1	4					27	27	27	47.3	47.3	47.3	87.992	0	242.82	1872100000	74	27.845	27.4799	27.0964	27.8213	27.0984	26.7863
	0.661929	0.238404	P40614;Q9XUR1;Q18390	P40614	Phosphate carrier protein, mitochondrial	F01G4.6	Color2 [DarkGray]	1	4					19	19	19	61.5	61.5	61.5	36.673	0	259.73	10068000000	86	29.6673	29.6579	29.7653	29.2581	29.7737	29.3436
	0.295104	0.235583	Q9N425	Q9N425	COP9 signalosome complex subunit 3	csn-3	Color2 [DarkGray]	1	4					6	6	6	16.8	16.8	16.8	55.883	0	45.252	361580000	24	25.2018	24.6572	24.8576	24.1518	25.1208	24.7373
	0.699811	0.234347	Q22235	Q22235	Endoplasmin homolog	enpl-1	Color2 [DarkGray]	1	4					13	11	11	20.4	18.6	18.6	87.111	0	94.386	545770000	35	25.6446	25.2215	25.447	25.2025	25.0454	25.3623
	0.217989	0.233334	O44509	O44509			Color2 [DarkGray]	1	4					5	5	5	38.1	38.1	38.1	21.256	0	47.701	891560000	29	27.0277	26.1293	25.6842	26.3086	25.9508	25.8819
	0.18999	0.232505	Q19749	Q19749	Dihydrolipoyllysine-residue acetyltransferase component of pyruvate dehydrogenase complex, mitochondrial	F23B12.5	Color2 [DarkGray]	1	4					6	6	6	17.6	17.6	17.6	53.466	0	67.848	244080000	21	25.2386	24.7479	24.2581	25.1964	23.9101	24.4406
	0.237016	0.226955	H2L0C0	H2L0C0		emc-1	Color2 [DarkGray]	1	4					8	8	8	13	13	13	104.81	0	71.04	507630000	27	25.6274	25.5559	24.8189	25.6226	25.0113	24.6874
	0.258066	0.226653	Q95Y15	Q95Y15		npp-8	Color2 [DarkGray]	1	4					21	21	21	23.3	23.3	23.3	150.04	0	175.53	575840000	38	26.1688	25.6016	25.2761	25.9201	25.2008	25.2457
	0.315792	0.221511	Q17832;O62360	Q17832			Color2 [DarkGray]	1	4					54	54	54	48.6	48.6	48.6	134.34	0	323.31	5812200000	176	28.9788	28.7181	28.5928	28.0159	28.8353	28.7741
	0.479828	0.216496	G5EDG2	G5EDG2	SWI/SNF-related matrix-associated actin-dependent regulator of chromatin subfamily A containing DEAD/H box 1 homolog	M03C11.8	Color2 [DarkGray]	1	4					15	15	15	22	22	22	113.05	0	139.4	748260000	48	25.9832	25.718	26.0721	25.3881	25.8003	25.9355
	0.517527	0.213308	Q9U2H9	Q9U2H9	Probable elongation factor 1-beta/1-delta 2	eef-1B.2	Color2 [DarkGray]	1	4					22	22	11	83.7	83.7	50.6	28.172	0	323.31	40740000000	160	31.9938	31.6445	31.5191	31.3833	31.7296	31.4045
	0.148614	0.209476	P10771	P10771	Histone H1.1	his-24	Color2 [DarkGray]	1	4					7	7	7	33.2	33.2	33.2	21.366	0	68.218	8252800000	49	28.5288	29.2826	29.6718	28.3176	29.7014	28.8358
	0.120825	0.208345	Q18231	Q18231		rps-30	Color2 [DarkGray]	1	4					4	4	4	9.2	9.2	9.2	14.033	0	29.052	273190000	18	23.2971	24.6007	24.6454	23.1021	24.5881	24.228
	0.125896	0.207209	Q9BL83	Q9BL83		vps-4	Color2 [DarkGray]	1	4					11	11	11	30.5	30.5	30.5	48.103	0	71.842	542930000	22	26.3443	25.1748	25.2709	26.3306	24.9841	24.8536
	0.152656	0.206721	Q20779	Q20779	Probable cytochrome c oxidase subunit 6A, mitochondrial	tag-174	Color2 [DarkGray]	1	4					8	8	8	58.6	58.6	58.6	14.743	0	97.315	2481000000	43	28.3659	27.7922	26.8248	27.0356	27.8339	27.4933
	0.281662	0.206367	Q9GZH4	Q9GZH4	Dolichyl-diphosphooligosaccharide--protein glycosyltransferase subunit 1	ribo-1	Color2 [DarkGray]	1	4					30	30	30	59.9	59.9	59.9	65.736	0	323.31	6288100000	132	29.681	28.9251	28.7112	28.8643	28.9424	28.8915
	0.365072	0.204351	O16520	O16520	Eukaryotic peptide chain release factor subunit 1	erfa-1	Color2 [DarkGray]	1	4					15	15	15	32.4	32.4	32.4	66.116	0	159.29	1405400000	50	27.1625	26.7537	26.7154	27.0275	26.5863	26.4047
	0.143799	0.19995	Q94010	Q94010			Color2 [DarkGray]	1	4					24	24	24	10.6	10.6	10.6	359.31	0	188.99	543130000	40	25.7607	26.1112	25.4307	26.5115	24.9741	25.2172
	0.389166	0.196856	Q21115	Q21115		sec-12	Color2 [DarkGray]	1	4					5	5	5	19.3	19.3	19.3	46.091	0	54.029	171990000	18	24.1814	23.7235	23.5793	23.8381	23.602	23.4536
	0.1512	0.194789	P52819	P52819	60S ribosomal protein L22	rpl-22	Color2 [DarkGray]	1	4					10	10	10	63.1	63.1	63.1	14.946	0	99.928	5397500000	50	28.8445	28.356	28.541	27.482	28.6976	28.9775
	0.0845933	0.194407	Q22800	Q22800		nduf-2.2	Color2 [DarkGray]	1	4					13	13	5	45.6	45.6	19	53.838	0	126.72	1017000000	35	25.5864	26.0456	25.9266	24.0688	26.6443	26.2624
	0.347161	0.193589	Q19491	Q19491		rsd-6	Color2 [DarkGray]	1	4					9	9	9	16.8	16.8	16.8	77.739	0	88.633	505670000	25	25.7518	25.0757	25.1563	25.3069	25.0065	25.0897
	0.148413	0.187516	Q23120	Q23120	Probable splicing factor, arginine/serine-rich 2	rsp-2	Color2 [DarkGray]	1	4					12	12	12	36.7	36.7	36.7	32.421	0	122.71	4510100000	67	28.6906	27.8689	28.3489	27.309	28.5955	28.4414
	0.158435	0.182595	Q8I4M5	Q8I4M5	Germline survival defective-1	gls-1	Color2 [DarkGray]	1	4					9	9	9	12.3	12.3	12.3	116.01	0	64.32	242490000	17	24.6046	23.8426	24.192	23.2914	24.3299	24.4702
	0.182446	0.181958	P91913	P91913	60S acidic ribosomal protein P1	rla-1	Color2 [DarkGray]	1	4					6	4	4	92.8	76.6	76.6	11.284	0	77.224	4464000000	25	28.734	28.9454	28.1171	28.9916	28.1238	28.1352
	0.337657	0.180354	P46551	P46551	Cyclin-dependent kinase 12	cdk-12	Color2 [DarkGray]	1	4					7	7	7	14.9	14.9	14.9	82.428	0	53.647	305350000	15	24.3067	24.1914	24.5408	23.7785	24.4015	24.318
	0.149685	0.177758	Q23487	Q23487			Color2 [DarkGray]	1	4					12	12	12	29.4	29.4	29.4	59.314	0	102.65	717550000	42	25.2311	25.5622	26.0317	24.6949	25.9391	25.6578
	0.313067	0.17684	Q21926	Q21926	Isoleucine--tRNA ligase, cytoplasmic	irs-1	Color2 [DarkGray]	1	4					39	39	39	49.1	49.1	49.1	130.01	0	323.31	4296800000	134	28.8229	28.4544	28.2327	28.6332	28.1523	28.194
	0.06089	0.176427	W6RTG0	W6RTG0			Color2 [DarkGray]	1	4					14	14	14	12.2	12.2	12.2	157.88	0	151.95	378960000	26	25.4007	25.2355	24.4215	26.5595	24.723	23.246
	0.200856	0.17553	Q9U2F2	Q9U2F2		cpt-1	Color2 [DarkGray]	1	4					13	13	13	20.7	20.7	20.7	89.366	0	139.71	684600000	30	26.0561	25.8259	25.3965	25.9099	25.8062	25.0357
	1.15835	0.173253	P53013	P53013	Elongation factor 1-alpha	eft-3	Color2 [DarkGray]	1	4					35	35	35	76.7	76.7	76.7	50.668	0	323.31	263420000000	666	34.5002	34.308	34.2869	34.1551	34.2065	34.2137
	0.156894	0.172668	Q6AHR3	Q6AHR3			Color2 [DarkGray]	1	4					5	5	5	16.1	16.1	16.1	49.001	0	41.427	885530000	25	26.5015	26.1959	26.1037	26.8702	25.8283	25.5845
	0.12256	0.171775	Q18853	Q18853		cyc-1	Color2 [DarkGray]	1	4					6	6	6	33.7	33.7	33.7	30.967	0	101.25	982040000	33	27.1338	25.7427	25.8889	26.5925	25.9168	25.7408
	0.268115	0.170425	O17218	O17218		rps-22	Color2 [DarkGray]	1	4					10	10	10	66.2	66.2	66.2	14.733	0	133.05	15000000000	78	29.9821	30.0531	30.097	29.5277	30.3641	29.7291
	0.104553	0.169823	A0A0K3AUJ9	A0A0K3AUJ9			Color2 [DarkGray]	1	4					9	9	9	71.6	71.6	71.6	22.412	0	103.82	1052700000	28	25.9396	26.6851	26.0992	27.1492	25.5742	25.491
	0.247327	0.168788	Q9N4I4	Q9N4I4	60S ribosomal protein L10a	rpl-10a	Color2 [DarkGray]	1	4					12	12	12	52.8	52.8	52.8	24.137	0	163.39	10193000000	88	29.6666	29.4884	29.4038	28.8729	29.7613	29.4183
	0.162521	0.168386	P55954	P55954	Cytochrome c oxidase subunit 5A, mitochondrial	cco-2	Color2 [DarkGray]	1	4					11	11	11	63.2	63.2	63.2	20.111	0	146.72	2950100000	61	28.6315	27.8525	27.295	27.832	27.743	27.6988
	0.273232	0.164002	O17586	O17586	Proteasome subunit alpha type-6	pas-1	Color2 [DarkGray]	1	4					7	7	7	43.5	43.5	43.5	27.049	0	91.943	939740000	31	26.2108	26.0738	26.0569	25.4818	26.1346	26.233
	0.534897	0.162443	O18240	O18240		rps-18	Color2 [DarkGray]	1	4					13	13	13	64.3	64.3	64.3	17.77	0	183.47	9054800000	51	29.5507	29.5226	29.4768	29.0929	29.5191	29.4507
	0.159215	0.16099	O61820	O61820	Eukaryotic translation initiation factor 3 subunit E	eif-3.E	Color2 [DarkGray]	1	4					13	13	13	43.8	43.8	43.8	50.719	0	121.82	1431900000	49	26.6891	26.9955	26.6858	27.305	26.5307	26.0517
	1.56095	0.155837	Q95XR0	Q95XR0			Color2 [DarkGray]	1	4					18	18	18	47.5	47.5	47.5	51.234	0	185.67	2275100000	70	27.5841	27.4551	27.4934	27.3266	27.4058	27.3327
	0.275741	0.155275	P49405	P49405	60S ribosomal protein L5	rpl-5	Color2 [DarkGray]	1	4					19	19	19	63.5	63.5	63.5	33.386	0	323.31	24998000000	117	31.4196	30.8505	30.7142	30.8172	30.9645	30.7367
	0.227761	0.153067	Q20875	Q20875	Putative pre-mRNA-splicing factor ATP-dependent RNA helicase F56D2.6	F56D2.6	Color2 [DarkGray]	1	4					19	19	19	39	39	39	84.388	0	212.83	2181300000	77	27.0559	27.4349	27.6975	27.5832	27.2026	26.9434
	0.186253	0.153013	Q93716	Q93716		cfim-1	Color2 [DarkGray]	1	4					9	9	9	66.1	66.1	66.1	25.916	0	122.74	925750000	33	26.5524	25.6888	26.3101	25.8011	25.9063	26.3848
	0.208387	0.151358	Q18841	Q18841		rfc-1	Color2 [DarkGray]	1	4					15	15	15	24.1	24.1	24.1	93.127	0	126.02	756340000	35	26.0322	25.3811	26.0143	25.2935	25.8372	25.8428
	0.254899	0.14764	G5EGP8	G5EGP8		cpz-1	Color2 [DarkGray]	1	4					6	6	6	35.3	35.3	35.3	34.741	0	65.179	462760000	21	25.1743	25.4614	25.2517	24.804	25.5392	25.1013
	0.136173	0.145898	Q09510	Q09510	Myosin regulatory light chain	mlc-4	Color2 [DarkGray]	1	4					9	9	9	75	75	75	19.94	0	139.46	1512400000	36	26.8762	26.3135	26.9768	25.9102	26.8169	27.0017
	0.17968	0.144491	G5EGL2	G5EGL2			Color2 [DarkGray]	1	4					15	15	15	57.7	57.7	57.7	40.808	0	163.2	1101400000	52	26.8947	26.4801	26.2171	26.7789	25.9704	26.409
	1.57779	0.143846	Q17561	Q17561		aly-1	Color2 [DarkGray]	1	4					7	7	7	39.9	39.9	39.9	24.318	0	58.235	1494100000	35	26.8385	26.8116	26.8119	26.7384	26.6927	26.5993
	0.470867	0.14294	Q9U2A8	Q9U2A8	60S ribosomal protein L37a	rpl-43	Color2 [DarkGray]	1	4					7	7	7	57.1	57.1	57.1	10.102	0	48.244	1722800000	26	27.0485	27.3419	27.028	27.1224	27.0294	26.8379
	0.263178	0.142395	P90735;G5EFV6	P90735		eat-6	Color2 [DarkGray]	1	4					27	27	27	32.1	32.1	32.1	111	0	265.92	2014200000	73	27.6536	27.2403	26.9605	27.2147	27.2258	26.9866
	0.3356	0.142326	Q9XVS2	Q9XVS2			Color2 [DarkGray]	1	4					13	13	13	31.3	31.3	31.3	49.344	0	129.09	1779400000	48	27.2609	26.8909	27.1317	26.7173	27.1931	26.9461
	0.170779	0.14145	Q8WQA8	Q8WQA8		rps-20	Color2 [DarkGray]	1	4					9	9	9	59.8	59.8	59.8	13.234	0	129.99	9032900000	50	29.698	29.2627	29.1095	28.6997	29.5122	29.434
	0.193595	0.139423	Q93831	Q93831			Color2 [DarkGray]	1	4					13	13	13	57.3	57.3	57.3	31.242	0	110.59	994800000	32	26.6081	26.0507	25.9939	26.2612	26.2844	25.6889
	0.0973058	0.138845	Q21793	Q21793		pqn-53	Color2 [DarkGray]	1	4					17	17	17	50.7	50.7	50.7	41.003	0	129.5	704890000	54	25.5092	25.4408	25.8249	24.466	25.8416	26.0507
	0.188979	0.137196	O02640	O02640	Probable malate dehydrogenase, mitochondrial	mdh-2	Color2 [DarkGray]	1	4					16	16	16	64.2	64.2	64.2	35.119	0	221.94	2910500000	77	28.2255	27.5588	27.751	28.0187	27.3497	27.7554
	0.0475954	0.134012	G5EEL9	G5EEL9		hmg-11	Color2 [DarkGray]	1	4					6	6	6	40.1	40.1	40.1	14.046	0	64.235	1178800000	34	25.642	25.6614	26.6686	24.0552	26.6503	26.8644
	0.0845502	0.129768	B3WFV9	B3WFV9	Anion exchange protein	abts-1	Color2 [DarkGray]	1	4					8	8	8	9.7	9.7	9.7	135.4	0	73.231	421620000	25	25.8461	24.9766	24.4128	25.6433	24.5404	24.6626
	0.0994513	0.127522	P34662	P34662	60S ribosomal protein L35	rpl-35	Color2 [DarkGray]	1	4					7	7	7	37.4	37.4	37.4	14.195	0	47.787	4544100000	28	27.805	28.4809	28.5717	27.4011	28.7079	28.3659
	0.107073	0.125371	P10986	P10986	Actin-4	act-4	Color2 [DarkGray]	1	4					26	26	0	76.3	76.3	0	41.777	0	323.31	30882000000	192	30.9847	30.8203	31.4712	30.22	31.3952	31.285
	0.140025	0.125158	O16368	O16368	Probable 26S protease regulatory subunit 4	rpt-2	Color2 [DarkGray]	1	4					21	20	20	51.2	49.7	49.7	49.722	0	311.81	2865200000	76	27.7503	27.5362	27.6248	26.8622	27.8454	27.8282
	0.477119	0.123888	Q9N5Y2	Q9N5Y2	Probable very-long-chain enoyl-CoA reductase art-1	art-1	Color2 [DarkGray]	1	4					9	9	9	21.4	21.4	21.4	35.109	0	80.25	994590000	27	26.3937	26.2134	26.0194	26.1305	26.101	26.0234
	0.369004	0.123583	Q9N4N4	Q9N4N4		swsn-6	Color2 [DarkGray]	1	4					14	14	14	44.5	44.5	44.5	48.418	0	173.89	1162700000	36	26.4845	26.3249	26.4881	26.0723	26.3365	26.5179
	0.211716	0.120764	Q18599	Q18599			Color2 [DarkGray]	1	4					9	9	9	36.5	36.5	36.5	50.753	0	107.47	1127600000	30	26.7251	26.306	26.1931	26.5865	26.1042	26.1712
	0.123834	0.119853	Q9XVF7	Q9XVF7	60S ribosomal protein L8	rpl-8	Color2 [DarkGray]	1	4					15	15	15	61.9	61.9	61.9	28.203	0	296	12324000000	109	29.3336	29.9724	29.9191	29.3331	30.1994	29.3331
	0.134427	0.119405	Q09422	Q09422	Serine/threonine-protein phosphatase Pgam5, mitochondrial	pgam-5	Color2 [DarkGray]	1	4					14	14	14	54.9	54.9	54.9	32.49	0	115.06	1951300000	42	27.8531	26.9317	26.8691	27.2514	26.9985	27.0457
	0.10314	0.119098	Q18688	Q18688	Heat shock protein 90	daf-21	Color2 [DarkGray]	1	4					58	58	56	78.3	78.3	76.4	80.282	0	323.31	21894000000	297	30.8814	30.3119	30.6237	29.7256	30.8201	30.9141
	0.234783	0.116217	Q9BMU4	Q9BMU4		atln-1	Color2 [DarkGray]	1	4					13	13	13	32.8	32.8	32.8	64.717	0	127.69	638710000	32	25.8923	25.6645	25.3855	25.6437	25.6739	25.276
	0.252162	0.115835	O61955	O61955	Eukaryotic translation initiation factor 4E-3	ife-3	Color2 [DarkGray]	1	4					6	6	6	21.9	21.9	21.9	28.178	0	38.076	581470000	22	25.7497	25.4158	25.5848	25.7579	25.415	25.2299
	0.139312	0.113761	Q19680	Q19680			Color2 [DarkGray]	1	4					15	15	15	35.1	35.1	35.1	61.077	0	159.75	1021300000	40	26.649	25.8864	26.1986	25.7624	26.1574	26.473
	0.0660311	0.111233	P91156	P91156		acin-1	Color2 [DarkGray]	1	4					18	18	18	41.2	41.2	41.2	65.494	0	188.37	987070000	53	26.2233	25.6973	25.8936	24.7105	26.2156	26.5544
	0.487019	0.111001	G5ED07	G5ED07	Protein disulfide-isomerase	pdi-3	Color2 [DarkGray]	1	4					11	11	11	28.3	28.3	28.3	54.92	0	90.537	1495500000	38	26.9876	26.8655	26.7674	26.9146	26.6845	26.6885
	0.117144	0.108861	P18948	P18948	Vitellogenin-6	vit-6	Color2 [DarkGray]	1	4					153	153	153	78.6	78.6	78.6	193.32	0	323.31	512710000000	1322	35.3284	35.336	35.0072	34.4868	35.537	35.3213
	0.143947	0.108458	P47991	P47991	60S ribosomal protein L6	rpl-6	Color2 [DarkGray]	1	4					16	16	16	58.5	58.5	58.5	24.312	0	125.52	20107000000	112	30.7836	30.8242	30.4017	31.0379	30.4227	30.2234
	0.436116	0.106717	G5EEL2	G5EEL2		plrg-1	Color2 [DarkGray]	1	4					10	10	10	25.1	25.1	25.1	54.687	0	84.531	520060000	26	25.4969	25.2323	25.315	25.3683	25.2286	25.1271
	0.164129	0.105949	Q20937	Q20937		let-711	Color2 [DarkGray]	1	4					42	42	41	22.5	22.5	22.2	295.08	0	323.31	1887800000	104	26.9973	27.3378	27.2642	27.5144	26.9945	26.7725
	0.0629339	0.10462	Q09511	Q09511	Probable splicing factor, arginine/serine-rich 4	rsp-4	Color2 [DarkGray]	1	4					7	7	7	25.5	25.5	25.5	22.587	0	64.887	1237100000	20	26.4654	26.2662	26.3127	25.1354	26.534	27.0611
	0.102932	0.104514	G5EDY2	G5EDY2		wars-1	Color2 [DarkGray]	1	4					21	21	21	55.9	55.9	55.9	47.238	0	197.04	1771500000	75	27.5185	27.1139	26.8018	27.543	26.5033	27.0743
	0.169666	0.102687	Q09601	Q09601	Nucleoporin NUP53	npp-19	Color2 [DarkGray]	1	4					11	11	11	37.3	37.3	37.3	40.786	0	80.914	417950000	25	24.6889	24.8893	25.393	24.7874	25.0709	24.8048
	0.118123	0.102132	P48727;G5ECL6;Q27501;G5EC18	P48727	Serine/threonine-protein phosphatase PP1-beta	gsp-2	Color2 [DarkGray]	1	4					17	17	10	70.3	70.3	50.2	37.791	0	208.54	2221800000	81	28.1377	27.1841	27.2138	27.4554	27.3444	27.4294
	0.198599	0.101231	Q03577	Q03577	Aspartate--tRNA ligase, cytoplasmic	drs-1	Color2 [DarkGray]	1	4					26	26	26	61	61	61	59.939	0	237.19	1464400000	57	26.7193	26.9488	26.9752	27.1369	26.6039	26.5989
	0.431734	0.0990594	P34574	P34574	Probable clathrin heavy chain 1	chc-1	Color2 [DarkGray]	1	4					87	87	87	64.6	64.6	64.6	191.54	0	323.31	13940000000	364	30.2725	30.0352	29.9813	30.0496	30.0246	29.9177
	0.066112	0.0971692	Q27511	Q27511	Histone H2A.V	htz-1	Color2 [DarkGray]	1	4					8	7	7	61.4	55	55	14.669	0	204.87	10578000000	55	29.7279	29.6153	30.2134	28.7992	30.2012	30.2647
	0.251201	0.0953941	P91914	P91914	60S ribosomal protein L27	rpl-27	Color2 [DarkGray]	1	4					9	9	9	47.1	47.1	47.1	15.728	0	101.82	11551000000	65	29.6935	30.0283	29.8476	29.6904	29.9866	29.6061
	0.163295	0.0953751	B7WNA0	B7WNA0	Pyruvate kinase	pyk-1	Color2 [DarkGray]	1	4					15	15	15	23.1	23.1	23.1	100.59	0	151.52	1629100000	54	27.2941	26.718	26.9937	27.1933	26.7516	26.7748
	0.151324	0.0951271	Q65XX1;O01836	Q65XX1		vbh-1	Color2 [DarkGray]	1	4					18	16	16	32.1	28.9	28.9	71.284	0	140.09	1370200000	51	26.5425	26.4417	26.743	26.0469	26.7166	26.6784
	0.14651	0.0945937	Q8MQ03	Q8MQ03	Kinesin-like protein	zen-4	Color2 [DarkGray]	1	4					6	6	6	9.8	9.8	9.8	89.191	0	45.177	211230000	14	24.387	23.6734	24.2012	24.1025	24.1013	23.774
	0.0300926	0.0944411	K7ZUH9;P08898;H2L2I6;Q27489;Q27490	K7ZUH9;P08898	Histone H3	his-40;his-2	Color2 [DarkGray]	1	4					13	13	5	60.3	60.3	36	15.344	0	164.93	23481000000	51	29.673	29.7435	31.3753	28.3989	30.7933	31.3164
	0.0665276	0.0923354	Q95ZR2	Q95ZR2			Color2 [DarkGray]	1	4					9	9	9	14.5	14.5	14.5	73.399	0	55.805	267050000	19	25.1236	23.9262	24.2159	24.9653	24.1077	23.9157
	0.275867	0.0921758	G5EFX8	G5EFX8		ntl-3	Color2 [DarkGray]	1	4					7	7	7	12.8	12.8	12.8	78.28	0	47.508	208940000	19	24.2818	23.9968	24.085	24.2085	24.0317	23.8468
	0.135554	0.0916545	Q19537	Q19537	Probable replication factor A 73 kDa subunit	rpa-1	Color2 [DarkGray]	1	4					31	31	31	68.2	68.2	68.2	73.201	0	323.31	7096900000	154	29.1103	28.8514	29.0418	28.4354	29.1416	29.1517
	0.143713	0.0910047	P90978;Q9BKR8	P90978	Splicing factor U2AF 65 kDa subunit	uaf-1	Color2 [DarkGray]	1	4					21	21	21	63.9	63.9	63.9	55.43	0	323.31	4465300000	100	28.6261	27.9643	28.3672	27.9754	28.274	28.4352
	0.240427	0.0908585	P46975	P46975	Dolichyl-diphosphooligosaccharide--protein glycosyltransferase subunit STT3	T12A2.2	Color2 [DarkGray]	1	4					15	15	15	23.9	23.9	23.9	85.121	0	109.88	1074200000	47	26.5958	26.4876	26.3667	26.6274	26.3849	26.1652
	0.0960414	0.090395	G5EF53	G5EF53		swsn-4	Color2 [DarkGray]	1	4					30	30	28	25.7	25.7	24.4	170.61	0	313.28	1475600000	73	26.1727	26.8007	27.175	26.7712	26.8132	26.2929
	0.0864732	0.0890077	O18180	O18180		mrpl-12	Color2 [DarkGray]	1	4					4	4	4	27.2	27.2	27.2	18.438	0	68.904	513870000	17	25.9197	25.4417	24.8663	25.7235	25.1157	25.1215
	0.0729553	0.08789	Q23597	Q23597			Color2 [DarkGray]	1	4					6	6	6	32.4	32.4	32.4	24.358	0	59.388	709360000	23	26.021	25.5145	25.4251	24.8244	26.0782	25.7944
	0.0402861	0.0872962	O62246	O62246	Coatomer subunit epsilon	cope-1	Color2 [DarkGray]	1	4					9	9	9	49	49	49	32.803	0	109.09	905820000	28	25.6838	25.8279	25.8057	25.5925	27.0029	24.46
	0.0649332	0.0861225	Q21986	Q21986	N-terminal acetyltransferase B complex subunit NAA25 homolog	R13F6.10	Color2 [DarkGray]	1	4					16	16	16	25.8	25.8	25.8	109.22	0	130.38	660150000	29	26.017	25.9369	25.2351	26.4222	25.2524	25.2561
	0.770436	0.0858587	P18334	P18334	Casein kinase II subunit alpha	kin-3	Color2 [DarkGray]	1	4					15	15	15	49.4	49.4	49.4	42.257	0	174.28	3459500000	87	28.126	27.973	28.0673	27.9781	28.0088	27.9218
	0.402734	0.0852362	Q95XI9	Q95XI9			Color2 [DarkGray]	1	4					13	13	13	47.9	47.9	47.9	34.602	0	229.9	5598400000	74	28.8216	28.8571	28.6237	28.6005	28.7804	28.6657
	0.159921	0.0848376	O17071	O17071	Probable 26S protease regulatory subunit 10B	rpt-4	Color2 [DarkGray]	1	4					18	18	18	56.7	56.7	56.7	45.858	0	195.4	2992200000	70	28.024	27.4856	27.5963	27.3918	27.7281	27.7314
	0.1838	0.084575	P34517	P34517	Probable glycerol-3-phosphate dehydrogenase 2	gpdh-2	Color2 [DarkGray]	1	4					13	13	13	46.7	46.7	46.7	42.792	0	196.89	1494300000	47	27.0963	26.8056	26.7013	27.0411	26.631	26.6773
	0.0705059	0.081639	Q9XWS4	Q9XWS4		rpl-30	Color2 [DarkGray]	1	4					8	8	8	73	73	73	12.437	0	111.91	3411000000	49	27.2399	28.3509	28.0366	27.619	28.258	27.5056
	0.0802535	0.0799923	Q9U2Q8	Q9U2Q8	Peptidyl-prolyl cis-trans isomerase	fkb-2	Color2 [DarkGray]	1	4					5	5	5	58.3	58.3	58.3	11.64	0	41.951	498930000	20	24.755	24.8495	25.0673	24.1864	24.8916	25.3538
	0.0924303	0.0783641	P27420	P27420	Heat shock 70 kDa protein C	hsp-3	Color2 [DarkGray]	1	4					25	23	18	48.9	44.6	36.9	73.022	0	323.31	2080300000	86	27.3014	26.9216	27.1188	26.4772	27.2484	27.381
	0.280336	0.0746549	Q9GYT0;O17612	Q9GYT0		ech-1.2	Color2 [DarkGray]	1	4					29	29	29	54.3	54.3	54.3	84.848	0	323.31	5151600000	117	28.747	28.4697	28.6041	28.4162	28.5186	28.6619
	0.146062	0.0734933	P54412	P54412	Probable elongation factor 1-gamma	eef-1G	Color2 [DarkGray]	1	4					28	28	28	66.1	66.1	66.1	44.387	0	323.31	30800000000	194	31.2469	31.4513	31.1709	31.4491	31.3076	30.8919
	0.0659198	0.0701192	Q20818	Q20818		capg-2	Color2 [DarkGray]	1	4					14	14	14	16.9	16.9	16.9	115.55	0	101.52	416570000	35	25.1976	25.1181	24.9588	25.7464	24.7155	24.6023
	0.0355669	0.0671647	Q965S8	Q965S8	Eukaryotic translation initiation factor 3 subunit I	eif-3.I	Color2 [DarkGray]	1	4					11	11	11	51.4	51.4	51.4	36.873	0	126.15	787330000	37	25.1803	25.5076	25.788	24.198	25.973	26.1035
	0.0566436	0.063481	A5JYX8	A5JYX8	Nicalin	nra-2	Color2 [DarkGray]	1	4					11	11	11	27.7	27.7	27.7	61.872	0	169.56	579760000	31	25.8869	25.3655	24.6312	25.2911	24.9794	25.4227
	0.114714	0.0632261	Q95Y90	Q95Y90	60S ribosomal protein L9	rpl-9	Color2 [DarkGray]	1	4					14	14	14	64	64	64	21.508	0	240.75	13894000000	89	30.485	29.9557	29.8728	30.1427	30.037	29.9442
	0.0644909	0.0619227	Q9N363	Q9N363		dcap-1	Color2 [DarkGray]	1	4					8	8	8	33.1	33.1	33.1	36.548	0	75.615	933080000	28	26.3926	26.2887	25.8212	26.6351	26.0201	25.6617
	0.0409222	0.061327	Q18211	Q18211	Regulator of chromosome condensation	ran-3	Color2 [DarkGray]	1	4					18	18	18	51.8	51.8	51.8	61.484	0	236.27	1542000000	58	26.5648	26.2258	27.0461	25.6659	26.8423	27.1445
	0.208855	0.0589504	P34690	P34690	Tubulin alpha-2 chain	tba-2	Color2 [DarkGray]	1	4					23	23	5	61.8	61.8	18.5	49.913	0	323.31	35985000000	171	31.4637	31.4782	31.4239	31.6024	31.2367	31.3499
	0.0608257	0.0580724	Q9N5E4	Q9N5E4			Color2 [DarkGray]	1	4					11	11	11	83.8	83.8	83.8	15.12	0	167.79	2019700000	49	27.7066	27.3115	27.046	27.5218	27.6089	26.7593
	0.0335359	0.0541496	Q23089	Q23089		xpo-1	Color2 [DarkGray]	1	4					23	23	23	30.7	30.7	30.7	123.85	0	273.28	2649800000	82	27.8373	27.8709	27.5597	28.77	27.2529	27.0824
	0.0838818	0.0490551	Q23312	Q23312	40S ribosomal protein S7	rps-7	Color2 [DarkGray]	1	4					12	12	12	63.4	63.4	63.4	22.058	0	252.95	11289000000	64	30.1832	29.5953	29.6735	29.7502	29.6147	29.94
	0.111564	0.0480798	Q21153	Q21153	Probable calcium-binding mitochondrial carrier K02F3.2	K02F3.2	Color2 [DarkGray]	1	4					10	10	10	17	17	17	79.594	0	64.173	320050000	28	24.5985	24.5177	24.3962	24.6306	24.5684	24.1691
	0.158722	0.0461909	Q9U1Q4	Q9U1Q4	Valine--tRNA ligase	vrs-2	Color2 [DarkGray]	1	4					53	53	53	61.6	61.6	61.6	118.92	0	323.31	6955100000	199	29.2274	28.95	28.8672	28.957	28.9679	28.9811
	0.0294973	0.0454992	Q22505	Q22505		immt-1	Color2 [DarkGray]	1	4					5	5	5	10.3	10.3	10.3	75.996	0	35.964	109480000	13	24.2313	23.3392	23.4583	23.7465	24.3232	22.8226
	0.086208	0.0435416	Q20121	Q20121		acs-4	Color2 [DarkGray]	1	4					28	28	28	51.4	51.4	51.4	81.252	0	304.15	4952900000	134	28.8927	28.6022	28.3238	28.4238	28.663	28.6013
	0.0435929	0.0429986	Q94230;Q93537	Q94230		plp-1	Color2 [DarkGray]	1	4					19	19	19	73	73	73	25.515	0	165.81	4924100000	69	28.3705	28.2454	28.6072	27.7281	28.6382	28.7278
	0.0828974	0.0420367	G5EC91	G5EC91		dpy-11	Color2 [DarkGray]	1	4					8	8	8	37.8	37.8	37.8	27.381	0	70.849	1399800000	31	26.9476	26.7637	26.6528	27.0406	26.695	26.5024
	0.0974889	0.0403392	H2KYE0	H2KYE0		nra-4	Color2 [DarkGray]	1	4					34	34	34	44.5	44.5	44.5	121.9	0	301.51	1418500000	79	26.9317	26.8151	26.5861	26.8515	26.8388	26.5215
	0.0701889	0.038791	O17915	O17915	GTP-binding nuclear protein ran-1	ran-1	Color2 [DarkGray]	1	4					13	13	13	68.4	68.4	68.4	24.254	0	177.38	4381200000	56	28.4875	28.1254	28.5391	28.6078	28.3119	28.1159
	0.078127	0.0385825	Q9N358	Q9N358	T-complex protein 1 subunit theta	cct-8	Color2 [DarkGray]	1	4					20	20	20	46.2	46.2	46.2	59.733	0	172.42	1468400000	52	26.5905	26.4834	26.8341	26.3482	26.8312	26.6129
	0.067455	0.0357094	Q09996	Q09996	Leucine--tRNA ligase	lrs-1	Color2 [DarkGray]	1	4					39	39	39	43.8	43.8	43.8	134.52	0	323.31	4053900000	123	28.523	27.9395	28.1346	28.2742	28.1782	28.0376
	0.148468	0.0329431	P54811	P54811	Transitional endoplasmic reticulum ATPase homolog 1	cdc-48.1	Color2 [DarkGray]	1	4					35	35	14	62.1	62.1	29.9	89.784	0	323.31	4688200000	141	28.46	28.246	28.499	28.3283	28.3627	28.4152
	0.0525963	0.0318209	B3CJ34	B3CJ34		gcn-1	Color2 [DarkGray]	1	4					88	88	88	45	45	45	291.6	0	323.31	4421100000	230	28.241	28.5659	28.2904	28.6913	28.2153	28.0952
	0.158193	0.0299416	Q20168;O17742	Q20168	Probable coatomer subunit beta	copb-2	Color2 [DarkGray]	1	4					43	43	43	62.5	62.5	62.5	111.11	0	323.31	3938400000	142	28.2659	28.244	28.1394	28.3049	28.1234	28.1312
	0.0183921	0.0284481	O62198;O45901	O62198			Color2 [DarkGray]	1	4					5	5	5	23.8	23.8	23.8	35.523	0	77.543	304670000	19	24.3448	24.3419	24.4151	23.3744	24.5145	25.1275
	0.0483118	0.0279649	Q86G90	Q86G90		npp-9	Color2 [DarkGray]	1	4					34	34	34	53.2	53.2	53.2	95.56	0	323.31	5559700000	154	28.5571	28.5118	28.8516	28.2775	28.7729	28.7862
	0.0224287	0.0274906	P46561	P46561	ATP synthase subunit beta, mitochondrial	atp-2	Color2 [DarkGray]	1	4					26	26	26	71	71	71	57.526	0	323.31	19025000000	162	30.1829	31.0517	30.1914	30.8999	30.5381	29.9056
	0.0276701	0.0268707	O18239	O18239		sec-61	Color2 [DarkGray]	1	4					14	14	14	39.1	39.1	39.1	52.239	0	233.18	5316800000	65	28.6003	28.7659	28.8473	29.3384	28.4854	28.3091
	0.0461998	0.0247669	Q11174	Q11174	Probable endochitinase	cht-1	Color2 [DarkGray]	1	4					16	16	16	36	36	36	66.857	0	218.25	6509300000	77	28.6472	28.7775	29.2502	28.8709	28.8786	28.8511
	0.026772	0.023337	P49632;P0CG71	P49632;P0CG71	Ubiquitin-60S ribosomal protein L40;Ubiquitin;60S ribosomal protein L40;Polyubiquitin-A;Ubiquitin;Ubiquitin-related	ubq-2;ubq-1	Color2 [DarkGray]	1	4					4	4	4	36.7	36.7	36.7	14.651	0	56.029	1226700000	20	26.753	25.9998	26.347	26.6879	26.0121	26.3298
	0.0336312	0.0229543	Q19722	Q19722	Asparagine--tRNA ligase, cytoplasmic	nrs-1	Color2 [DarkGray]	1	4					9	9	9	25.5	25.5	25.5	61.185	0	90.037	573680000	28	25.9425	25.3696	25.5016	25.8571	25.3319	25.5558
	0.0288483	0.0203362	P54812	P54812	Transitional endoplasmic reticulum ATPase homolog 2	cdc-48.2	Color2 [DarkGray]	1	4					35	14	14	60.7	28.6	28.6	89.639	0	202.68	1356300000	43	26.6269	26.5873	26.9344	27.1123	26.5357	26.4396
	0.013502	0.019659	Q9XTB5	Q9XTB5	LEM protein 2	lem-2	Color2 [DarkGray]	1	4					9	9	9	31.2	31.2	31.2	55.157	0	156.29	1151400000	36	26.3703	25.8874	26.1381	25.3462	26.0514	26.9392
	0.0274831	0.0185846	Q21966	Q21966		asp-4	Color2 [DarkGray]	1	4					12	12	12	41.4	41.4	41.4	49.277	0	139.74	1047800000	41	26.6901	26.2472	26.0677	26.5787	26.167	26.2035
	0.0108418	0.0184803	Q9XVI9	Q9XVI9	Myosin-2 essential light chain	mlc-5	Color2 [DarkGray]	1	4					8	8	8	69.7	69.7	69.7	15.97	0	120.5	2572900000	36	27.2868	27.1134	27.914	26.7294	27.1221	28.4073
	0.0449504	0.0165501	Q9N362	Q9N362			Color2 [DarkGray]	1	4					23	23	23	72.9	72.9	72.9	38.458	0	247.46	5027100000	96	28.7352	28.4299	28.406	28.6165	28.5217	28.3832
	0.0161418	0.0162099	P90916	P90916	Probable histone-binding protein lin-53	lin-53	Color2 [DarkGray]	1	4					12	12	12	54	54	54	47.166	0	164.83	2667800000	51	26.965	27.5456	28.1093	27.4786	27.4845	27.6082
	0.0123582	0.0150026	Q22370	Q22370		ucr-2.2	Color2 [DarkGray]	1	4					7	7	7	24.4	24.4	24.4	44.212	0	53.337	280600000	25	24.5077	24.504	23.817	24.9155	23.9901	23.8782
	0.0181352	0.0135034	Q09475	Q09475	Uncharacterized helicase C28H8.3	C28H8.3	Color2 [DarkGray]	1	4					37	37	37	31.2	31.2	31.2	194.09	0	323.31	2310000000	105	27.7245	27.3857	27.3487	27.8826	27.3899	27.1459
	0.0134278	0.0110092	Q93235	Q93235	Sodium/potassium-transporting ATPase subunit beta-1	nkb-1	Color2 [DarkGray]	1	4					10	10	9	40.9	40.9	35.6	36.672	0	103.54	2935900000	38	27.5923	28.1061	27.2752	27.8746	27.6089	27.457
	0.0203	0.0091095	G5EGT7	G5EGT7		iffb-1	Color2 [DarkGray]	1	4					31	31	31	44.8	44.8	44.8	120.42	0	323.31	5258100000	130	28.7648	28.7055	28.5419	28.9278	28.5521	28.5049
	0.0113469	0.00726064	Q22620	Q22620		pars-1	Color2 [DarkGray]	1	4					12	12	12	23.4	23.4	23.4	65.818	0	95.312	556340000	31	25.3197	25.5299	25.2734	25.6499	24.9911	25.4603
	0.0171671	0.00676028	Q19328	Q19328		tsn-1	Color2 [DarkGray]	1	4					40	40	40	60.7	60.7	60.7	100.77	0	323.31	5330000000	137	28.6385	28.6269	28.79	28.8631	28.4541	28.7179
	0.00316722	0.00491269	G5EFV4	G5EFV4		hmg-1.1	Color2 [DarkGray]	1	4					10	10	10	52.6	52.6	52.6	10.613	0	84.354	5169100000	79	27.9047	28.1113	28.485	27.2651	28.8959	28.3253
	0.00317258	0.00157801	O76618	O76618		cars-1	Color2 [DarkGray]	1	4					15	15	15	22.6	22.6	22.6	105.32	0	99.386	937560000	40	26.429	26.0352	26.0481	26.3598	26.0289	26.119
	0.000999282	0.00138537	O45418	O45418		fkb-6	Color2 [DarkGray]	1	4					10	10	10	33.4	33.4	33.4	48.059	0	97.994	469870000	28	24.8314	24.8953	25.3144	24.2069	25.1746	25.6555
	0.00016836	8.90096e-05	Q21531	Q21531		ifg-1	Color2 [DarkGray]	1	4					25	25	25	33	33	33	129.27	0	258.71	1271000000	68	26.7149	26.5265	26.4462	26.5565	26.8299	26.3009
	0.00232464	-0.00174522	Q95XT5	Q95XT5		trap-1	Color2 [DarkGray]	1	4					8	8	8	31.9	31.9	31.9	28.617	0	122.36	2057600000	28	27.5208	27.1425	26.9465	26.9166	27.1683	27.5301
	0.00372258	-0.00272624	Q9NEN6	Q9NEN6	40S ribosomal protein S6	rps-6	Color2 [DarkGray]	1	4					14	14	14	43.1	43.1	43.1	28.135	0	164.66	6915600000	76	28.8246	28.8443	28.9024	28.3857	29.1406	29.0532
	0.00568631	-0.00352542	P41988	P41988	T-complex protein 1 subunit alpha	cct-1	Color2 [DarkGray]	1	4					25	25	25	55.2	55.2	55.2	58.802	0	305.75	2343100000	74	27.6906	27.199	27.2663	27.4759	27.128	27.5626
	0.00882439	-0.00476138	O01869	O01869		rps-10	Color2 [DarkGray]	1	4					7	7	7	61.7	61.7	61.7	16.87	0	86.489	4541300000	49	28.3919	28.8177	28.3256	28.6868	28.3925	28.4703
	0.0258075	-0.00959778	Q21215	Q21215	Guanine nucleotide-binding protein subunit beta-2-like 1	rack-1	Color2 [DarkGray]	1	4					25	25	25	89.2	89.2	89.2	35.83	0	323.31	20982000000	159	30.7386	30.7753	30.4696	30.7798	30.7152	30.5172
	0.0209202	-0.0114187	P06125	P06125	Vitellogenin-5	vit-5	Color2 [DarkGray]	1	4					178	178	36	81.5	81.5	22.8	186.44	0	323.31	467200000000	1558	34.8955	35.2702	35.01	34.9033	35.3573	34.9492
	0.0327499	-0.0137361	P04970	P04970	Glyceraldehyde-3-phosphate dehydrogenase 1	gpd-1	Color2 [DarkGray]	1	4					20	20	2	80.6	80.6	18.2	36.382	0	247.31	6920700000	110	28.9384	28.8438	28.9325	29.1794	28.7089	28.8675
	0.0287979	-0.0159817	Q9BL61;O44781	Q9BL61;O44781			Color2 [DarkGray]	1	4					15	14	14	39.8	39.8	39.8	45.582	0	111.72	963960000	45	26.1579	25.8857	26.1837	26.3626	26.105	25.8076
	0.0122321	-0.0182699	P32744	P32744	Protein CLASP-2	cls-2	Color2 [DarkGray]	1	4					18	18	18	24.8	24.8	24.8	112.28	0	220.45	922890000	49	26.9173	25.9846	25.7682	26.9189	25.7891	26.017
	0.0804661	-0.0231889	Q19905	Q19905	UDP-glucose 6-dehydrogenase	sqv-4	Color2 [DarkGray]	1	4					11	11	11	38.3	38.3	38.3	52.755	0	140.68	677760000	32	25.7985	25.556	25.476	25.5801	25.6329	25.687
	0.0227864	-0.0238419	Q9XW17	Q9XW17		car-1	Color2 [DarkGray]	1	4					23	23	23	56.8	56.8	56.8	37.61	0	277.9	4267900000	70	28.3566	27.9221	28.0077	27.5304	28.1828	28.6447
	0.0251999	-0.0243753	O76512	O76512	Regulator of nonsense transcripts 1	smg-2	Color2 [DarkGray]	1	4					14	14	14	17.9	17.9	17.9	120.02	0	93.371	362610000	25	25.0167	24.7806	24.8325	25.3948	24.3128	24.9954
	0.0544737	-0.0253474	P91917	P91917	Obg-like ATPase 1	ola-1	Color2 [DarkGray]	1	4					21	21	21	70.1	70.1	70.1	44.35	0	205.28	3399900000	92	27.7668	28.0611	27.9698	28.2203	27.7731	27.8802
	0.0192126	-0.0272198	Q9TZS5	Q9TZS5		cct-7	Color2 [DarkGray]	1	4					21	21	21	57.8	57.8	57.8	58.372	0	220.22	1272700000	65	25.8551	26.1945	26.6393	25.438	26.5705	26.7621
	0.0306661	-0.0274264	Q86NJ8;A0A0U1RML5	Q86NJ8;A0A0U1RML5	Piwi-like protein	ppw-1	Color2 [DarkGray]	1	4					10	10	10	12.5	12.5	12.5	99.565	0	71.939	416230000	29	24.9913	25.0932	25.062	25.6749	24.8032	24.7507
	0.0142841	-0.0281296	P47209	P47209	T-complex protein 1 subunit epsilon	cct-5	Color2 [DarkGray]	1	4					15	15	15	38.4	38.4	38.4	59.406	0	123	911550000	43	24.7309	26.1923	26.3763	25.0109	26.1559	26.2172
	0.0374535	-0.0323817	P50880	P50880	60S ribosomal protein L3	rpl-3	Color2 [DarkGray]	1	4					30	30	30	61.1	61.1	61.1	45.659	0	323.31	16677000000	150	29.7427	30.2785	30.379	29.7959	30.5464	30.1551
	0.0236935	-0.033542	Q22716	Q22716		rpl-32	Color2 [DarkGray]	1	4					9	9	9	43.3	43.3	43.3	15.516	0	64.209	2209100000	40	26.796	27.1314	27.0588	26.2291	27.8302	27.0276
	0.0216547	-0.0340716	O01692	O01692	40S ribosomal protein S17	rps-17	Color2 [DarkGray]	1	4					10	10	10	67.7	67.7	67.7	14.938	0	107.72	6636900000	74	27.9471	28.5819	29.1565	27.9998	29.3345	28.4534
	0.0337803	-0.034256	Q9XWI6	Q9XWI6	Eukaryotic translation initiation factor 3 subunit B	eif-3.B	Color2 [DarkGray]	1	4					22	22	22	37.7	37.7	37.7	83.064	0	186.53	2073200000	62	27.2776	27.2795	27.2374	27.9652	27.1033	26.8288
	0.0388316	-0.0349909	A7DTF0	A7DTF0		mrg-1	Color2 [DarkGray]	1	4					10	10	10	46.6	46.6	46.6	38.46	0	110.03	862820000	34	25.6864	25.7543	26.2185	26.3707	25.9104	25.4831
	0.0972893	-0.0375525	P34369	P34369	Pre-mRNA-splicing factor 8 homolog	prp-8	Color2 [DarkGray]	1	4					72	72	72	41.6	41.6	41.6	272.02	0	323.31	5345300000	201	28.5089	28.5722	28.7208	28.8818	28.5474	28.4854
	0.12941	-0.0427672	O02286	O02286		pck-2	Color2 [DarkGray]	1	4					17	17	17	39.4	39.4	39.4	73.431	0	178.49	909130000	52	25.7956	26.0361	25.9255	25.7859	25.9693	26.1303
	0.0382303	-0.0431697	Q9GRZ9	Q9GRZ9		tcc-1	Color2 [DarkGray]	1	4					44	44	44	61.7	61.7	61.7	75.891	0	323.31	11649000000	202	29.6031	29.3645	29.7103	28.8659	29.9228	30.0188
	0.10266	-0.0432669	Q9U2G0	Q9U2G0	Putative U5 small nuclear ribonucleoprotein 200 kDa helicase	Y46G5A.4	Color2 [DarkGray]	1	4					78	78	78	50.6	50.6	50.6	243.83	0	323.31	6889100000	260	29.0388	28.9859	28.9644	29.3217	28.9869	28.8103
	0.0291835	-0.0451775	P53014	P53014	Myosin, essential light chain	mlc-3	Color2 [DarkGray]	1	4					10	10	10	69.9	69.9	69.9	17.144	0	109.37	1024200000	40	25.268	25.698	26.6975	25.3602	26.3895	26.0493
	0.03714	-0.0471605	H2KYJ5	H2KYJ5		mtch-1	Color2 [DarkGray]	1	4					12	12	12	46.8	46.8	46.8	37.418	0	187.91	4276000000	55	28.1855	28.9309	28.3052	29.2316	28.2959	28.0355
	0.0902308	-0.053016	O16303	O16303		dnj-19	Color2 [DarkGray]	1	4					14	14	14	42.6	42.6	42.6	47.514	0	162.32	1301600000	49	26.6051	26.1919	26.7589	26.3847	26.8032	26.5271
	0.062969	-0.0533746	G5EEQ8	G5EEQ8			Color2 [DarkGray]	1	4					32	32	32	35.9	35.9	35.9	147.32	0	323.31	1772300000	93	27.0351	27.0849	27.0969	27.6908	26.9835	26.7027
	0.0576209	-0.0549234	Q21352	Q21352	Translocon-associated protein subunit beta		Color2 [DarkGray]	1	4					4	4	4	27.5	27.5	27.5	20.258	0	46.926	270010000	15	24.3506	24.4692	23.6208	24.4276	24.3656	23.8122
	0.0626303	-0.0552648	Q9UAV5	Q9UAV5	Malate dehydrogenase	mdh-1	Color2 [DarkGray]	1	4					9	9	9	36.3	36.3	36.3	35.806	0	104.86	610030000	29	25.0253	25.4771	25.8362	25.8961	25.2983	25.31
	0.0779412	-0.0570393	G5ED41	G5ED41	Cullin-associated NEDD8-dissociated protein 1	cand-1	Color2 [DarkGray]	1	4					56	56	56	57.1	57.1	57.1	141.72	0	323.31	5280100000	151	28.964	28.752	28.6968	29.3197	28.4843	28.7799
	0.0729554	-0.0571454	Q17880	Q17880		nuo-1	Color2 [DarkGray]	1	4					14	14	14	48.6	48.6	48.6	52.456	0	152.09	1042300000	38	26.1957	26.4498	26.0651	26.741	26.2661	25.875
	0.229353	-0.0577189	O62431	O62431	Probable glutamine--tRNA ligase	ers-1	Color2 [DarkGray]	1	4					42	42	42	67.7	67.7	67.7	88.261	0	323.31	9157400000	172	29.2008	29.5167	29.2825	29.4418	29.3844	29.347
	0.0810718	-0.0582752	Q27389	Q27389	60S ribosomal protein L13a	rpl-16	Color2 [DarkGray]	1	4					10	10	10	46.5	46.5	46.5	22.994	0	92.002	8891300000	44	28.857	29.5987	29.3756	29.1096	29.55	29.3464
	0.0861047	-0.0586561	Q04908	Q04908	26S proteasome non-ATPase regulatory subunit 3	rpn-3	Color2 [DarkGray]	1	4					28	28	28	73.8	73.8	73.8	57.506	0	323.31	2595700000	95	27.6176	27.0812	27.4392	27.1029	27.4778	27.7334
	0.0487428	-0.064949	Q9GRY9	Q9GRY9			Color2 [DarkGray]	1	4					14	14	14	45.5	45.5	45.5	42.115	0	208.88	2902900000	72	27.5711	27.4574	27.7557	26.7627	28.0947	28.1216
	0.0331656	-0.0656808	Q20778	Q20778		dpy-17	Color2 [DarkGray]	1	4					3	3	3	8.8	8.8	8.8	34.546	0	61.998	167500000	16	22.6852	23.0984	24.0324	22.2638	23.872	23.8773
	0.0895272	-0.0675589	Q9N4J2	Q9N4J2	Vitellogenin-3	vit-3	Color2 [DarkGray]	1	4					166	9	9	82.5	7.5	7.5	186.53	0	174.53	3634500000	43	27.8406	28.195	27.6972	27.5307	28.2151	28.1897
	0.136657	-0.0709724	Q86S66	Q86S66	Nascent polypeptide-associated complex subunit alpha	Y65B4BR.5	Color2 [DarkGray]	1	4					11	11	11	71.1	71.1	71.1	22.077	0	191.48	3954600000	53	28.3196	28.049	28.0633	28.0992	27.9952	28.5504
	0.195054	-0.0710862	Q20585	Q20585	26S proteasome non-ATPase regulatory subunit 6	rpn-7	Color2 [DarkGray]	1	4					17	17	17	47.8	47.8	47.8	47.583	0	162.68	1746100000	55	27.1909	26.9704	26.944	27.3374	26.9741	27.0071
	0.125664	-0.0711994	O01541	O01541	Alanine--tRNA ligase, cytoplasmic	aars-2	Color2 [DarkGray]	1	4					16	16	16	25.3	25.3	25.3	106.78	0	157.61	675670000	36	25.4426	25.4523	26.0585	25.6758	25.8006	25.6905
	0.276764	-0.073185	Q22498	Q22498	Probable coatomer subunit gamma	T14G10.5	Color2 [DarkGray]	1	4					33	33	33	57.1	57.1	57.1	96.301	0	323.31	3614900000	114	27.8813	28.1521	28.0782	28.1165	28.2266	27.988
	0.141739	-0.0739536	Q9NLD1	Q9NLD1		hrp-2	Color2 [DarkGray]	1	4					20	20	20	47.6	47.6	47.6	65.919	0	208.68	2915700000	86	27.6475	27.4671	27.8349	27.4579	27.6978	28.0157
	0.0780827	-0.074194	P27604	P27604	Adenosylhomocysteinase	ahcy-1	Color2 [DarkGray]	1	4					22	22	22	68.2	68.2	68.2	47.535	0	323.31	7442900000	118	28.745	28.7338	29.0973	28.311	29.1856	29.302
	0.222072	-0.0757942	D0PV95	D0PV95		laf-1	Color2 [DarkGray]	1	4					23	23	21	39.1	39.1	36.2	76.342	0	223.06	4773800000	108	28.0305	28.4127	28.3544	28.2248	28.3764	28.4239
	0.112821	-0.0785777	P52275	P52275	Tubulin beta-2 chain	tbb-2	Color2 [DarkGray]	1	4					32	32	2	72.4	72.4	6	50.344	0	323.31	76658000000	306	32.0729	32.2751	32.6252	32.0193	32.6482	32.5414
	0.0405935	-0.0874996	Q21443	Q21443	Lamin-1	lmn-1	Color2 [DarkGray]	1	4					36	36	36	64.7	64.7	64.7	64.083	0	323.31	6808300000	142	28.735	28.2844	28.6073	27.1911	29.2664	29.4316
	0.0747027	-0.0879682	P91277	P91277			Color2 [DarkGray]	1	4					13	13	13	39	39	39	42.211	0	148.76	2315300000	54	26.7318	27.3395	27.6097	26.6782	27.5505	27.7163
	0.222545	-0.0894152	G5EEY5	G5EEY5		pbrm-1	Color2 [DarkGray]	1	4					26	26	26	20	20	20	216.65	0	288.38	1664800000	74	26.747	26.7655	27.1911	27.1023	26.8989	26.9707
	0.276795	-0.0899296	Q23670;G5ECQ8	Q23670	Probable DNA topoisomerase 2	K12D12.1	Color2 [DarkGray]	1	4					80	80	80	54.2	54.2	54.2	172.33	0	323.31	17149000000	322	30.1937	29.9358	30.3544	30.1693	30.2537	30.3306
	0.131939	-0.0905908	Q9GZH5	Q9GZH5		rpn-1	Color2 [DarkGray]	1	4					37	37	37	61.3	61.3	61.3	107.38	0	323.31	5479200000	150	28.1148	28.6006	28.6884	28.2653	28.8826	28.5276
	0.0653839	-0.0909227	Q21233	Q21233		nuo-4	Color2 [DarkGray]	1	4					11	11	11	34.4	34.4	34.4	50.861	0	108.63	976530000	32	26.1625	26.2525	25.7535	27.0657	25.6729	25.7027
	0.206286	-0.0927366	Q9N3H3	Q9N3H3			Color2 [DarkGray]	1	4					18	18	18	59.9	59.9	59.9	48.254	0	323.31	1608700000	60	26.8484	27.1338	26.8648	27.2363	27.1357	26.7533
	0.184222	-0.0938886	O17732	O17732	Pyruvate carboxylase 1	pyc-1	Color2 [DarkGray]	1	4					29	29	29	36.3	36.3	36.3	129.28	0	290.09	1606700000	81	27.1108	26.8114	26.8647	27.365	26.8532	26.8503
	0.19545	-0.0979551	H2KZD5	H2KZD5		csr-1	Color2 [DarkGray]	1	4					17	17	17	26.8	26.8	26.8	116.31	0	133.42	679820000	34	25.7564	25.8219	25.2313	25.7931	25.6526	25.6577
	0.219836	-0.0982354	Q19825	Q19825	Probable arginine--tRNA ligase, cytoplasmic	rrt-1	Color2 [DarkGray]	1	4					38	38	38	61.4	61.4	61.4	80.895	0	323.31	3920900000	135	27.9979	28.2164	28.083	27.8816	28.2916	28.4189
	0.258842	-0.0997035	Q95PX7	Q95PX7		tcer-1	Color2 [DarkGray]	1	4					15	15	8	21.9	21.9	14.6	103.67	0	126.91	653780000	31	25.3454	25.7632	25.3427	25.6278	25.6637	25.4589
	0.154534	-0.101375	Q7JNG1	Q7JNG1		atp-3	Color2 [DarkGray]	1	4					11	11	11	54.4	54.4	54.4	24.947	0	139.81	3402500000	58	27.5092	28.1561	27.8513	27.7778	28.2581	27.7849
	0.0556925	-0.10196	P50140	P50140	Chaperonin homolog Hsp-60, mitochondrial	hsp-60	Color2 [DarkGray]	1	4					30	30	30	57.9	57.9	57.9	60.1	0	304.62	2426000000	79	27.2058	26.6331	27.1815	25.922	27.5104	27.894
	0.179403	-0.103845	P09446	P09446	Heat shock 70 kDa protein A	hsp-1	Color2 [DarkGray]	1	4					45	45	40	76.6	76.6	68.3	69.722	0	323.31	25249000000	235	30.6631	30.5078	30.842	30.3813	31.0064	30.9366
	0.0775624	-0.107058	Q21625	Q21625	DNA polymerase alpha subunit B	div-1	Color2 [DarkGray]	1	4					6	6	6	17.9	17.9	17.9	64.102	0	67.937	203780000	19	24.0203	24.1001	23.6192	24.8084	23.2063	24.0461
	0.177793	-0.10946	P05690	P05690	Vitellogenin-2	vit-2	Color2 [DarkGray]	1	4					167	167	67	85.1	85.1	43.8	187.72	0	323.31	477210000000	1464	34.7508	35.2262	34.9312	34.7791	35.4263	35.0311
	0.0680029	-0.110692	Q9TXU7	Q9TXU7		eif-1.a	Color2 [DarkGray]	1	4					7	7	7	34.3	34.3	34.3	24.395	0	105.04	1031500000	27	27.306	25.7816	25.9916	25.8924	26.5703	26.9485
	0.183759	-0.112553	Q9N4I3	Q9N4I3			Color2 [DarkGray]	1	4					15	15	15	69.4	69.4	69.4	32.186	0	208.48	1824400000	53	27.0479	27.0913	26.7613	26.6874	27.1482	27.4026
	0.219916	-0.115982	O76371	O76371		rpt-5	Color2 [DarkGray]	1	4					15	15	15	42.1	42.1	42.1	48.126	0	167.64	2297600000	74	27.5041	27.2734	27.2357	27.1088	27.4982	27.7542
	0.134298	-0.117202	G5EEV2	G5EEV2	Transcription-associated protein 1	trr-1	Color2 [DarkGray]	1	4					20	20	20	5.3	5.3	5.3	466.86	0	127.95	306630000	30	24.0178	24.4704	24.5894	24.9801	24.395	24.054
	0.1521	-0.118935	Q19007	Q19007		nap-1	Color2 [DarkGray]	1	4					9	9	9	46.2	46.2	46.2	35.664	0	115.45	879680000	36	26.0079	26.0412	25.903	26.5982	25.5975	26.1132
	0.255719	-0.121578	P18947	P18947	Vitellogenin-4	vit-4	Color2 [DarkGray]	1	4					171	40	14	83.1	26	8	186.31	0	323.31	33099000000	270	31.6115	31.6016	31.0898	31.5943	31.667	31.4064
	0.13835	-0.122578	Q21408	Q21408		spc-1	Color2 [DarkGray]	1	4					75	75	75	40.3	40.3	40.3	282.3	0	323.31	4750200000	219	28.2428	28.1665	28.2199	27.6871	28.5651	28.7446
	0.103607	-0.123078	Q22290	Q22290			Color2 [DarkGray]	1	4					10	10	10	20.2	20.2	20.2	71.3	0	90.565	380840000	26	24.3899	25.2179	23.8589	24.2867	24.7785	24.7708
	0.0899923	-0.123685	Q23121	Q23121	Probable splicing factor, arginine/serine-rich 1	rsp-1	Color2 [DarkGray]	1	4					14	14	14	32.4	32.4	32.4	35.041	0	95.341	1810400000	38	26.334	26.7634	27.3476	26.1856	27.1317	27.4987
	0.573343	-0.12376	Q20970	Q20970	Methionine--tRNA ligase, cytoplasmic	mrs-1	Color2 [DarkGray]	1	4					34	34	34	52.8	52.8	52.8	101.71	0	323.31	6550700000	147	28.9032	29.0116	28.7797	28.8869	29.0659	29.113
	0.185444	-0.125079	Q09236	Q09236	Probable coatomer subunit delta	C13B9.3	Color2 [DarkGray]	1	4					15	15	15	43.3	43.3	43.3	56.645	0	157.76	1210000000	44	25.9158	26.6929	26.6046	26.3831	26.644	26.5613
	0.246965	-0.127494	Q21059	Q21059	Zinc metalloproteinase nas-34	hch-1	Color2 [DarkGray]	1	4					11	11	11	31.1	31.1	31.1	66.258	0	141.03	1166300000	42	26.642	26.4562	26.3309	26.9632	26.3628	26.4855
	0.137701	-0.129367	Q9U302	Q9U302	Polyadenylate-binding protein	pab-1	Color2 [DarkGray]	1	4					31	31	27	69.5	69.5	63.6	71.647	0	323.31	6761700000	130	28.326	28.7292	29.0436	28.2728	29.1113	29.1028
	0.129315	-0.129454	P91128	P91128	60S ribosomal protein L13	rpl-13	Color2 [DarkGray]	1	4					13	13	13	52.7	52.7	52.7	23.752	0	119.56	7702500000	66	28.4853	29.1848	29.3224	28.6058	29.4015	29.3736
	0.0802602	-0.129967	Q17971	Q17971			Color2 [DarkGray]	1	4					21	21	21	18.6	18.6	18.6	219.81	0	214.19	703660000	51	26.2812	25.7273	25.2472	26.8043	25.1484	25.693
	0.146469	-0.134162	Q22099	Q22099	Lysine--tRNA ligase	krs-1	Color2 [DarkGray]	1	4					26	26	26	58.7	58.7	58.7	65.136	0	278.17	5498500000	111	27.9458	28.5526	29.0529	28.6001	28.8733	28.4805
	0.216686	-0.135515	O45012	O45012		nol-5	Color2 [DarkGray]	1	4					16	16	16	48.5	48.5	48.5	54.63	0	224.62	1658200000	58	27.1652	26.7752	26.8494	27.4532	26.7236	27.0195
	0.157858	-0.137941	P48154	P48154	40S ribosomal protein S3a	rps-1	Color2 [DarkGray]	1	4					20	20	20	64.2	64.2	64.2	28.96	0	323.31	18693000000	143	30.5729	30.0021	30.201	29.8461	30.5696	30.7742
	0.171397	-0.140292	Q11067	Q11067	Probable protein disulfide-isomerase A6	tag-320	Color2 [DarkGray]	1	4					12	12	12	36.4	36.4	36.4	47.727	0	215.9	1434100000	38	26.0029	26.9092	26.7459	26.6717	26.9355	26.4716
	0.211577	-0.141659	P61866	P61866	60S ribosomal protein L12	rpl-12	Color2 [DarkGray]	1	4					7	7	7	56.4	56.4	56.4	17.831	0	82.823	6185300000	46	28.6401	28.8993	28.4379	28.3801	28.8845	29.1377
	0.29408	-0.141673	O17966	O17966	DNA topoisomerase 1	top-1	Color2 [DarkGray]	1	4					11	11	11	17.9	17.9	17.9	94.028	0	83.693	731820000	27	25.8121	25.8766	25.8833	26.3867	25.8074	25.8029
	0.1044	-0.143538	P49181	P49181	60S ribosomal protein L36	rpl-36	Color2 [DarkGray]	1	4					7	7	7	46.2	46.2	46.2	11.884	0	74.412	3975000000	34	27.411	28.0168	27.7405	26.953	28.1885	28.4574
	0.474633	-0.143908	O02115	O02115	Proliferating cell nuclear antigen	pcn-1	Color2 [DarkGray]	1	4					10	10	10	55.1	55.1	55.1	29.036	0	138.95	804920000	30	25.9468	25.7621	25.7266	25.8677	25.8207	26.1789
	0.3804	-0.144607	Q21463	Q21463		asns-2	Color2 [DarkGray]	1	4					16	16	16	40.6	40.6	40.6	65.051	0	181.04	615780000	31	25.6137	25.2945	25.4179	25.7909	25.3454	25.6236
	1.21934	-0.148683	P55155	P55155	Vitellogenin-1	vit-1	Color2 [DarkGray]	1	4					140	39	39	76.7	29.6	29.6	188.06	0	323.31	21399000000	225	30.5463	30.6735	30.5075	30.6724	30.7672	30.7336
	0.351751	-0.149707	P41877	P41877	Chromatin-remodeling complex ATPase chain isw-1	isw-1	Color2 [DarkGray]	1	4					37	37	37	39.1	39.1	39.1	116.67	0	306.34	3299900000	105	27.7385	27.8513	27.9175	28.3151	27.885	27.7564
	0.258823	-0.152775	P46548	P46548	Probable glycylpeptide N-tetradecanoyltransferase	nmt-1	Color2 [DarkGray]	1	4					13	13	13	36.2	36.2	36.2	50.888	0	116.99	779190000	37	26.1496	25.8364	25.5871	26.3491	25.8555	25.8269
	0.878812	-0.154966	Q9U2D9	Q9U2D9	Glycogen [starch] synthase	gsy-1	Color2 [DarkGray]	1	4					19	19	19	41.4	41.4	41.4	76.458	0	191.98	2275500000	64	27.2074	27.4239	27.2855	27.5584	27.3795	27.4439
	0.519271	-0.155827	Q03565	Q03565	Barrier-to-autointegration factor 1	baf-1	Color2 [DarkGray]	1	4					11	11	11	80.9	80.9	80.9	9.9542	0	139.51	5935700000	46	28.8639	28.516	28.7589	28.7158	28.9971	28.8935
	0.251752	-0.159173	Q19713	Q19713	Phenylalanine--tRNA ligase beta subunit	frs-2	Color2 [DarkGray]	1	4					14	14	14	34.9	34.9	34.9	66.061	0	128.61	727640000	33	25.5556	25.6443	25.7096	26.2892	25.5477	25.5502
[truncated: 173 more rows]
